# Supplementary material for: Regulation of human microglial gene expression and function via RNAase-H active antisense oligonucleotides in vivo in Alzheimer’s disease
Source: Mol Neurodegener. 2024 Apr 24;19:37. doi: 10.1186/s13024-024-00725-9 (PMC11040766; doi:10.1186/s13024-024-00725-9)
Supplement: Supplementary file 1 — Supplementary Material 1. [file 13024_2024_725_MOESM1_ESM.xlsx]

## Sheet: Sheet1
Supplementary table 1: ASO sequences + BLASTn overlap
ASO Name	Targetting gene	Sequence (5' - 3')
Malat1	Malat1	TGCCTTTAGGATTCTAGACA
SMN	SMN	CTTTTATCAGTGCTGTATCA
SCR-1	Non-targetting	CCTTCCCTGAAGGTTCCTCC
SCR-2	Non-targetting	CCTATAGGACTATCCAGGAA
APOE-1	APOE	GATGCGTGAAACTTGGTGAA
APOE-13	APOE	GTCGCATGGCTGCAGGCTTC
TREM2-171	TREM2	GCACATCTCTTTGCCATCAT
TREM2-192	TREM2	CCTCTCCCATCTGACCACCT
APOE1 ASO
Description	Query Cover
Homo sapiens isolate CHM13 chromosome 19	1
Homo sapiens apolipoprotein E (APOE) gene, exon 4 and partial cds	1
Homo sapiens DNA, chromosome 19, nearly complete genome	1
Homo sapiens apolipoprotein E (APOE) gene, complete cds	1
Homo sapiens apolipoprotein E (APOE), RefSeqGene on chromosome 19; nuclear gene for mitochondrial product	1
Homo sapiens chromosome 19 clone CTB-129P6, complete sequence	1
Homo sapiens apolipoprotein-E gene, complete cds	1
Homo sapiens intergenic region between apoE and apoCI genes	1
Homo sapiens clone F19374 APO E-C2 gene cluster, complete sequence	1
Human apolipoprotein E (epsilon-4 allele) gene, complete cds	1
Homo sapiens apolipoprotein E (APOE), transcript variant 5, mRNA	0.9
Homo sapiens apolipoprotein E (APOE), transcript variant 1, mRNA	0.9
Homo sapiens apolipoprotein E (APOE), transcript variant 3, mRNA	0.9
Homo sapiens apolipoprotein E (APOE), transcript variant 2, mRNA	0.9
Homo sapiens apolipoprotein E (APOE), transcript variant 4, mRNA	0.9
Homo sapiens apolipoprotein E, mRNA (cDNA clone MGC:1571 IMAGE:3355712), complete cds	0.9
APOE13 ASO
Description	Query Cover
Homo sapiens apolipoprotein E (APOE), transcript variant 5, mRNA	1
Homo sapiens apolipoprotein E (APOE), transcript variant 1, mRNA	1
Homo sapiens apolipoprotein E (APOE), transcript variant 3, mRNA	1
Homo sapiens apolipoprotein E (APOE), transcript variant 2, mRNA	1
Homo sapiens apolipoprotein E (APOE) gene, partial cds	1
Homo sapiens isolate CHM13 chromosome 19	1
Homo sapiens apolipoprotein E (APOE) gene, exon 4 and partial cds	1
Homo sapiens DNA, chromosome 19, nearly complete genome	1
Homo sapiens apolipoprotein E (APOE), transcript variant 4, mRNA	1
Homo sapiens apolipoprotein E (APOE) gene, complete cds	1
Homo sapiens apolipoprotein E (APOE), RefSeqGene on chromosome 19; nuclear gene for mitochondrial product	1
Homo sapiens apolipoprotein E, mRNA (cDNA clone MGC:1571 IMAGE:3355712), complete cds	1
Homo sapiens preapolipoprotein E (APOE) mRNA, complete cds	1
Homo sapiens chromosome 19 clone CTB-129P6, complete sequence	1
Homo sapiens apolipoprotein-E gene, complete cds	1
Homo sapiens clone F19374 APO E-C2 gene cluster, complete sequence	1
Human apolipoprotein E (epsilon-4 allele) gene, complete cds	1
Human apolipoprotein E mRNA, complete cds	1
TREM2-171 ASO
Description	Query Cover
Human DNA sequence from clone RP1-238O23 on chromosome 6, complete sequence	1
Homo sapiens triggering receptor expressed on myeloid cells 2 (TREM2), RefSeqGene (LRG_631) on chromosome 6	1
Homo sapiens triggering receptor expressed on myeloid cells 2 (TREM2) gene, complete cds	1
TREM2-192 ASO
Description	Query Cover
Human DNA sequence from clone RP1-238O23 on chromosome 6, complete sequence	1
Homo sapiens triggering receptor expressed on myeloid cells 2 (TREM2), RefSeqGene (LRG_631) on chromosome 6	1
Homo sapiens triggering receptor expressed on myeloid cells 2 (TREM2) gene, complete cds	1
