# Supplementary material for: Regulation of human microglial gene expression and function via RNAase-H active antisense oligonucleotides in vivo in Alzheimer’s disease
Source: Mol Neurodegener. 2024 Apr 24;19:37. doi: 10.1186/s13024-024-00725-9 (PMC11040766; doi:10.1186/s13024-024-00725-9)
Supplement: Supplementary file 2 — Supplementary Material 2. [file 13024_2024_725_MOESM2_ESM.xlsx]

## Sheet: Sheet1
Supplementary table 2: iPSC lines
Genotype	Catalog #	Parental / Gene-edited	Vendor	Link
ApoEε4/4	UKBiO011-A	Parental	EBiSC	https://cells.ebisc.org/UKBi011-A
ApoEε3/3 (WT)	UKBiO011-A-3	Edited (Isogenic mutation)	EBiSC	https://cells.ebisc.org/UKBi011-A-3
ApoE-KO	UKBiO011-A-1	Edited (Gene knock-out, CRISPR-CAS system)	EBiSC	https://cells.ebisc.org/UKBi011-A-1
WT	BIONi010-C	Parental	EBiSC	https://cells.ebisc.org/BIONi010-C/
TREM2 R47H	BIONi010-C-7	Edited (Isogenic mutation)	EBiSC	https://cells.ebisc.org/BIONi010-C-7
TREM2 KO	BIONi010-C-17	Edited (Gene knock-out, CRISPR-CAS system)	EBiSC	https://cells.ebisc.org/BIONi010-C-17
WT	iPSC0028_P9/SIGi001-A-1	Parental	EBiSC	https://cells.ebisc.org/SIGi001-A-1
