# Supplementary material for: Regulation of human microglial gene expression and function via RNAase-H active antisense oligonucleotides in vivo in Alzheimer’s disease
Source: Mol Neurodegener. 2024 Apr 24;19:37. doi: 10.1186/s13024-024-00725-9 (PMC11040766; doi:10.1186/s13024-024-00725-9)
Supplement: Supplementary file 3 — Supplementary Material 3. [file 13024_2024_725_MOESM3_ESM.xlsx]

## Sheet: Sheet1
Supplementary table 3: RT-qPCR primers targets, Primer ID, Company, Design, Assay ID, Type, Forward sequence, Reverse sequence, probe sequence targetting gene, exon location
Primer ID	Company	Design	Assay ID	Type	Forward sequence	Reverse sequence	Probe sequence
APOE-1	IDT-DNA	Custom	/	SYBR green	TAGAAAGAGCTGGGACCCT	CACAGAACCTTCATCTTCCT	/
APOE-2	IDT-DNA	Custom	/	SYBR green	GTTGCTGGTCACATTCCTG	GCAGGTAATCCCAAAAGCGA	/
APOE-3	IDT-DNA	Custom	/	SYBR green	CTGGGTCGCTTTTGGGATTA	GTCAGTTGTTCCTCCAGTTC	/
APOE-4	IDT-DNA	Custom	/	SYBR green	AATCACTGAACGCCGAAG	TTATTAAACTAGGGTCCACC	/
TREM2-1	IDT-DNA	Custom	/	SYBR green	CTCTCCGGCTGCTCATCTTA	ATGGAGTCATAGGGGCAAGA	/
TREM2-2	IDT-DNA	Custom	/	SYBR green	GAATCTACAACCCCATGATG	CACATGGGCATCCTCGAA	/
TREM2-3	IDT-DNA	Custom	/	SYBR green	TTCGAGGATGCCCATGTG	TTGATGAGAAAGATGCAGGC	/
TREM2-4	IDT-DNA	Custom	/	SYBR green	CCCAGGGTATCAGCTCCAAA	AAGTGGCAAGTATGCAGG	/
Malat1	IDT-DNA	Pre-designed	Hs.PT.58.26451167.g	Taqman	CACCGAAGGCTTAAAGTAGGAC	GCTGACACTTCTCTTGACCTTAG	6-FAM/CGCTTTGTT/ZEN/GTCTCTCCTGCCACA/3IABkFQ
SMN	IDT-DNA	Custom	/	Taqman	CAGGAGGATTCCGTGCTGTT	TCAGTGCTGTATCATCCCAAATG	56-FAM/CGGCACAGG/ZEN/CCAGAGCGATG/3IAbkFQ
GAPDH	IDT-DNA	Custom	/	SYBR green	AAGGTGAAGGTCGGAGTCAAC	GGGGTCATTGATGGCAACAATA	/
RNF20	IDT-DNA	Custom	/	SYBR green	TTATCCCGGAAGCTAAACAGTGG	GTAGCCTCATATTCTCCTGTGC	/
VIPAR	IDT-DNA	Custom	/	SYBR green	GGGAGACCCAAAGGGGAGTAT	GGAGCGGAATCTCTCTAGTGAG	/
SCLY	IDT-DNA	Custom	/	SYBR green	ACTATAATGCAACGACTCCCCT	CTTCCTGCTGAATACGGGCTG	/
PRDM4	IDT-DNA	Custom	/	SYBR green	CACCTCCACAGTACATCCACC	TGATAGGGATCTAGTGCTGAAGG	/
ENOX2	IDT-DNA	Custom	/	SYBR green	TCATTGTGGAAGTTTTCGAGCA	TGCGGTAACCAGACAGATACA	/
UBE4A	IDT-DNA	Custom	/	SYBR green	TAGCCGCTCATTCCGATCAC	GGGATGCCATTCCCGCTTT	/
ERCC6	IDT-DNA	Custom	/	SYBR green	TCACGTCATGTACGACATCCC	GTGGCAGCTTGAGGGCTAAG	/
