# Supplementary material for: Regulation of human microglial gene expression and function via RNAase-H active antisense oligonucleotides in vivo in Alzheimer’s disease
Source: Mol Neurodegener. 2024 Apr 24;19:37. doi: 10.1186/s13024-024-00725-9 (PMC11040766; doi:10.1186/s13024-024-00725-9)
Supplement: Supplementary file 4 — Supplementary Material 4. [file 13024_2024_725_MOESM4_ESM.xlsx]

## Sheet: Sheet1
Supplementary table 4: ICC/IHC Antibodies
Antibody	Dilution	Vendor	Cat. ID	Host
TMEM119	1/200	Abcam	ab185333	Rabbit
IBA1	1/200	Wako	019-19741	Rabbit
CD68	1/200	Abcam	ab955	Mouse
CD45	1/200	Pharmingen	555480	Mouse
CX3CR1	1/200	ProSci Inc.	2093	Rabbit
PU.1	1/200	Cell Signaling Technologies	2258	Rabbit
CD11b	1/100	RnD Systems	MAB1699	Mouse
HLA Class II	1/200	Acris/Origene	SM2201P	Rat
Ki67	1/200	Cell Signaling Technologies	9129	Rabbit
LAMP1 (CD107)	1/200	BD Biosciences	555798	Mouse
ASO	1/100	JNJ internal production	3814	Rabbit
IBA1	1/500	Synaptic Systems	234004	Guinea Pig
hCD9	1/300	Biolegend	312102	Mouse
hP2RY12	1/500	Sigma Aldrich	HPA014518	Rabbit
IBA1	1/500	Abcam	ab5076	Goat
Anti-human nuclei	1/200	Millipore	MAB1281	Mouse
