# Supplementary material for: Regulation of human microglial gene expression and function via RNAase-H active antisense oligonucleotides in vivo in Alzheimer’s disease
Source: Mol Neurodegener. 2024 Apr 24;19:37. doi: 10.1186/s13024-024-00725-9 (PMC11040766; doi:10.1186/s13024-024-00725-9)
Supplement: Supplementary file 5 — Supplementary Material 5. [file 13024_2024_725_MOESM5_ESM.xlsx]

## Sheet: Sheet1
Supplementary table 5: Secondary antibodies
Antibody	Vendor	Cat. ID	Conjugate
Goat anti-Mouse	Invitrogen	A11001	Alexa Fluor 488
Goat anti-Mouse	Invitrogen	A21422	Alexa Fluor 555
Goat anti-Rabbit	Invitrogen	A21430	Alexa Fluor 488
Goat anti-Rabbit	Invitrogen	A21244	Alexa Fluor 647
Goat anti-Rat	Invitrogen	A11001	Alexa Fluor 555
