# Supplementary material for: Regulation of human microglial gene expression and function via RNAase-H active antisense oligonucleotides in vivo in Alzheimer’s disease
Source: Mol Neurodegener. 2024 Apr 24;19:37. doi: 10.1186/s13024-024-00725-9 (PMC11040766; doi:10.1186/s13024-024-00725-9)
Supplement: Supplementary file 6 — Supplementary Material 6. [file 13024_2024_725_MOESM6_ESM.xlsx]

## Sheet: mRNA
Supplementary table 6_tab1: IC50s (mRNA expression) lead ASOs in cultured human microglia
ASO	iPSC line	% max inhibition	IC50 (nM)
ASO1 (APOE)	APOEε3ε3	70	11
ASO1 (APOE)	APOEε4ε4	60	5.8
ASO13 (APOE)	APOEε3ε3	90	33
ASO13 (APOE)	APOEε4ε4	90	16
ASO171 (TREM2)	TREM2-WT	90	35
ASO171 (TREM2)	TREM2-R47H	90	15
ASO192 (TREM2)	TREM2-WT	80	880
ASO192 (TREM2)	TREM2-R47H	85	415

## Sheet: Protein
Supplementary table 6_tab2: IC50s (protein expression) lead ASOs in cultured human microglia
ASO	iPSC line	Total or Soluble	% max inhibition	IC50 (nM)
ASO1 (APOE)	APOEε3ε3	Soluble	80	1576
ASO1 (APOE)	APOEε4ε4	Soluble	65	497
ASO13 (APOE)	APOEε3ε3	Soluble	85	633
ASO13 (APOE)	APOEε4ε4	Soluble	65	123
ASO171 (TREM2)	TREM2-WT	Soluble	60	842
ASO171 (TREM2)	TREM2-WT	Total	80	89
ASO171 (TREM2)	TREM2-R47H	Soluble	50	3626
ASO171 (TREM2)	TREM2-R47H	Total	80	129
ASO192 (TREM2)	TREM2-WT	Soluble	15	5316
ASO192 (TREM2)	TREM2-WT	Total	50	581
ASO192 (TREM2)	TREM2-R47H	Soluble	50	1564
ASO192 (TREM2)	TREM2-R47H	Total	65	602
