# Supplementary material for: Regulation of human microglial gene expression and function via RNAase-H active antisense oligonucleotides in vivo in Alzheimer’s disease
Source: Mol Neurodegener. 2024 Apr 24;19:37. doi: 10.1186/s13024-024-00725-9 (PMC11040766; doi:10.1186/s13024-024-00725-9)
Supplement: Supplementary file 7 — Supplementary Material 7. [file 13024_2024_725_MOESM7_ESM.xlsx]

## Sheet: DE summary
Supplemental table 7, tab 1_Summary on the number of DEG genes when comparing human microglia isolated from ASO-treated and vehicle treated animals.
Treatment	total significant	sig_up	sig_down
trem2_aso171_1week	4619	2237	2382
trem2_aso171_4week	4650	2122	2528
apoe_aso1_1week	2880	1233	1647
apoe_aso1_4week	2112	677	1435

## Sheet: apoe_aso1_1week
Supplemental table 7, tab 2_DEG between human microglia isolated from mice treated with APOE-ASO1 versus vehicle 1 week after ASO administration.
Symbol	baseMean	log2FoldChange	lfcSE	stat	pvalue	padj
TPT1	11130.8	1.64183	0.203062	-8.08536	6.19792e-16	7.64301e-12
ZMPSTE24	1446.97	-1.75252	0.218329	8.02698	9.99021e-16	7.64301e-12
PTPRC	12711.4	-1.47301	0.184923	7.96554	1.64503e-15	8.3902e-12
NEDD1	562.426	-1.74172	0.226324	7.69568	1.40745e-14	5.38386e-11
RNF6	1605.24	-1.383	0.180665	7.65506	1.93215e-14	5.91275e-11
SH3GL1	781.481	1.49632	0.197802	-7.56472	3.88702e-14	9.91256e-11
SELL	2396.27	-2.30668	0.30819	7.48459	7.17723e-14	1.56884e-10
ACSL3	2681.87	-1.45402	0.195761	7.42754	1.10636e-13	2.11605e-10
TMEM30A	3604.28	-1.70555	0.230277	7.4065	1.29672e-13	2.20457e-10
DBR1	1161.74	-1.36414	0.187086	7.29151	3.06502e-13	4.26344e-10
PRKAR1A	4196.16	-1.58128	0.216586	7.30093	2.85777e-13	4.26344e-10
LYL1	182.745	2.34233	0.322135	-7.27126	3.56154e-13	4.54125e-10
TOR1AIP1	4247.85	-1.52729	0.218087	7.00314	2.50296e-12	2.94598e-09
NCOR2	3214.96	1.48665	0.213423	-6.96575	3.26668e-12	3.57025e-09
ENPP2	540.02	-1.80734	0.264483	6.8335	8.28688e-12	8.45317e-09
CD81	10272.7	1.10656	0.163774	-6.75666	1.4121e-11	1.35041e-08
MAP3K11	1288.36	1.48462	0.220128	-6.74434	1.53729e-11	1.38365e-08
CSE1L	2248.53	-1.31842	0.19884	6.63057	3.34398e-11	2.84257e-08
AZIN1	2565.67	-1.30277	0.196995	6.6132	3.76093e-11	2.93821e-08
DIPK1A	447.818	-1.93103	0.292133	6.6101	3.84055e-11	2.93821e-08
VEGFB	439.719	1.53631	0.234597	-6.54872	5.80338e-11	4.22845e-08
TIMP2	3103.45	1.0273	0.158201	-6.49362	8.37972e-11	5.82809e-08
C5orf15	3966.74	-1.68628	0.260874	6.46395	1.02002e-10	6.78579e-08
HSPA13	1054.62	-2.09355	0.325176	6.43822	1.20886e-10	7.70699e-08
HSPA8	13826.3	-1.61434	0.253213	6.37544	1.82433e-10	1.11656e-07
UTP4	1300.35	-1.06779	0.168722	6.3287	2.47234e-10	1.45497e-07
OXCT1	321.464	-1.58677	0.251031	6.32102	2.59844e-10	1.47254e-07
PECAM1	5477.88	-1.78742	0.284478	6.28315	3.31782e-10	1.81307e-07
COPB2	4002.39	-1.37272	0.220615	6.22224	4.90093e-10	2.34341e-07
FYTTD1	2121.23	-1.12516	0.180721	6.22598	4.78569e-10	2.34341e-07
MRC2	2944.33	1.29902	0.208278	-6.23695	4.46179e-10	2.34341e-07
SEPTIN2	8224.45	-1.2225	0.196189	6.23122	4.62825e-10	2.34341e-07
ATAD1	1254.49	-1.38257	0.223167	6.19525	5.81944e-10	2.69828e-07
NSF	1937.35	-1.31594	0.212983	6.17864	6.46559e-10	2.90971e-07
ELOVL5	1648.21	-1.58842	0.258145	6.15322	7.59235e-10	3.31916e-07
ALDH1B1	502.211	-1.23452	0.200845	6.14661	7.91569e-10	3.36439e-07
PLEK	14032.4	-1.4809	0.241978	6.11999	9.35794e-10	3.86989e-07
ADAM9	6723.19	-1.25397	0.206281	6.07891	1.21001e-09	4.5157e-07
FPGT	673.751	-1.2855	0.21121	6.08637	1.15496e-09	4.5157e-07
MUL1	1544.26	-1.83682	0.30202	6.08179	1.18851e-09	4.5157e-07
TAF9B	493.673	-1.48747	0.244262	6.08963	1.1317e-09	4.5157e-07
PNRC1	1394.55	1.21045	0.19933	-6.07259	1.25863e-09	4.5853e-07
NARS	6206.37	-1.28699	0.212178	6.06562	1.31444e-09	4.67726e-07
IDH3A	598.338	-1.62097	0.268316	6.0413	1.5288e-09	5.27131e-07
SLC16A1	1989.48	-1.36121	0.225402	6.03905	1.55028e-09	5.27131e-07
MAPRE2	2222.49	-1.38032	0.230183	5.99662	2.01466e-09	6.29109e-07
NBL1	940.462	1.58326	0.263682	-6.00442	1.92014e-09	6.29109e-07
RTCB	9812.39	-1.5779	0.262893	6.00206	1.94825e-09	6.29109e-07
STAT1	4721.93	-2.30082	0.383498	5.99955	1.97862e-09	6.29109e-07
SETD1A	345.236	1.84945	0.308651	-5.99205	2.07214e-09	6.34117e-07
MCM3	2593.26	-1.30798	0.218705	5.98058	2.22351e-09	6.57041e-07
SRP54	1408.38	-1.13078	0.189126	5.97897	2.24557e-09	6.57041e-07
SYT11	1311.08	-1.52985	0.255965	5.97678	2.27588e-09	6.57041e-07
PPP1R9B	519.535	1.57806	0.26454	-5.9653	2.44187e-09	6.91907e-07
ATP6V1B2	17583.6	-1.52974	0.257642	5.93744	2.89501e-09	8.05391e-07
ABI1	7048.34	-1.46112	0.247051	5.91426	3.33367e-09	9.10867e-07
SNHG7	137.662	2.20497	0.373229	-5.90783	3.46646e-09	9.30533e-07
SEC23B	2940.33	-2.0618	0.349281	5.90298	3.56992e-09	9.41782e-07
RAP1B	2126.28	-1.44553	0.24524	5.89434	3.76186e-09	9.75598e-07
FLRT1	20.7209	7.7103	1.31052	-5.88341	4.01903e-09	1.02492e-06
RRM1	829.016	-1.67167	0.28658	5.83319	5.4377e-09	1.36397e-06
NLRC4	1485.86	-1.29937	0.223281	5.81943	5.90496e-09	1.45729e-06
TBC1D23	1581.42	-1.13239	0.1955	5.79228	6.94383e-09	1.68647e-06
G3BP1	3954.56	-1.54147	0.266785	5.77794	7.56189e-09	1.76135e-06
MCM6	1036.89	-1.60953	0.278441	5.78052	7.44681e-09	1.76135e-06
TM9SF2	9938.1	-1.86844	0.323418	5.77715	7.59748e-09	1.76135e-06
GNB2	1366.88	1.64119	0.284279	-5.77318	7.77912e-09	1.77654e-06
NCOA4	8219.04	-1.50253	0.261013	5.75652	8.58659e-09	1.93211e-06
FNTB	508.052	-1.15844	0.201828	5.73974	9.48204e-09	2.10268e-06
CUL2	853.207	-1.28286	0.223957	5.72816	1.01526e-08	2.21921e-06
CD164	13606.2	-1.68615	0.294584	5.72383	1.04152e-08	2.24454e-06
PGK1	7647.57	-1.44079	0.252343	5.70963	1.13219e-08	2.40607e-06
DCK	1198.28	-1.51549	0.266029	5.69672	1.22137e-08	2.56003e-06
C13orf46	794.437	2.56996	0.451478	-5.69233	1.25318e-08	2.59121e-06
CHMP4B	113.998	2.26098	0.397396	-5.68949	1.27422e-08	2.59957e-06
CLCC1	742.712	-1.36866	0.240984	5.67946	1.35119e-08	2.72034e-06
NGLY1	1387.13	-1.09032	0.192434	5.66596	1.46203e-08	2.86802e-06
TRIR	450.461	1.27338	0.22471	-5.66679	1.45497e-08	2.86802e-06
MFSD14A	2812.35	-1.87861	0.332679	5.6469	1.63367e-08	3.16414e-06
ADARB1	110.458	2.02455	0.35975	-5.62766	1.82671e-08	3.46236e-06
IFIT2	8436.12	-2.24418	0.398819	5.62708	1.83289e-08	3.46236e-06
ALDH18A1	833.28	-1.5738	0.280771	5.60528	2.07921e-08	3.78738e-06
EXOC2	1037	-1.137	0.202755	5.60774	2.04981e-08	3.78738e-06
MRPL3	1254.92	-1.32562	0.236411	5.60724	2.05574e-08	3.78738e-06
TLR3	2285.53	-1.46606	0.26189	5.59802	2.16818e-08	3.90299e-06
LGALS3BP	6205.63	-2.64412	0.472596	5.59489	2.20761e-08	3.92774e-06
EXD2	976.674	-1.29649	0.2319	5.59072	2.26135e-08	3.94847e-06
PLEKHB2	3616.6	-1.40692	0.251686	5.58999	2.27086e-08	3.94847e-06
HADHA	6517.49	-1.11943	0.200942	5.57091	2.53414e-08	4.35673e-06
INTS7	601.724	-1.82927	0.328502	5.56852	2.56913e-08	4.36781e-06
NCSTN	5182.53	-1.26481	0.228327	5.53948	3.03378e-08	5.05436e-06
PLSCR1	7214.15	-1.87958	0.339325	5.53917	3.03902e-08	5.05436e-06
CALU	3492.39	-1.32378	0.239271	5.53255	3.15613e-08	5.19268e-06
KCNQ1	564.058	1.05157	0.190289	-5.5262	3.27246e-08	5.3268e-06
PIGS	2543.23	-1.39529	0.252597	5.52379	3.31769e-08	5.34358e-06
SERINC1	10389.6	-1.88048	0.3409	5.51621	3.46397e-08	5.52106e-06
BAIAP2	579.978	1.21284	0.220609	-5.49771	3.84748e-08	6.00717e-06
MTPAP	1740.7	-1.08219	0.196797	5.49904	3.81862e-08	6.00717e-06
SCOC	805.036	-1.3242	0.240971	5.49526	3.90139e-08	6.02981e-06
GNAI2	6595.37	1.03798	0.189323	-5.48258	4.19177e-08	6.41382e-06
MRPS27	1169.11	-1.10891	0.202453	5.47739	4.31656e-08	6.53937e-06
HSPA5	34842.1	-2.07703	0.379805	5.46867	4.5342e-08	6.80174e-06
GLB1	4310.52	-1.62347	0.297764	5.45222	4.97438e-08	7.31856e-06
PSAP	247468	-1.93014	0.353944	5.45324	4.94591e-08	7.31856e-06
KPNA2	3392.58	-1.4164	0.260042	5.44681	5.12819e-08	7.47299e-06
TP53I13	1309.43	1.01536	0.186702	-5.43837	5.37688e-08	7.76147e-06
ACSL5	1431.16	-1.39625	0.257391	5.42462	5.8078e-08	8.30516e-06
GPR180	594.314	-1.25459	0.231372	5.4224	5.88038e-08	8.33108e-06
CDK7	685.771	-1.20182	0.222392	5.40407	6.51447e-08	9.14476e-06
SUCLA2	1620.7	-1.41193	0.261585	5.39759	6.75402e-08	9.38213e-06
SUCLG2	1462.16	-1.13921	0.211113	5.39621	6.8062e-08	9.38213e-06
DLD	1629.85	-1.46297	0.272237	5.37388	7.70606e-08	1.04592e-05
MINPP1	554.368	-1.57891	0.293834	5.37345	7.72424e-08	1.04592e-05
EPS8	2879.29	-1.21591	0.226355	5.37169	7.80018e-08	1.04693e-05
CHI3L1	2123.46	-2.32225	0.432837	5.36519	8.0863e-08	1.06663e-05
ERF	678.844	1.83797	0.342475	-5.36673	8.01777e-08	1.06663e-05
PSEN1	3166.78	-1.16392	0.217371	5.3545	8.57928e-08	1.12198e-05
CACNB1	320.99	1.31649	0.246083	-5.34979	8.80541e-08	1.14179e-05
GFM1	1345.13	-0.961708	0.180225	5.33616	9.49341e-08	1.22066e-05
NT5C2	788.623	-1.35143	0.253347	5.33433	9.58992e-08	1.22279e-05
ATG16L2	2971.49	1.27356	0.239174	-5.32484	1.01045e-07	1.26728e-05
CAPN10	344.058	1.81108	0.340111	-5.32498	1.00965e-07	1.26728e-05
AAGAB	1181.5	-1.40798	0.264703	5.31909	1.0429e-07	1.28791e-05
TMX1	5082.4	-1.68007	0.315865	5.31894	1.04373e-07	1.28791e-05
MZF1	1005.17	1.38589	0.261538	-5.29899	1.16445e-07	1.42065e-05
PSMD1	3528.28	-1.04714	0.197643	5.29814	1.16987e-07	1.42065e-05
GAS6	2718.88	1.27245	0.240361	-5.29389	1.1974e-07	1.44263e-05
TVP23B	1618.14	-1.41361	0.267123	5.29197	1.21008e-07	1.44652e-05
WARS	4262.51	-2.16753	0.410772	5.27673	1.31511e-07	1.55989e-05
TMEM259	670.2	1.51201	0.287219	-5.26433	1.40705e-07	1.6561e-05
ASH2L	1873.4	-1.17027	0.223756	5.23014	1.69379e-07	1.91976e-05
CD69	7552.03	-1.6116	0.307942	5.23345	1.66376e-07	1.91976e-05
PIGN	1454.93	-0.935019	0.17862	5.23468	1.65271e-07	1.91976e-05
SLC43A2	1275.43	1.0815	0.206694	-5.23237	1.67353e-07	1.91976e-05
STOM	6806.69	-1.39478	0.266646	5.23082	1.68758e-07	1.91976e-05
ARMT1	581.799	-1.91661	0.366708	5.22653	1.72716e-07	1.929e-05
TSPEAR-AS1	101.225	2.39254	0.457713	-5.22715	1.7214e-07	1.929e-05
ALG11	410.805	-1.19444	0.22879	5.22067	1.78277e-07	1.97103e-05
MT-ND3	4205.8	1.75616	0.336439	-5.21986	1.79055e-07	1.97103e-05
LCP1	12274.8	-1.47302	0.282368	5.21667	1.82173e-07	1.99102e-05
AXL	22900.4	-1.66088	0.319371	5.20046	1.98798e-07	2.15732e-05
ETNK1	7127.87	-1.20671	0.232138	5.19825	2.01173e-07	2.16771e-05
RAB3IL1	919.847	1.22957	0.236927	-5.18968	2.10654e-07	2.254e-05
NFKBIE	932.188	1.20123	0.231742	-5.18348	2.1778e-07	2.31406e-05
ALG8	2239.97	-1.4063	0.271969	5.17079	2.33102e-07	2.44294e-05
TMEM209	1027.22	-1.22138	0.236152	5.17202	2.31583e-07	2.44294e-05
NUDCD1	485.683	-1.38764	0.269259	5.15354	2.55609e-07	2.64566e-05
TGOLN2	7564.47	-1.05706	0.205121	5.15333	2.55904e-07	2.64566e-05
SHOC2	1462.96	-1.19942	0.232813	5.15187	2.57898e-07	2.64838e-05
LAP3	5360.47	-2.23179	0.433345	5.15015	2.60281e-07	2.65504e-05
VPS26C	1425.68	-1.0853	0.210848	5.14732	2.64237e-07	2.67755e-05
SQLE	276.812	-1.36787	0.2659	5.1443	2.6852e-07	2.70304e-05
HBP1	2803.39	-1.80565	0.351438	5.13791	2.77818e-07	2.77836e-05
SLC38A10	3311.55	1.09975	0.214153	-5.13534	2.81641e-07	2.7983e-05
STT3A	3687.16	-1.28283	0.249928	5.13278	2.85496e-07	2.8183e-05
AC104530.1	77.3412	2.04625	0.399655	-5.12004	3.05467e-07	2.96293e-05
NAB2	385.949	1.93803	0.37854	-5.11974	3.05956e-07	2.96293e-05
NUP93	2740.1	-1.22983	0.240103	5.12212	3.02125e-07	2.96293e-05
LIPA	17301.1	-1.87955	0.367283	5.11744	3.09708e-07	2.96541e-05
NMD3	996.682	-1.04707	0.204823	5.11208	3.1863e-07	2.96541e-05
PABPC4	2247.64	0.834287	0.163181	-5.11265	3.17663e-07	2.96541e-05
RPS2	4128.3	1.0442	0.204288	-5.1114	3.19779e-07	2.96541e-05
SDHA	3070.63	-1.18047	0.23078	5.11513	3.13524e-07	2.96541e-05
SERPING1	4526.31	-2.13547	0.41744	5.11564	3.12685e-07	2.96541e-05
SLC33A1	1532.28	-0.966236	0.188987	5.11271	3.17563e-07	2.96541e-05
PACS1	969.712	1.31962	0.258448	-5.10594	3.29153e-07	2.98687e-05
PPAT	243.123	-1.29613	0.253857	5.10574	3.29507e-07	2.98687e-05
TCTN3	983.784	-1.585	0.310449	5.10551	3.29901e-07	2.98687e-05
TMEM38B	521.539	-1.64253	0.32161	5.10722	3.2693e-07	2.98687e-05
RAB6A	1965.64	-0.843135	0.165261	5.10184	3.36367e-07	3.0275e-05
FAF1	438.201	1.09988	0.215997	-5.0921	3.54121e-07	3.16548e-05
PTPN23	399.351	1.35906	0.266944	-5.09118	3.55835e-07	3.16548e-05
RECQL	959.814	-1.19224	0.234301	5.08847	3.60959e-07	3.1925e-05
MFSD1	9851.71	-1.60864	0.316328	5.08537	3.66908e-07	3.22647e-05
ETFDH	653.27	-1.3442	0.264595	5.08024	3.76958e-07	3.24305e-05
GPR31	45.1418	-5.6074	1.1035	5.08145	3.74564e-07	3.24305e-05
ITGB1	2351.64	-1.75506	0.345479	5.08008	3.77271e-07	3.24305e-05
PLEKHO1	4939.98	1.08044	0.212615	-5.08167	3.74134e-07	3.24305e-05
CMPK2	571.981	-2.24862	0.443258	5.07294	3.91712e-07	3.34837e-05
GDAP1	528.333	-1.36667	0.269502	5.07111	3.95511e-07	3.36206e-05
SLC15A3	2530.69	0.893296	0.176402	-5.06397	4.10618e-07	3.4712e-05
HACL1	766.337	-1.0826	0.214542	5.04613	4.50856e-07	3.76969e-05
LAMP2	14754.1	-1.70733	0.338333	5.04631	4.50423e-07	3.76969e-05
TNFSF12	586.525	1.00867	0.199999	-5.04338	4.57391e-07	3.80355e-05
FBXO8	791.9	-1.05474	0.209282	5.03978	4.66059e-07	3.84127e-05
PRDX3	5920.05	-1.70524	0.33838	5.03942	4.66948e-07	3.84127e-05
SCFD2	485.796	-1.58968	0.315892	5.03235	4.84508e-07	3.96441e-05
C1GALT1C1	1453.74	-1.51009	0.30084	5.01956	5.17902e-07	4.21512e-05
DAPP1	1402.56	-1.36071	0.271292	5.01564	5.28564e-07	4.27913e-05
OAS1	14962.3	-1.51311	0.301994	5.01039	5.43212e-07	4.37457e-05
OS9	12555.2	-1.14548	0.228778	5.00697	5.52929e-07	4.42951e-05
SNX6	1943.52	-1.0592	0.21186	4.99953	5.74705e-07	4.57998e-05
API5	2344.8	-0.965347	0.193381	4.99194	5.97762e-07	4.73904e-05
ASAH1	37066.2	-1.72914	0.347054	4.98232	6.2825e-07	4.95508e-05
DDX17	6634.27	1.19208	0.23943	-4.97881	6.39749e-07	5.0199e-05
RPS6KA4	302.008	1.69479	0.340635	-4.97537	6.51229e-07	5.0839e-05
ZWILCH	485.649	-1.42814	0.287629	4.96521	6.86268e-07	5.33024e-05
AOAH	17076.4	-1.33162	0.268591	4.95779	7.12981e-07	5.50976e-05
MAPRE1	3308.65	-1.3133	0.265102	4.95395	7.27208e-07	5.59146e-05
FAS	404.416	-2.45003	0.494857	4.951	7.38336e-07	5.64864e-05
DDX1	2426.45	-1.17077	0.236653	4.94722	7.52822e-07	5.73081e-05
RIN3	1543.83	0.965238	0.195182	-4.94531	7.60219e-07	5.75847e-05
HADHB	3808.8	-1.06131	0.214696	4.94332	7.68025e-07	5.78894e-05
MT-CYB	192502	1.26519	0.256183	-4.93862	7.86768e-07	5.90115e-05
ACTR3	6537.8	-1.16814	0.23667	4.93573	7.98504e-07	5.93102e-05
RBBP7	8161.62	-1.04969	0.212647	4.93631	7.96128e-07	5.93102e-05
AC009554.2	227.799	2.03792	0.413324	-4.93056	8.19944e-07	6.03171e-05
SIPA1	2253.75	1.42877	0.289758	-4.93091	8.18467e-07	6.03171e-05
MT-CO3	64260.9	1.38626	0.28141	-4.92612	8.38802e-07	6.14091e-05
SAP25	288.98	1.9972	0.405687	-4.92301	8.52237e-07	6.20956e-05
ZNF410	1140.13	-1.04663	0.212818	4.91794	8.74598e-07	6.34229e-05
SCNN1D	148.994	2.33633	0.475228	-4.91623	8.82271e-07	6.36775e-05
NAA50	1582.32	-1.12587	0.229197	4.91224	9.00417e-07	6.46821e-05
SYVN1	531.545	1.26528	0.257765	-4.90864	9.17107e-07	6.55732e-05
SLC40A1	7655.37	-1.60367	0.326888	4.90586	9.30186e-07	6.55889e-05
SPART	1956.3	-1.15999	0.236391	4.90706	9.24519e-07	6.55889e-05
TLR10	10635	-1.25567	0.255947	4.90598	9.29638e-07	6.55889e-05
CNDP2	7638.76	-1.02196	0.208366	4.90466	9.3591e-07	6.56897e-05
LAMP1	786.183	1.38681	0.28287	-4.90265	9.45507e-07	6.60603e-05
SPP1	559938	-2.2538	0.460403	4.89528	9.81672e-07	6.82753e-05
GDPD3	126.562	1.93347	0.395644	-4.88689	1.0244e-06	7.09246e-05
ST8SIA4	3313.85	-1.08117	0.221319	4.88511	1.0337e-06	7.12461e-05
ACO1	1004.94	-1.06322	0.218308	4.87028	1.11441e-06	7.64645e-05
CTNNA1	3962.69	-1.04188	0.214011	4.86835	1.12536e-06	7.67119e-05
OTOA	126.143	2.22319	0.456707	-4.86788	1.12804e-06	7.67119e-05
CCT4	2358.77	-1.34079	0.275908	4.85953	1.17664e-06	7.96628e-05
APOL1	773.959	-1.30262	0.268127	4.85821	1.18451e-06	7.9842e-05
PDCD1LG2	718.249	-1.53805	0.316659	4.85713	1.19102e-06	7.99286e-05
SACM1L	1885.9	-1.07834	0.222486	4.84677	1.25485e-06	8.3845e-05
RPL13	9861.33	0.789931	0.163086	-4.84364	1.27483e-06	8.48095e-05
HNRNPR	4469.29	-1.21889	0.251767	4.84135	1.28963e-06	8.54227e-05
PIGK	893.33	-1.76519	0.364984	4.83635	1.32245e-06	8.7203e-05
TSN	2137.78	-1.1577	0.239416	4.83553	1.32791e-06	8.7203e-05
TAF10	269.671	1.25954	0.260568	-4.83384	1.33921e-06	8.75695e-05
EPSTI1	3196.75	-1.87262	0.387545	4.83201	1.35163e-06	8.76324e-05
TLR2	3482.3	-1.60377	0.331887	4.8323	1.34967e-06	8.76324e-05
ENOX2	809.916	-0.918082	0.190131	4.82868	1.37442e-06	8.81542e-05
PGM2	2435.88	-1.39494	0.288839	4.82947	1.36894e-06	8.81542e-05
RABGAP1L-DT	14.8071	-6.77757	1.40371	4.82831	1.37696e-06	8.81542e-05
ADAM10	4875.5	-1.0511	0.217795	4.82609	1.39237e-06	8.87691e-05
NSMF	398.507	1.87537	0.388807	-4.82339	1.41136e-06	8.96069e-05
TFRC	668.681	-1.4164	0.293745	4.82188	1.42208e-06	8.99143e-05
C9orf16	1051.17	0.832298	0.172713	-4.81896	1.4431e-06	9.08679e-05
SDCBP	10959.1	-1.47839	0.307059	4.81467	1.47446e-06	9.2462e-05
PARG	626.794	-1.16367	0.241778	4.81298	1.48695e-06	9.28644e-05
DLAT	465.925	-1.26127	0.262328	4.80798	1.52463e-06	9.48309e-05
SH3GLB2	473.711	1.75022	0.364126	-4.80662	1.53503e-06	9.50908e-05
XRCC5	8704.44	-1.31916	0.274833	4.79986	1.58777e-06	9.79615e-05
FBXL5	2390.56	-1.21347	0.253	4.79634	1.6159e-06	9.92969e-05
RGL2	4196.92	1.29253	0.269777	-4.79112	1.65855e-06	0.00010151
LGMN	68784.9	-1.6087	0.335902	4.78919	1.67455e-06	0.000102081
AGPAT5	893.575	-1.04324	0.217937	4.78691	1.69372e-06	0.000102696
SNX2	10732.5	-1.43581	0.299978	4.78639	1.69807e-06	0.000102696
SKI	235.52	1.38854	0.290196	-4.78484	1.71127e-06	0.000103087
DCST2	34.9745	4.99776	1.04572	-4.77925	1.75946e-06	0.000105404
SLC31A1	2738.41	-1.48598	0.310953	4.77879	1.76351e-06	0.000105404
NIPA2	2267.57	-1.68212	0.352131	4.77698	1.77948e-06	0.000105945
IFIT1	7016.69	-3.21343	0.67281	4.77614	1.78695e-06	0.000105977
CMKLR1	2648.52	-0.966234	0.202372	4.77454	1.80121e-06	0.000106411
PSMC2	4301.11	-1.39237	0.291679	4.77365	1.80916e-06	0.000106469
SLC9A3-AS1	102.659	3.10437	0.650601	-4.77154	1.82822e-06	0.000107178
GPR84	1402.05	-1.96	0.411017	4.76866	1.85459e-06	0.000107898
RAB14	2103.49	-0.793932	0.166486	4.76875	1.85375e-06	0.000107898
PSMD14	2254.39	-1.38522	0.290784	4.76376	1.90022e-06	0.000110134
PPT1	44917.5	-2.01312	0.422991	4.75926	1.94304e-06	0.000112191
SC5D	1049.03	-1.32696	0.27896	4.75681	1.96677e-06	0.000113134
PRKACA	625.549	1.46644	0.308492	-4.75357	1.99859e-06	0.000114534
RFNG	479.894	1.42165	0.299152	-4.75228	2.01133e-06	0.000114834
PTPRO	2950.96	-1.16697	0.245639	4.75074	2.02675e-06	0.000115284
ADPRH	879.857	-0.959504	0.202152	4.74645	2.07023e-06	0.00011732
GART	1751.91	-1.16498	0.245554	4.74427	2.09263e-06	0.000118153
TFIP11	1063.51	-0.948352	0.200011	4.7415	2.12146e-06	0.00011934
PPP1R18	2420.03	0.838175	0.176873	-4.73885	2.14931e-06	0.000120434
ZNF267	1456.45	-1.17721	0.248452	4.73816	2.15666e-06	0.000120434
AP3M1	1453.67	-1.25692	0.265395	4.73603	2.17941e-06	0.000121262
GSKIP	664.084	-2.04353	0.431783	4.73278	2.21465e-06	0.000122777
SPNS2	854.956	1.06068	0.224461	-4.72545	2.29611e-06	0.000126833
HOMER3	1279.45	1.24229	0.263247	-4.71909	2.36907e-06	0.000130393
TRIOBP	1629.33	1.01371	0.214855	-4.71809	2.38064e-06	0.00013056
ARHGAP45	3735.61	1.2315	0.261129	-4.71605	2.4047e-06	0.000131408
CEPT1	1203.51	-0.914825	0.194052	4.71433	2.42506e-06	0.000132049
IARS2	1314.85	-1.1706	0.24849	4.71086	2.46673e-06	0.000133842
CUL1	2827.95	-1.23869	0.263173	4.70675	2.51703e-06	0.000136089
KLHL21	617.138	0.892291	0.18975	-4.70246	2.57046e-06	0.000138488
TMC8	2621.98	1.34413	0.286179	-4.69682	2.64246e-06	0.000141867
AC069549.2	171.835	2.16494	0.46102	-4.69598	2.65325e-06	0.000141949
BTN3A3	324.849	-1.79525	0.382419	4.69445	2.67323e-06	0.000142198
YME1L1	1820.09	-0.907582	0.193341	4.6942	2.6765e-06	0.000142198
LRG1	325.993	-1.42012	0.303078	4.68568	2.79034e-06	0.000147224
LRP3	260.789	1.67416	0.357244	-4.68631	2.78172e-06	0.000147224
COPS4	1198.9	-1.43924	0.307608	4.67881	2.88551e-06	0.000151203
HCFC2	591.178	-1.05343	0.225129	4.67922	2.87972e-06	0.000151203
GALNT4	1085.68	-1.27664	0.273017	4.67602	2.92496e-06	0.000152747
SLC35A4	2659.4	-1.01681	0.217783	4.66893	3.02767e-06	0.000157573
CEBPB	114.517	1.87199	0.401249	-4.66539	3.08026e-06	0.00015952
MT-ND1	14035.6	1.20041	0.257322	-4.66502	3.08593e-06	0.00015952
DNAJB9	1347.96	-1.27175	0.272728	4.66307	3.11523e-06	0.000160492
MCF2L	1729.94	1.15721	0.248266	-4.66117	3.14418e-06	0.00016144
ARID3A	585.861	1.53003	0.32876	-4.65393	3.2567e-06	0.000165822
MT-ATP6	25779.2	1.17715	0.252956	-4.65359	3.26204e-06	0.000165822
TMEM184C	1243.84	-1.0666	0.229165	4.65428	3.25111e-06	0.000165822
ARHGEF1	3750.72	1.42793	0.307051	-4.65048	3.31168e-06	0.000167128
MCCC1	2087.4	-0.948412	0.203986	4.64939	3.32917e-06	0.000167128
QPCT	263.25	-1.67666	0.360541	4.6504	3.31285e-06	0.000167128
SNX4	1182.07	-1.27745	0.274764	4.64925	3.33142e-06	0.000167128
PLEKHG5	703.119	1.84837	0.398027	-4.64384	3.41997e-06	0.000170829
SLC39A6	1028.97	-1.50216	0.323507	4.64338	3.42753e-06	0.000170829
CD1D	491.029	-1.27951	0.276054	4.63502	3.56899e-06	0.000177302
F13A1	2210.74	-1.89211	0.408282	4.63432	3.58114e-06	0.00017733
C3AR1	21524.9	-1.7088	0.368901	4.63215	3.61883e-06	0.000178618
TRUB1	320.721	-1.35764	0.29334	4.6282	3.68862e-06	0.000181478
SLA	7928.96	-1.04349	0.225628	4.62485	3.74873e-06	0.000183844
SLC38A9	1026.05	-1.10698	0.239466	4.62269	3.78804e-06	0.000185178
TRAFD1	4260.18	-0.907804	0.196414	4.62188	3.80277e-06	0.000185307
VRK1	657.983	-1.16456	0.252124	4.619	3.85592e-06	0.0001873
VCP	9612.14	-1.21688	0.263594	4.61648	3.90303e-06	0.000188988
VPS26A	1736.49	-1.11795	0.242206	4.61571	3.91757e-06	0.000189094
SGPL1	4252.08	-1.27262	0.275875	4.61303	3.96835e-06	0.000190942
PSMD5	1094.52	-1.11857	0.242721	4.60847	4.05652e-06	0.000194404
SS18	1859.37	-0.839595	0.182204	4.608	4.0657e-06	0.000194404
TMEM43	1453.62	-1.12943	0.245175	4.60663	4.09238e-06	0.000194464
YTHDF3	1206.42	-0.896631	0.194626	4.60694	4.08638e-06	0.000194464
IMPA1	537.015	-1.49245	0.324535	4.59874	4.25057e-06	0.000201356
KLF16	169.996	1.8002	0.391517	-4.59802	4.26534e-06	0.000201432
IDH1	4465.58	-1.14543	0.249206	4.59633	4.29988e-06	0.000202439
STON1	11.3761	6.84643	1.49283	-4.5862	4.5138e-06	0.000211858
VMP1	5595.75	-1.22485	0.267321	4.58193	4.60694e-06	0.000215568
DDX3X	6882.28	-0.71961	0.157201	4.57765	4.70236e-06	0.000219362
INTS9	930.584	-1.1681	0.255381	4.57397	4.78572e-06	0.000222572
CD28	396.358	-1.76786	0.38661	4.57273	4.81406e-06	0.000223119
CHST14	304.781	1.15124	0.251827	-4.57155	4.84123e-06	0.000223119
PALM2-AKAP2	250.611	-1.74849	0.382423	4.57213	4.82789e-06	0.000223119
COG6	387.36	-1.15679	0.253171	4.56921	4.89564e-06	0.000223804
GLUL	40531.7	-1.28741	0.281753	4.56929	4.89375e-06	0.000223804
SLC30A7	1780.56	-1.20151	0.262968	4.56903	4.89997e-06	0.000223804
CCR1	11162.1	-1.18964	0.260506	4.56666	4.95559e-06	0.000225671
SELENOP	534.192	-2.07046	0.453803	4.56246	5.05575e-06	0.000229549
ACO2	2279.1	-1.17414	0.257553	4.55885	5.14335e-06	0.000232149
RAB10	6599.91	-0.946313	0.207559	4.55926	5.13353e-06	0.000232149
JKAMP	5037.34	-1.37026	0.300721	4.55659	5.19912e-06	0.000233976
P4HA1	1628.24	-1.11145	0.244057	4.55408	5.26145e-06	0.000236087
CHMP5	2469.82	-1.19954	0.26347	4.55284	5.29255e-06	0.000236787
MT-ND4L	36046.3	0.991861	0.218087	-4.548	5.41572e-06	0.000241591
LYPLA1	1669.46	-0.812125	0.178613	4.54683	5.44593e-06	0.000242233
CRNKL1	1422.03	-0.963811	0.212053	4.54515	5.4896e-06	0.000242764
EXOSC9	1095.05	-0.953258	0.209729	4.5452	5.48841e-06	0.000242764
TM6SF1	3367.29	-1.50249	0.330621	4.54444	5.50813e-06	0.000242881
DNTTIP2	2408.4	-1.35573	0.298385	4.54357	5.53098e-06	0.000243188
ATF6	3112.36	-0.95021	0.209171	4.54274	5.55283e-06	0.000243199
KIF21B	2719.29	1.29808	0.285773	-4.54235	5.56302e-06	0.000243199
XPNPEP1	1375.19	-0.764591	0.168371	4.5411	5.59611e-06	0.000243949
FCGR3A	62361.6	-1.59516	0.351768	4.53469	5.76879e-06	0.000250055
GNS	5243.24	-1.08643	0.239614	4.53409	5.7852e-06	0.000250055
MAT2B	4457.42	-1.47272	0.324796	4.5343	5.77947e-06	0.000250055
GNL2	1696.63	-0.884423	0.195305	4.52841	5.94281e-06	0.000256143
ARMC8	2503.8	-1.03781	0.229234	4.52728	5.97465e-06	0.000256793
CANX	10874.7	-1.24412	0.275024	4.52366	6.07792e-06	0.000259772
YPEL3	1371.79	1.63863	0.362231	-4.52372	6.07619e-06	0.000259772
DUS1L	760.926	1.13121	0.250111	-4.52284	6.10159e-06	0.000260057
ADGRE3	124.235	-1.66613	0.368488	4.52153	6.13941e-06	0.000260942
CTDSP1	923.961	1.13538	0.251306	-4.51792	6.24495e-06	0.000264693
TRAM1	4171.05	-1.41755	0.313887	4.51611	6.29861e-06	0.000266229
SRCAP	2662.41	1.31423	0.291174	-4.51357	6.37448e-06	0.000268694
STRAP	1383.11	-0.90062	0.199581	4.51256	6.40511e-06	0.000269243
NUP35	331.768	-1.39199	0.308516	4.51188	6.42554e-06	0.000269362
SDC3	778.983	1.70076	0.377127	-4.50978	6.48952e-06	0.000270562
ZDHHC6	2322.19	-0.860531	0.190803	4.51005	6.4813e-06	0.000270562
SLC35A5	888.128	-1.03524	0.229607	4.50876	6.5208e-06	0.000271127
PGM1	439.724	-1.74407	0.38687	4.50815	6.53944e-06	0.000271165
PAK4	110.63	1.56355	0.34722	-4.50306	6.69815e-06	0.000276996
STAB1	20547	1.34752	0.299359	-4.50136	6.75208e-06	0.000278473
BMF	294.072	1.16667	0.259246	-4.50022	6.78817e-06	0.000279209
CAPZA2	7416.9	-1.37422	0.305526	4.49789	6.8631e-06	0.000280782
DNAJB2	225.319	2.01115	0.4471	-4.49821	6.85267e-06	0.000280782
CPSF3	1352.98	-1.35172	0.300594	4.49684	6.89707e-06	0.000280959
EIF2S1	2159.45	-1.36885	0.304416	4.49662	6.90416e-06	0.000280959
LMBRD2	526.661	-1.03403	0.230313	4.48968	7.13317e-06	0.000289508
USF2	2112.81	0.889191	0.198122	-4.48811	7.18592e-06	0.000290878
NT5DC2	131.221	1.51995	0.338797	-4.48631	7.24673e-06	0.000291795
QTRT2	1211.32	-1.08548	0.241952	4.48635	7.24524e-06	0.000291795
AC106886.3	11.3401	6.84029	1.52522	-4.4848	7.29818e-06	0.00029245
TMEM87A	1964.68	-1.13837	0.253832	4.48471	7.30121e-06	0.00029245
C6orf62	47794.9	-1.19644	0.266859	4.48343	7.34515e-06	0.000293442
HPS3	3293.23	-0.818517	0.18261	4.48233	7.38339e-06	0.000294201
ORC3	1135.33	-1.00818	0.22496	4.48159	7.40875e-06	0.000294445
RPN1	9142.58	-1.27128	0.283806	4.4794	7.48545e-06	0.000296723
CARS2	804.785	1.2208	0.272662	-4.47734	7.55785e-06	0.000298818
TOR1A	3505.06	-1.38671	0.309839	4.47558	7.6204e-06	0.000300515
CDC23	1525.48	-1.18813	0.265624	4.47299	7.71325e-06	0.000303394
NFATC1	356.733	1.40542	0.314279	-4.47189	7.75297e-06	0.000304175
CRTC2	764.558	1.31185	0.293459	-4.4703	7.8109e-06	0.000305664
CD36	5533.35	-1.66381	0.372869	4.46217	8.11355e-06	0.000316697
NFE2L1	705.524	0.965588	0.216434	-4.46135	8.14459e-06	0.0003171
PLCB2	4920.17	0.965628	0.216628	-4.45754	8.29061e-06	0.000321966
CLEC17A	663.578	-1.77745	0.398898	4.4559	8.35416e-06	0.000323612
VTA1	2957.82	-1.30777	0.293567	4.45476	8.39886e-06	0.000324523
GNAI3	3710.7	-1.25445	0.28181	4.45139	8.53152e-06	0.000328818
MARCH1	5470.68	-0.973845	0.218843	4.44997	8.58816e-06	0.000330169
CEP295NL	162.809	1.30792	0.294457	-4.44181	8.92047e-06	0.000342085
MROH6	122.792	1.83181	0.412609	-4.43958	9.01359e-06	0.000344792
TARS	2118.26	-1.10513	0.24907	4.43704	9.12028e-06	0.000348003
CENPL	255.702	-1.60667	0.362225	4.43555	9.1837e-06	0.000348684
CLIC4	385.613	-2.34994	0.529756	4.43589	9.16937e-06	0.000348684
CLCN7	264.046	1.71892	0.38789	-4.43146	9.35963e-06	0.000354484
AKNA	1079.63	1.3623	0.307678	-4.42767	9.52544e-06	0.000359359
NDUFA9	3201.13	-0.996672	0.225128	4.42714	9.54902e-06	0.000359359
SIRPA	5390.14	0.642718	0.145186	-4.42687	9.56114e-06	0.000359359
ZDHHC8	263.703	1.86544	0.421435	-4.42639	9.58227e-06	0.000359359
ATP5F1A	12037.7	-1.32877	0.30048	4.42216	9.77202e-06	0.000365578
CIPC	547.133	-0.984424	0.222907	4.41629	1.00409e-05	0.00037472
SYPL1	2181.52	-1.37451	0.311314	4.4152	1.00919e-05	0.000375708
ARMCX5	388.073	-1.12844	0.255783	4.4117	1.02561e-05	0.00037983
CSNK1E	825.553	1.27458	0.288987	-4.41051	1.03128e-05	0.00037983
LBR	2095.53	-1.23342	0.279668	4.41028	1.03237e-05	0.00037983
RXRA	502.024	1.64995	0.374165	-4.4097	1.03516e-05	0.00037983
TCP1	3030.33	-1.01373	0.229868	4.41005	1.03347e-05	0.00037983
TRIM22	7799.63	-1.21353	0.275039	4.4122	1.02327e-05	0.00037983
IRF8	19903.4	-1.00199	0.227326	4.40771	1.04471e-05	0.000382419
KCTD13	510.344	1.1671	0.26514	-4.40182	1.07348e-05	0.000392012
SLC30A9	910.763	-1.14606	0.260442	4.40047	1.08019e-05	0.000393522
RB1	11153.7	-1.14363	0.260263	4.39414	1.11215e-05	0.000404203
PLEC	2527.67	1.68192	0.38334	-4.38754	1.14638e-05	0.000415659
TLR1	5790.87	-0.703625	0.160469	4.3848	1.16094e-05	0.000419941
ABCB9	124.06	1.45397	0.331798	-4.3821	1.1754e-05	0.000424168
FBXL6	227.716	1.74346	0.398172	-4.37866	1.19409e-05	0.000429902
CCDC47	3768.21	-1.469	0.335601	4.37723	1.20199e-05	0.000431278
GRINA	1551.26	1.05859	0.241855	-4.37694	1.20355e-05	0.000431278
UMPS	1809.14	-1.43366	0.327618	4.37602	1.20868e-05	0.000432101
DSCC1	98.4521	-1.62066	0.370634	4.37268	1.22729e-05	0.000437251
VSIG4	45499	-1.69283	0.387162	4.37242	1.2288e-05	0.000437251
C5AR2	293.843	1.23851	0.283526	-4.36825	1.25245e-05	0.00044084
CCNE2	66.9692	-3.3447	0.76571	4.36811	1.25329e-05	0.00044084
FZD2	421.395	1.36235	0.311849	-4.36862	1.25034e-05	0.00044084
IFNGR1	58180.3	-1.71219	0.39189	4.36907	1.24777e-05	0.00044084
SREBF1	315.811	1.37893	0.315613	-4.36905	1.24788e-05	0.00044084
ARMCX3	1270.89	-0.899405	0.205949	4.36713	1.25892e-05	0.000441807
PRR5	425.381	1.34677	0.308585	-4.36435	1.27503e-05	0.000446434
IST1	13942.3	-0.803091	0.184082	4.36268	1.28478e-05	0.000446469
MYO9B	3199.49	1.18735	0.272159	-4.3627	1.28467e-05	0.000446469
RAB18	2249.05	-1.09428	0.250846	4.36234	1.2868e-05	0.000446469
SINHCAF	1376.65	-1.18481	0.271514	4.36374	1.27859e-05	0.000446469
SNRNP40	1714.28	-1.07361	0.246151	4.36159	1.29123e-05	0.000446994
DERL1	1330.79	-1.0062	0.230736	4.36085	1.29558e-05	0.00044725
IFIT3	8931.47	-3.12968	0.717738	4.36047	1.29782e-05	0.00044725
ATP6V1C1	2795.26	-0.924475	0.212084	4.35901	1.30654e-05	0.000448636
BAG6	1003.55	0.945799	0.216986	-4.35881	1.3077e-05	0.000448636
SAMD1	319.325	1.5599	0.35793	-4.35813	1.31178e-05	0.000449028
DDX24	3246.09	-0.763683	0.17537	4.35471	1.33245e-05	0.000455086
MAPK12	134.111	2.02483	0.465067	-4.35385	1.33767e-05	0.000455633
SF1	1238.64	1.17758	0.270491	-4.35347	1.34001e-05	0.000455633
HAVCR2	22828.9	-1.17573	0.27015	4.35211	1.34832e-05	0.000455858
HLA-E	110401	-1.50009	0.344636	4.35269	1.34475e-05	0.000455858
LPCAT3	613.736	-1.52544	0.350522	4.3519	1.34961e-05	0.000455858
F11R	3019.74	-1.18084	0.271454	4.35006	1.36097e-05	0.000458684
C8orf58	140.955	1.88083	0.432652	-4.34721	1.37877e-05	0.000462396
F8A1	105.503	1.6642	0.382785	-4.34762	1.37625e-05	0.000462396
TPCN1	5163.13	1.16255	0.267447	-4.34685	1.38105e-05	0.000462396
TMEM86B	268.815	1.92315	0.442474	-4.34635	1.3842e-05	0.000462408
ZNF467	505.216	1.04956	0.241506	-4.34589	1.38713e-05	0.000462408
MRPL9	818.958	-0.964519	0.222051	4.34368	1.40119e-05	0.000466077
PDCD4	2504.65	-0.946492	0.218253	4.33667	1.4466e-05	0.000480139
MCFD2	973.258	-1.13417	0.261691	4.334	1.46427e-05	0.000484953
SF3B3	2892.41	-0.823679	0.190125	4.33231	1.47553e-05	0.000487626
GTPBP6	560.301	1.47877	0.341577	-4.32925	1.49621e-05	0.000493395
ADA2	10404.6	-0.84534	0.195374	4.32677	1.51314e-05	0.000497906
C1orf112	1797.41	-1.367	0.316078	4.3249	1.52602e-05	0.000498923
ZBTB4	527.511	1.17646	0.27201	-4.32504	1.52502e-05	0.000498923
ZNF138	441.954	-0.893778	0.206658	4.32492	1.52589e-05	0.000498923
ZNF444	126.271	1.82442	0.422232	-4.3209	1.55396e-05	0.000506974
TMEM131L	684.588	-1.10269	0.255258	4.3199	1.56101e-05	0.000508191
PIGB	1032.67	-1.24921	0.289388	4.31674	1.58351e-05	0.000513333
RSU1	2252.98	-1.06839	0.247494	4.31683	1.58287e-05	0.000513333
POLA2	1220.6	-0.875626	0.20293	4.31492	1.59659e-05	0.000516479
CTNNBL1	2016.19	-1.01682	0.235766	4.31284	1.61169e-05	0.000519119
RIPK2	1131.44	-1.19255	0.27654	4.3124	1.61493e-05	0.000519119
XPC	1175.33	-0.718236	0.166532	4.3129	1.61127e-05	0.000519119
RPN2	24285.2	-1.58606	0.36789	4.31123	1.6235e-05	0.000520779
CD180	3595.19	-0.855909	0.198572	4.31032	1.63018e-05	0.000521829
EIF4E	1864.33	-1.01547	0.235615	4.30985	1.63362e-05	0.000521839
AP5M1	1500.49	-1.05396	0.244624	4.30847	1.6439e-05	0.000522696
FAM53B-AS1	89.2682	2.00857	0.466229	-4.30811	1.64655e-05	0.000522696
LRCH4	474.317	1.34298	0.311689	-4.30871	1.64209e-05	0.000522696
ACSL1	1577.98	-1.64357	0.381726	4.30563	1.66511e-05	0.000527491
DRG1	1973.99	-1.25734	0.292173	4.30341	1.68191e-05	0.000531287
SLC7A7	12102.3	-1.03754	0.241112	4.30313	1.68403e-05	0.000531287
LINC00565	132.09	3.34795	0.778311	-4.30156	1.69601e-05	0.000533964
RPA1	2276.94	-1.12837	0.262378	4.30054	1.70382e-05	0.000535322
CCDC43	450.277	-1.33858	0.311649	4.29514	1.74587e-05	0.000544163
MED20	506.825	-1.63332	0.380196	4.29599	1.73913e-05	0.000544163
SERINC3	4180.63	-1.21266	0.282257	4.29628	1.7369e-05	0.000544163
ZDHHC13	625.753	-1.04642	0.243632	4.29509	1.74619e-05	0.000544163
TOR4A	215.373	1.07322	0.25001	-4.29269	1.76517e-05	0.000548962
ADAM17	1389.55	-0.805823	0.187784	4.29123	1.77684e-05	0.000550918
CSDE1	4333.68	-1.0622	0.24754	4.291	1.77867e-05	0.000550918
CCNA2	195.093	-1.75419	0.409184	4.28705	1.81062e-05	0.000559681
PDIA6	7413.35	-1.88605	0.440102	4.28548	1.82343e-05	0.000561375
SMAGP	180.946	-1.47018	0.343052	4.28558	1.82265e-05	0.000561375
ARL6IP6	702.664	-1.17479	0.274379	4.28162	1.85538e-05	0.000570062
CSTF1	1589.2	-1.09859	0.256923	4.27594	1.90334e-05	0.000583628
HNRNPH2	4888.75	-1.46564	0.343395	4.26808	1.97166e-05	0.000602465
STAP1	87.3608	-4.13302	0.968381	4.26796	1.97265e-05	0.000602465
MTURN	231.212	1.52281	0.357073	-4.26472	2.00157e-05	0.000610079
FUCA2	7241.3	-1.43002	0.335536	4.2619	2.027e-05	0.000616602
PARP1	5618.2	-0.83385	0.19568	4.2613	2.03246e-05	0.000617036
TMBIM6	57359.1	-1.72385	0.404967	4.25676	2.07409e-05	0.000628429
R3HDM4	197.128	1.79733	0.422837	-4.25065	2.13147e-05	0.000644537
RHOQ	1141.38	0.820259	0.1931	-4.24784	2.15837e-05	0.00065018
TARS2	2075.34	-0.983982	0.231644	4.24782	2.15863e-05	0.00065018
PSEN2	938.628	-0.892753	0.210232	4.24651	2.17127e-05	0.000652702
FKBP8	259.251	1.52143	0.358861	-4.2396	2.23917e-05	0.000671794
AOC2	17.7427	7.48673	1.76628	-4.23871	2.24808e-05	0.000673148
CBLL1	1304.85	-1.00503	0.237146	4.23803	2.25491e-05	0.000673876
FHDC1	52.4052	2.57143	0.606902	-4.23697	2.26559e-05	0.000675745
PPM1K	2252	-0.736316	0.173867	4.23494	2.28612e-05	0.000680542
CCRL2	1193.79	-1.15297	0.272522	4.23074	2.32919e-05	0.000690677
WBP11	1176.6	-1.02764	0.242895	4.23079	2.32872e-05	0.000690677
RYR1	3921.26	1.23734	0.292699	-4.22736	2.36447e-05	0.000699784
UBR7	1011.18	-0.988046	0.233847	4.22519	2.38742e-05	0.00070521
CAP1	7538.85	-1.59023	0.376472	4.22404	2.39964e-05	0.000707455
FIG4	1239.01	-0.97198	0.230135	4.22352	2.40517e-05	0.000707721
MAP2K7	191.956	1.63972	0.388458	-4.2211	2.43116e-05	0.000713997
ADGRE1	227.891	-2.51424	0.595941	4.21894	2.45457e-05	0.000716937
ENGASE	2270.73	1.47913	0.350599	-4.21888	2.45523e-05	0.000716937
FANCL	640.68	-1.06698	0.252874	4.21942	2.44936e-05	0.000716937
ELF1	2754.72	-0.865918	0.205309	4.21763	2.46889e-05	0.000719551
SHQ1	428.769	-1.22642	0.290973	4.21489	2.49899e-05	0.000726939
EXD3	494.883	1.51986	0.360797	-4.21251	2.5255e-05	0.000733256
NAGA	11892.1	-1.1315	0.268847	4.20871	2.56834e-05	0.000744283
SKAP2	4108.33	-0.881575	0.209534	4.20731	2.58433e-05	0.000747502
OAS2	2506.36	-2.04933	0.48725	4.20592	2.60022e-05	0.000750678
AL158206.1	255.773	-1.25404	0.298199	4.20537	2.60652e-05	0.000751082
LPXN	3727.43	-0.903982	0.215217	4.20032	2.66535e-05	0.000766588
KIAA0930	1814.4	0.859464	0.204701	-4.19863	2.68537e-05	0.000770897
HNMT	1271.37	-0.740999	0.176541	4.19732	2.70091e-05	0.000773568
SULT1C2	17.9241	-7.04653	1.67895	4.197	2.70478e-05	0.000773568
RBM7	862.457	-1.57547	0.375604	4.19449	2.73489e-05	0.000780719
TAPBPL	3134.42	-1.40177	0.334337	4.1927	2.75655e-05	0.000785437
PUS1	423.974	1.10358	0.2633	-4.19135	2.77301e-05	0.000788658
RFT1	2012.39	-1.00976	0.241021	4.18951	2.79563e-05	0.000793615
PLA2G4C	141.589	-1.79659	0.428903	4.1888	2.80436e-05	0.000794621
MFAP1	1228.54	-1.01904	0.243372	4.18717	2.82454e-05	0.000795918
SEC14L2	293.113	1.19037	0.284261	-4.18759	2.81927e-05	0.000795918
SLC39A14	172.03	-1.84457	0.440505	4.18739	2.82185e-05	0.000795918
AARS	4268.38	-0.714535	0.17074	4.18493	2.85259e-05	0.000800296
SELENON	502.716	1.27616	0.304901	-4.18549	2.8455e-05	0.000800296
SMG8	727.309	-1.24116	0.296596	4.18467	2.85577e-05	0.000800296
AL627171.2	193.894	1.22105	0.291861	-4.18368	2.86825e-05	0.000802324
METTL22	1121.13	0.949741	0.227129	-4.1815	2.89596e-05	0.000807913
UPRT	499.379	-1.22421	0.292783	4.18127	2.89879e-05	0.000807913
MFSD12	724.029	1.19057	0.284849	-4.17964	2.91977e-05	0.00081228
SHISA5	4266.3	-1.68533	0.403276	4.1791	2.92666e-05	0.000812718
IER3	1076.04	1.05067	0.251451	-4.17845	2.93508e-05	0.000813289
KMT2B	553.471	1.45197	0.347518	-4.17812	2.93934e-05	0.000813289
PLIN2	2510.99	-1.27565	0.30563	4.17382	2.99531e-05	0.000827278
SNX1	3498.4	-0.743194	0.178204	4.17046	3.03982e-05	0.00083806
CCT5	2859.63	-1.21057	0.290605	4.16567	3.10442e-05	0.000854328
RGL3	1316.92	1.49951	0.36005	-4.16474	3.11712e-05	0.000856285
ROBO3	322.368	1.22584	0.294385	-4.16407	3.12628e-05	0.000857261
CSNK2A2	189.954	1.67809	0.403125	-4.16271	3.14489e-05	0.000859285
RAB40C	415.964	1.39635	0.335435	-4.16279	3.1438e-05	0.000859285
RPE	871.515	-1.26521	0.304027	4.16152	3.16141e-05	0.000862259
TMEM63B	158.078	2.38508	0.573251	-4.16063	3.17372e-05	0.000864077
TLR7	8244.94	-0.921327	0.221501	4.15946	3.18996e-05	0.000866956
ATP6AP2	20159.3	-1.60238	0.38538	4.15793	3.21148e-05	0.000870331
TXNRD1	1725.15	-1.01575	0.244302	4.15777	3.21376e-05	0.000870331
RBM18	817.55	-0.948999	0.228284	4.1571	3.22319e-05	0.000871342
KMT2D	1012.35	1.41475	0.340388	-4.1563	3.23439e-05	0.000872828
IRF2BP1	105.306	2.00478	0.482686	-4.15339	3.27591e-05	0.000882477
IFIT5	986.551	-1.38339	0.333117	4.15285	3.28361e-05	0.000882997
LMBRD1	3591.23	-1.38136	0.332761	4.1512	3.3074e-05	0.000887833
NAPRT	867.255	0.999876	0.240965	-4.14946	3.33261e-05	0.000893035
MYBPC3	337.314	2.66312	0.641873	-4.14899	3.33948e-05	0.000893312
EXT2	1752.45	-1.02506	0.247266	4.14558	3.38948e-05	0.000905102
GHDC	369.433	1.29318	0.312054	-4.1441	3.41155e-05	0.00090941
CASP3	1622.79	-1.45834	0.352005	4.14296	3.42859e-05	0.000912292
SLC25A29	669.186	1.73274	0.418277	-4.14257	3.43429e-05	0.000912292
EFNB1	486.058	1.00965	0.243785	-4.14157	3.44935e-05	0.000913122
LYNX1	189.66	1.94064	0.468537	-4.14192	3.44406e-05	0.000913122
METTL1	242.592	-1.51437	0.365827	4.13959	3.4793e-05	0.000916295
SLC35A1	2048.63	-1.50155	0.362715	4.13976	3.47665e-05	0.000916295
TXNL4A	386.625	1.15606	0.279247	-4.13991	3.47442e-05	0.000916295
COPB1	3212.59	-0.780217	0.188533	4.13836	3.49804e-05	0.000919648
ADAMTSL2	1604.92	1.4005	0.338565	-4.13659	3.52506e-05	0.000925163
HNRNPUL2	226.871	1.45291	0.351356	-4.13514	3.54739e-05	0.000929429
YWHAQ	3890.12	-1.39109	0.336626	4.13244	3.58932e-05	0.000938807
ACADM	1915.5	-0.930334	0.225156	4.13195	3.59703e-05	0.000939216
BLZF1	621.535	-1.43073	0.346487	4.12924	3.63957e-05	0.000947092
USP38	472.14	-1.13714	0.275371	4.12948	3.6359e-05	0.000947092
DTL	173.066	-2.55565	0.619267	4.1269	3.67688e-05	0.000955178
KAT8	473.151	1.08621	0.263388	-4.12398	3.72378e-05	0.000965721
PALD1	5722.63	1.11112	0.269536	-4.12233	3.7506e-05	0.000970047
QRICH2	80.1308	2.29258	0.556158	-4.12217	3.75314e-05	0.000970047
IFNAR1	2711.39	-0.964553	0.234042	4.12128	3.76765e-05	0.000971503
PSME3	3669.81	-1.20409	0.29218	4.12105	3.77147e-05	0.000971503
RBM48	1508.64	-1.05979	0.257192	4.12064	3.7782e-05	0.000971599
AC005264.1	101.301	2.24464	0.544825	-4.11993	3.78988e-05	0.00097297
MMADHC	2026.9	-1.23356	0.299458	4.11932	3.79985e-05	0.000973894
PEX3	672.308	-0.96674	0.23483	4.11677	3.84215e-05	0.000983089
SRSF10	3927.3	-0.774354	0.188183	4.11489	3.87357e-05	0.000989474
GNL3	2098.01	-0.862723	0.20974	4.1133	3.90047e-05	0.00099303
RNF166	3390.04	1.03746	0.25221	-4.11348	3.89743e-05	0.00099303
TMED2	6000.72	-1.41945	0.345139	4.11268	3.91094e-05	0.000994041
WDR47	521.142	-0.950915	0.231242	4.1122	3.91901e-05	0.000994442
RABL3	303.358	-1.52197	0.370251	4.11064	3.94572e-05	0.00099956
ARPC5	10197	-1.14082	0.277671	4.10855	3.98156e-05	0.00100697
UTP18	1790.42	-1.01078	0.246164	4.10612	4.02362e-05	0.00101593
GIGYF1	3652.88	1.13663	0.277141	-4.10125	4.10919e-05	0.00103583
GBP3	491.026	-1.556	0.379455	4.10062	4.12051e-05	0.00103697
HDAC2	1600.46	-0.839242	0.204748	4.0989	4.15119e-05	0.00104298
CEBPD	273.485	1.6971	0.414164	-4.09766	4.17354e-05	0.00104516
GMFB	3681.89	-1.11543	0.272206	4.09774	4.17201e-05	0.00104516
CAPNS1	1235.5	1.04324	0.254655	-4.09666	4.19147e-05	0.00104794
PRNP	4641.51	-1.39749	0.341448	4.09285	4.26111e-05	0.00106361
SPOP	2370.07	-0.978496	0.239116	4.09214	4.27403e-05	0.0010651
PNPLA2	323.085	1.36053	0.332544	-4.09129	4.28983e-05	0.00106729
MAD2L1	210.718	-2.10563	0.51493	4.08915	4.3295e-05	0.00107542
GLE1	1201	-0.726094	0.177603	4.0883	4.34542e-05	0.00107751
MTRNR2L12	918.325	1.58693	0.388233	-4.08758	4.35904e-05	0.00107751
PDIA4	5650.48	-1.4064	0.344064	4.0876	4.35857e-05	0.00107751
ZNF766	1549.35	-1.37399	0.336185	4.08699	4.37002e-05	0.00107848
BRD4	1408.55	1.02773	0.251574	-4.0852	4.40392e-05	0.00108509
PTDSS2	407.416	1.09537	0.268216	-4.08389	4.42881e-05	0.00108947
CCDC88B	1712.42	1.10969	0.271803	-4.08268	4.45193e-05	0.0010934
FCGR2B	103.844	-1.52288	0.373151	4.08115	4.48131e-05	0.0010983
KCTD12	7636.13	0.770899	0.188904	-4.0809	4.48622e-05	0.0010983
TNFSF10	4167.56	-1.30706	0.320321	4.08048	4.49434e-05	0.00109853
BRMS1L	125.354	-1.3306	0.326233	4.07868	4.52923e-05	0.00110499
VPS35L	2237.32	-0.910362	0.223217	4.07837	4.53522e-05	0.00110499
LAMP3	68.2316	-3.99187	0.979276	4.07635	4.57472e-05	0.00111284
FARSB	913.942	-1.10587	0.271425	4.07431	4.61512e-05	0.00112089
MXD4	1838.5	1.34005	0.329005	-4.07305	4.64018e-05	0.00112519
SCRN1	1220.75	-1.04756	0.257233	4.07241	4.65291e-05	0.00112649
GPN1	969.454	-1.29896	0.319045	4.07141	4.67293e-05	0.00112955
LENG8	1300.45	1.13788	0.279518	-4.07088	4.68364e-05	0.00113035
TRMT1L	1044.89	-0.866352	0.212871	4.06985	4.70425e-05	0.00113354
KIAA2013	1066.58	0.774664	0.190433	-4.06791	4.74376e-05	0.00113947
MT-ND5	69630.2	1.34474	0.330571	-4.06794	4.74312e-05	0.00113947
MTM1	367.091	-1.09588	0.269502	4.06633	4.77593e-05	0.00114361
TOMM34	1075.05	-1.25576	0.308804	4.06654	4.77156e-05	0.00114361
ZFP41	278.862	1.94335	0.47806	-4.06508	4.80158e-05	0.00114795
CYP2D6	150.989	2.13629	0.525627	-4.06426	4.81843e-05	0.00115018
ATN1	180.619	1.74923	0.430729	-4.06109	4.88441e-05	0.00116412
BZW1	2130.11	-1.1347	0.27948	4.06005	4.90627e-05	0.00116533
GHITM	7621.87	-1.48074	0.364737	4.05976	4.91235e-05	0.00116533
HINT3	533.281	-1.2585	0.309989	4.05981	4.9113e-05	0.00116533
YWHAZ	5610.63	-1.04722	0.258022	4.05866	4.93555e-05	0.00116902
ZNF469	379.199	0.855212	0.210772	-4.05753	4.95948e-05	0.00117287
PITPNB	2176.36	-0.695377	0.171426	4.05642	4.98298e-05	0.00117661
ZNF449	485.479	-0.871935	0.215001	4.0555	5.00268e-05	0.00117944
FEN1	531.147	-1.55502	0.383506	4.05474	5.01909e-05	0.00118149
CCDC146	315.036	1.57877	0.389508	-4.05325	5.05107e-05	0.0011872
DENND4B	4074.9	1.23288	0.304302	-4.05149	5.08918e-05	0.00119432
DOT1L	348.154	1.72417	0.425671	-4.05046	5.11162e-05	0.00119775
TMEM106C	1029.76	-0.960395	0.237237	4.04825	5.16024e-05	0.00120729
AZI2	164.086	-1.46227	0.361242	4.04789	5.16822e-05	0.00120731
SUPT16H	2191.42	-0.777514	0.192153	4.04632	5.20291e-05	0.00121356
KIAA1211L	337.396	1.15015	0.284287	-4.04575	5.21551e-05	0.00121465
AC243772.2	394.951	-0.909751	0.225215	4.03948	5.35698e-05	0.0012457
SAMSN1	22005.8	-1.10395	0.273318	4.03907	5.36634e-05	0.00124598
M6PR	8309.58	-1.51	0.374129	4.03604	5.4362e-05	0.00126029
YARS	1688.92	-0.690367	0.17109	4.03511	5.45777e-05	0.00126338
SLC5A11	44.8789	3.73661	0.926215	-4.03428	5.47701e-05	0.00126592
SCPEP1	6199.78	-1.18693	0.294273	4.03341	5.49723e-05	0.00126867
GAS6-AS1	1009.83	1.49068	0.370156	-4.02717	5.64511e-05	0.00130084
SETD1B	392.155	1.25543	0.311773	-4.02675	5.65532e-05	0.00130123
CNTNAP2	260.815	-1.76295	0.438061	4.02445	5.71076e-05	0.00130638
ENO1	13816.2	-1.16504	0.289493	4.02441	5.71186e-05	0.00130638
MARK2	396.888	0.988532	0.245604	-4.0249	5.69984e-05	0.00130638
SLC25A35	364.495	1.0312	0.256216	-4.02473	5.70399e-05	0.00130638
MAST1	99.0607	2.00138	0.497458	-4.02322	5.74089e-05	0.00130716
MOB4	1251.46	-0.938493	0.233264	4.02332	5.73842e-05	0.00130716
RERE	1222.19	0.980581	0.243707	-4.0236	5.73154e-05	0.00130716
PROS1	877.056	-1.13421	0.281981	4.02228	5.76372e-05	0.00130847
RAB8B	802.213	-1.18942	0.295697	4.02242	5.76024e-05	0.00130847
AGA	1070	-1.23846	0.308123	4.01938	5.83525e-05	0.00132274
ZNF468	1119.09	-1.84849	0.459939	4.01898	5.84503e-05	0.001323
PABPN1	917.793	1.44772	0.360389	-4.01711	5.8915e-05	0.00133155
TSG101	2767.33	-1.24167	0.309479	4.01215	6.01686e-05	0.00135788
IFITM3	9239.25	-1.86163	0.464211	4.0103	6.06414e-05	0.00136653
CCDC126	528.171	-1.69603	0.423091	4.00867	6.10625e-05	0.00137064
EIF3L	1975.58	-1.24587	0.31078	4.00887	6.10101e-05	0.00137064
PACC1	1190.21	-0.91376	0.227953	4.00855	6.10925e-05	0.00137064
KHSRP	251.308	1.91174	0.477014	-4.00773	6.13056e-05	0.00137341
LINC01909	364.106	1.67177	0.417476	-4.00446	6.21597e-05	0.00139051
RASSF5	1368.12	-1.0179	0.254272	4.00318	6.24972e-05	0.00139601
ST6GALNAC3	374.403	-1.26574	0.316243	4.00243	6.26955e-05	0.0013984
BUB3	4006.35	-1.14475	0.286067	4.00169	6.28925e-05	0.00139888
ORC4	948.171	-0.73897	0.184666	4.00166	6.28999e-05	0.00139888
ADIPOR2	699.678	0.943802	0.235964	-3.99977	6.34035e-05	0.00140193
CKAP2	1423.48	-0.907137	0.226747	4.00065	6.31681e-05	0.00140193
EPN1	623.296	1.45446	0.363601	-4.00015	6.33013e-05	0.00140193
ZMAT1	1206.61	1.30011	0.325026	-4.00003	6.33341e-05	0.00140193
GTF2H1	1303.44	-0.640157	0.160092	3.99868	6.36958e-05	0.00140543
NXT2	499.593	-1.34388	0.336096	3.9985	6.37453e-05	0.00140543
TEPSIN	199.502	1.66351	0.416175	-3.99713	6.41152e-05	0.00141155
VAMP7	1024.26	-1.08957	0.27267	3.99593	6.44411e-05	0.00141668
HIF1AN	1475.91	-0.917371	0.2296	3.99552	6.45519e-05	0.00141709
HNRNPUL1	1249.22	0.803024	0.20107	-3.99376	6.50346e-05	0.00142564
FUCA1	4194.84	-1.43019	0.358718	3.98695	6.69282e-05	0.00146505
PSMD7	1275.54	-1.22809	0.30806	3.98654	6.70426e-05	0.00146545
TBC1D16	438.405	1.29083	0.323858	-3.98578	6.72592e-05	0.00146809
AC040977.1	54.5247	1.97212	0.494891	-3.98496	6.74923e-05	0.00147108
PEX13	1312.03	-1.09416	0.274653	3.9838	6.78214e-05	0.00147461
TTC4	797.97	-0.973018	0.244249	3.98371	6.78468e-05	0.00147461
ASNSD1	614.683	-1.10552	0.277667	3.98147	6.849e-05	0.00148648
MKNK2	394.329	1.04464	0.262487	-3.97979	6.89775e-05	0.00149494
AIFM1	2264.14	-1.02966	0.258872	3.97751	6.96422e-05	0.00150669
ITFG1	1611.94	-1.21665	0.305903	3.97725	6.97166e-05	0.00150669
CTSS	22666.7	-1.21479	0.305463	3.9769	6.98188e-05	0.00150677
STXBP3	3330.17	-0.663501	0.166864	3.9763	6.99966e-05	0.00150848
AURKA	399.682	-2.0139	0.506651	3.97494	7.03977e-05	0.00151286
TBCCD1	739.426	-1.0029	0.252293	3.97513	7.03421e-05	0.00151286
EFHD2	748.656	0.90785	0.228433	-3.97426	7.05993e-05	0.00151506
CBFA2T2	1259.28	1.08188	0.272313	-3.97293	7.09928e-05	0.00151916
CCNC	823.767	-0.838062	0.210951	3.97279	7.10371e-05	0.00151916
RPLP2	3383.65	0.818773	0.206104	-3.97262	7.10879e-05	0.00151916
FAM49A	1059.1	-1.03417	0.260354	3.97218	7.12167e-05	0.00151979
TM9SF1	1277.72	-1.20102	0.302449	3.971	7.15706e-05	0.00152521
APLP2	16691.8	-0.734546	0.185082	3.96875	7.22502e-05	0.00153545
RNASEL	929.377	-1.37019	0.345244	3.96875	7.22516e-05	0.00153545
HMG20A	2507.06	-0.942702	0.237563	3.96821	7.24142e-05	0.00153677
TMEM254	1095.47	-1.31823	0.332306	3.96693	7.28056e-05	0.00154293
USP18	1002.66	-2.97004	0.748792	3.96644	7.29534e-05	0.00154393
CYHR1	1292.39	0.805031	0.203044	-3.96481	7.34538e-05	0.00155237
MYO15B	4563.38	1.57127	0.396349	-3.96436	7.35938e-05	0.00155318
SQOR	4593.09	-1.34241	0.338648	3.96402	7.36967e-05	0.00155321
TBKBP1	122.139	1.48039	0.373659	-3.96187	7.43657e-05	0.00156516
B2M	414388	-1.57868	0.398654	3.96002	7.49447e-05	0.00157518
CMTM3	786.427	0.855752	0.216136	-3.95932	7.51638e-05	0.00157761
SPTLC1	3010.18	-1.35178	0.341478	3.95861	7.53868e-05	0.00158013
PURA	628.186	1.37395	0.34725	-3.95666	7.60058e-05	0.00159092
MELK	151.865	-2.60911	0.659525	3.95605	7.62006e-05	0.00159282
TLE6	12.2025	-4.75842	1.20306	3.95528	7.64452e-05	0.00159576
DUSP16	312.502	1.05678	0.267493	-3.95067	7.79318e-05	0.00162016
MIA2	2019.66	-0.884662	0.223902	3.95111	7.77891e-05	0.00162016
PRKAG1	2137.56	-0.885902	0.224235	3.95078	7.78977e-05	0.00162016
CD163	1272.59	-1.65693	0.419589	3.94894	7.84992e-05	0.00162974
KSR1	786.048	1.26287	0.319833	-3.94853	7.86337e-05	0.00163032
MATR3	3554.61	-0.687826	0.174226	3.94789	7.88414e-05	0.00163241
HSPA2	27.0506	-2.73263	0.692366	3.94681	7.92009e-05	0.00163764
IRF2	2356.03	-0.92532	0.234508	3.94579	7.9537e-05	0.00164237
ATP6V0D1	8479.26	-1.02652	0.260217	3.94487	7.98429e-05	0.00164529
PPP1R12C	466.099	1.13959	0.288924	-3.94427	8.00441e-05	0.00164529
PPP2R1B	695.54	-1.30777	0.331576	3.94412	8.00932e-05	0.00164529
RGS12	2787.09	0.780946	0.198021	-3.94375	8.0216e-05	0.00164529
SERPINA1	23746.2	-1.46272	0.370876	3.94395	8.0152e-05	0.00164529
AAR2	1052.42	-1.04693	0.265497	3.9433	8.03676e-05	0.00164619
ABCE1	760.328	-0.993715	0.252142	3.94109	8.11112e-05	0.0016592
AC087741.1	386.17	1.44909	0.367745	-3.94048	8.13201e-05	0.00166125
ELMO2	2106.4	-0.786905	0.199727	3.93991	8.1512e-05	0.00166295
ALAS1	3940.67	-1.18374	0.300521	3.93896	8.18347e-05	0.00166731
MTRNR2L10	361.639	1.64077	0.416639	-3.93812	8.21236e-05	0.00166986
RGL1	1004.45	-0.891448	0.226373	3.93796	8.21781e-05	0.00166986
TSPEAR-AS2	87.6792	2.0596	0.523237	-3.93627	8.27583e-05	0.00167942
INTS1	606.742	1.14523	0.291092	-3.93426	8.34532e-05	0.00169128
CASP1	8855.32	-0.915493	0.232841	3.93184	8.42993e-05	0.00170391
SHCBP1	433.393	-1.4327	0.364364	3.93207	8.42184e-05	0.00170391
MTRR	717.01	-1.12954	0.287458	3.9294	8.51591e-05	0.00171902
DYRK1A	561.819	0.985306	0.25083	-3.92818	8.55912e-05	0.00172547
PBDC1	1240.93	-0.90715	0.231	3.92706	8.59899e-05	0.00173123
TPT1-AS1	623.487	1.02023	0.259941	-3.92483	8.67896e-05	0.00174503
ANXA7	2919.8	-1.12006	0.285439	3.924	8.70901e-05	0.00174877
TTC5	1079.69	-0.864949	0.220523	3.92227	8.77183e-05	0.00175908
HSP90AB1	14256.2	-0.878985	0.224137	3.92164	8.79492e-05	0.0017614
NIPBL-DT	181.276	1.17321	0.299219	-3.9209	8.82181e-05	0.00176448
TNFSF18	73.973	-3.04762	0.777449	3.92003	8.85396e-05	0.0017686
EML3	700.012	1.16157	0.296449	-3.91826	8.91888e-05	0.00177924
TRIM21	3754.92	-1.2014	0.307143	3.91154	9.17086e-05	0.00182577
ZNF579	22.208	3.07875	0.787121	-3.91141	9.176e-05	0.00182577
BIRC2	2276.32	-0.64127	0.16398	3.91067	9.20396e-05	0.00182659
VPS4B	1714.65	-0.86834	0.222027	3.91098	9.19238e-05	0.00182659
HCLS1	21734.9	-0.835661	0.213778	3.90901	9.26743e-05	0.0018368
SLC7A9	30.6211	2.5008	0.640025	-3.90735	9.33157e-05	0.00184712
CCDC62	18.717	4.52996	1.15946	-3.90695	9.34686e-05	0.00184776
STK26	621.147	-1.22301	0.313379	3.90267	9.51366e-05	0.0018783
MUC20	85.047	2.0578	0.527376	-3.90196	9.54155e-05	0.00187996
PDE4B	792.328	-0.898654	0.230334	3.90152	9.5589e-05	0.00187996
PRRC2A	566.586	1.12283	0.287776	-3.90176	9.54956e-05	0.00187996
C9orf72	2152.82	-0.874252	0.224144	3.90041	9.60299e-05	0.00188146
GRK2	2147.11	1.61018	0.412828	-3.90036	9.60511e-05	0.00188146
HERC5	1160.65	-1.2703	0.325712	3.90009	9.61572e-05	0.00188146
SCART1	12.5661	5.46828	1.40193	-3.90055	9.59755e-05	0.00188146
ARRB2	3718.41	0.87177	0.223584	-3.89907	9.65632e-05	0.00188458
ZNF92	529.19	-1.00705	0.258272	3.89918	9.65179e-05	0.00188458
TDP1	424.058	-1.07518	0.275814	3.89822	9.69036e-05	0.00188882
FAM53B	794.69	1.24302	0.319022	-3.89635	9.76547e-05	0.00190104
RPL12	2870.66	0.710874	0.182486	-3.89551	9.7993e-05	0.0019052
GABPB1	848.798	-0.963701	0.247637	3.89159	9.95884e-05	0.00192886
LINC02289	23.8918	-4.02861	1.03515	3.8918	9.95047e-05	0.00192886
TMED10	8570.67	-1.38001	0.354593	3.89181	9.94987e-05	0.00192886
LZTS2	578.987	1.30566	0.335553	-3.89106	9.98075e-05	0.00193066
CXCR2	661.239	-1.11598	0.287022	3.88814	0.000101014	0.00195153
CORO1C	4183.15	-0.983282	0.253043	3.88583	0.000101979	0.00196522
ZNF324	461.172	1.4168	0.364604	-3.88585	0.000101971	0.00196522
GTF2H2C	344.836	-0.918229	0.236396	3.88428	0.000102635	0.00197536
TMEM19	2216.69	-0.842476	0.21696	3.88309	0.000103137	0.00198005
TRAPPC12	990.811	1.03263	0.265919	-3.88325	0.00010307	0.00198005
TDRD10	237.206	1.99981	0.515124	-3.88219	0.000103519	0.00198489
UCHL5	981.517	-1.01002	0.260437	3.87817	0.000105243	0.00201543
FKBP5	339.179	-1.38674	0.357653	3.87734	0.000105605	0.00201982
ZNF688	301.086	1.29187	0.333331	-3.87563	0.000106351	0.00203155
LMO2	858.31	0.968973	0.250097	-3.87438	0.000106894	0.00203939
AP2B1	1484.52	-1.02862	0.265638	3.87225	0.000107833	0.00205218
CELF6	332.813	1.70188	0.439495	-3.87236	0.000107787	0.00205218
CREBZF	876.227	1.0932	0.282383	-3.87135	0.000108235	0.00205727
DCAF15	79.204	1.57547	0.407031	-3.87064	0.000108552	0.00205819
GSDMB	261.523	1.44664	0.37373	-3.87082	0.000108472	0.00205819
GAA	8673.65	1.16447	0.30092	-3.86969	0.000108974	0.00206364
UGDH	528.741	-1.09513	0.283128	3.86796	0.00010975	0.00207575
CHCHD10	124.151	1.73909	0.449825	-3.86614	0.000110573	0.00208873
PLPPR2	300.205	1.44495	0.374103	-3.86242	0.000112267	0.00211813
MBD6	415.492	1.34946	0.349415	-3.86205	0.000112442	0.00211881
MAPK8IP3	403.695	1.72366	0.446379	-3.86142	0.00011273	0.00212162
ARRDC2	1842.06	1.15417	0.298959	-3.86063	0.000113097	0.00212591
ERLEC1	1295.18	-1.11144	0.28803	3.85875	0.000113967	0.00213965
METTL14	1366.59	-1.16794	0.302791	3.85725	0.000114672	0.00215024
MT-ND4	115083	0.979568	0.254006	-3.85647	0.000115035	0.00215441
SKIL	7375.3	-0.812198	0.210691	3.85492	0.000115767	0.00216546
SHC2	139.413	1.7883	0.463991	-3.85417	0.000116121	0.00216927
SNX29	4510.96	0.809003	0.209918	-3.85389	0.000116254	0.00216927
HDHD2	1006.42	-0.778555	0.202172	3.85095	0.000117661	0.00219284
BTD	980.969	-1.494	0.388008	3.85044	0.000117906	0.00219474
JUNB	3197.21	0.918505	0.238698	-3.84797	0.000119099	0.00221158
TMC6	2876.87	1.12885	0.293353	-3.84809	0.000119043	0.00221158
BNIP2	3441.72	-0.799276	0.207785	3.84665	0.000119744	0.00221923
TTC27	465.814	-0.838153	0.217898	3.84653	0.000119801	0.00221923
PIGU	807.079	-1.14009	0.296591	3.84397	0.000121059	0.00223981
AC103591.3	159.391	1.35877	0.353832	-3.84015	0.00012296	0.0022695
GPR183	15977.3	-1.30215	0.339064	3.84042	0.000122825	0.0022695
SPDYE1	176.37	1.2376	0.322323	-3.83962	0.000123226	0.00227167
FAM160A2	1133.1	1.3196	0.34374	-3.83894	0.000123568	0.00227308
SEC23A	1298.06	-0.721516	0.18795	3.83887	0.0001236	0.00227308
SLC17A5	1882.42	-0.982007	0.255886	3.83767	0.000124208	0.00228152
SIGLEC7	1173.58	-1.42797	0.372156	3.83702	0.000124538	0.00228483
CLP1	559.073	-1.43962	0.375341	3.8355	0.000125308	0.00229621
SAAL1	719	-1.00913	0.263142	3.83493	0.000125602	0.00229885
ECHDC1	1613	-0.977101	0.255088	3.83045	0.000127909	0.00233828
HIF1A	3116.08	-1.08888	0.284364	3.82919	0.000128566	0.00234747
CCDC154	131.372	2.07422	0.541817	-3.82826	0.00012905	0.00235351
RBBP4	3269.1	-0.804595	0.210212	3.82753	0.000129435	0.00235772
ITGB2-AS1	2410.13	0.856748	0.223903	-3.82642	0.000130018	0.00236552
MRPL42	1975.83	-1.0388	0.271584	3.82497	0.000130786	0.00237668
RAPGEF1	1637.18	1.10883	0.289962	-3.82404	0.000131282	0.00238286
MAGT1	3212.37	-1.11751	0.292516	3.82033	0.000133274	0.00241328
MR1	4025.67	-1.19453	0.312669	3.82045	0.00013321	0.00241328
LEO1	860.988	-0.930859	0.243736	3.81913	0.000133924	0.00242219
RIPOR1	1317.7	0.923404	0.242206	-3.81248	0.00013758	0.00248537
MT-ND2	30013.5	1.20387	0.315827	-3.81181	0.000137954	0.00248919
COMMD8	1168.48	-1.00711	0.26428	3.81076	0.00013854	0.00249389
EPOR	909.595	0.95668	0.251034	-3.81095	0.000138432	0.00249389
OLR1	36050	-1.32754	0.348554	3.80871	0.000139694	0.0025117
TTYH3	1097.22	1.37721	0.361716	-3.80744	0.00014041	0.00252162
CLDND1	3342.3	-1.32923	0.349245	3.80601	0.000141226	0.00253329
PDE4A	470.551	1.41476	0.371763	-3.80555	0.000141492	0.00253509
PKD1	257.061	1.55377	0.408509	-3.80352	0.000142656	0.00255296
BLOC1S5	862.899	-1.34926	0.354815	3.80271	0.000143123	0.00255833
PPP2R1A	3367.11	-0.823072	0.21647	3.80225	0.000143389	0.00256008
LIN52	981.635	-1.03558	0.272579	3.79918	0.000145176	0.00258775
USP35	39.5062	2.21243	0.582371	-3.79901	0.000145276	0.00258775
ANKRD13D	2638.75	1.07076	0.281985	-3.79724	0.000146316	0.00260324
IER5	164.86	1.38557	0.364946	-3.79665	0.000146664	0.00260639
DKC1	2325.6	-0.718305	0.189261	3.79531	0.000147456	0.00261743
PTMS	241.276	1.83361	0.483465	-3.79265	0.000149047	0.0026426
AL157938.3	216.321	1.21411	0.320186	-3.79188	0.000149511	0.00264777
FAM160B2	1460.8	1.17185	0.309073	-3.79149	0.000149747	0.00264811
SLC15A2	3919.99	-1.19864	0.316159	3.79127	0.000149877	0.00264811
FBRS	554.796	1.30134	0.343288	-3.79081	0.00015016	0.00265005
AAK1	1916.06	0.719144	0.189804	-3.78887	0.000151332	0.00266459
HOXB3	39.4657	2.59746	0.685541	-3.78892	0.000151305	0.00266459
SLC25A20	1117.3	-1.11241	0.293724	3.78728	0.000152308	0.0026787
AL118516.1	1638.29	0.970287	0.256219	-3.78695	0.000152507	0.00267912
FASTKD2	1247.29	-1.01312	0.267564	3.78646	0.00015281	0.00268135
CCT8	4358.39	-0.779527	0.20589	3.78613	0.000153012	0.00268184
TTN	343.467	1.10157	0.291078	-3.78446	0.000154045	0.00269684
CYFIP1	14822.8	-0.627771	0.165909	3.78382	0.000154438	0.00270063
SCAP	1166.6	0.916819	0.242349	-3.78306	0.000154913	0.00270586
KAT7	1715.77	-0.927969	0.24536	3.78207	0.000155531	0.00271355
TAGAP	3730.23	-0.793876	0.209938	3.78149	0.000155895	0.0027168
PYROXD2	238.712	1.68581	0.445927	-3.78045	0.000156544	0.00272501
AHNAK2	161.751	1.57569	0.41687	-3.77981	0.000156946	0.00272694
TP53I11	1478.22	0.795187	0.210383	-3.77971	0.000157012	0.00272694
ACTR10	1460.51	-1.13899	0.301445	3.77842	0.000157824	0.00272866
EMC1	1221.15	-0.759294	0.200942	3.77868	0.000157663	0.00272866
RRN3	1161.84	-0.939564	0.24865	3.77866	0.000157676	0.00272866
RRP8	805.137	-0.844066	0.223382	3.77857	0.000157731	0.00272866
ATP5F1B	14022.4	-1.02967	0.272588	3.77739	0.000158481	0.00273511
RDH11	6819.65	-1.37027	0.362766	3.77727	0.000158554	0.00273511
RNF220	415.463	1.14974	0.3048	-3.77213	0.000161858	0.00278895
IGSF22	244.445	1.17131	0.310598	-3.77114	0.000162502	0.00279691
AF127936.2	586.021	1.01837	0.270166	-3.76944	0.000163615	0.00280756
GALM	2502.93	-0.747704	0.198386	3.76893	0.000163946	0.00280756
RIMS3	474.105	0.884515	0.234708	-3.76857	0.000164186	0.00280756
SDHB	2308.33	-1.03943	0.27575	3.76946	0.0001636	0.00280756
SEC16B	313.333	1.36878	0.363215	-3.76851	0.000164222	0.00280756
TMEM250	241.335	1.15977	0.307727	-3.76883	0.000164016	0.00280756
TCF3	284.049	1.16862	0.310251	-3.76668	0.00016543	0.00282505
GALC	833.629	-1.08755	0.288761	3.76626	0.00016571	0.00282668
CASP9	683.954	-0.836709	0.222253	3.76466	0.000166773	0.00283848
RAB8A	2319.11	-1.40764	0.373903	3.76472	0.000166736	0.00283848
PAPSS1	874.368	-1.16137	0.30852	3.76432	0.000167001	0.00283921
PLA2G4A	1433.21	-0.920461	0.244588	3.76331	0.000167677	0.00284753
LINC01176	1093.86	1.15318	0.306716	-3.75976	0.000170073	0.00288502
TNFRSF25	4296.12	1.14487	0.304547	-3.75926	0.00017042	0.0028877
KDM6B	200.148	1.31579	0.350116	-3.75815	0.000171174	0.00289728
MKLN1	2302.04	-0.681694	0.181462	3.75667	0.000172188	0.00291122
PCMT1	2116.34	-1.30987	0.348741	3.75601	0.000172647	0.00291488
RPL28	2132.47	0.921222	0.24528	-3.7558	0.000172786	0.00291488
TAOK2	540.708	1.37482	0.366417	-3.75205	0.000175396	0.00295566
ACTR8	1065.77	-1.07662	0.286976	3.75162	0.000175695	0.00295743
CCT3	4262.95	-0.758999	0.202336	3.75118	0.000176005	0.0029594
RARS	1806.36	-0.768109	0.204825	3.75007	0.000176784	0.00296923
PIK3C2B	422.93	0.818414	0.21826	-3.74972	0.000177031	0.00297013
HMGA1P4	283.707	0.979931	0.261392	-3.74889	0.000177617	0.00297343
NUMBL	114.058	2.45146	0.65389	-3.74903	0.000177517	0.00297343
ADCY3	258.607	-1.13595	0.303103	3.74773	0.00017844	0.00298126
ZC3H3	282.776	1.29381	0.345229	-3.74769	0.000178474	0.00298126
PSMC6	2344.96	-0.88869	0.237191	3.74673	0.000179156	0.00298939
BRI3	715.639	1.02016	0.272376	-3.74541	0.000180103	0.00300191
ATG4C	1690.81	-0.804664	0.214927	3.7439	0.000181189	0.00301059
MTMR2	429.055	-0.923731	0.246715	3.74412	0.000181024	0.00301059
SERTAD2	585.981	0.868058	0.231862	-3.74386	0.000181214	0.00301059
KLF2	283.091	1.1388	0.304271	-3.74272	0.000182039	0.00301984
LTBP4	315.503	1.37571	0.367587	-3.74255	0.000182166	0.00301984
OAT	977.95	-0.875759	0.234115	3.74073	0.000183487	0.00303518
OSBPL9	1934.05	-0.702728	0.187854	3.74081	0.000183427	0.00303518
ANKS3	830.842	1.06915	0.285936	-3.73913	0.000184659	0.00305126
SLC10A7	370.09	-0.97064	0.259662	3.73809	0.000185422	0.00306057
MEF2D	640.614	1.14126	0.305385	-3.73712	0.000186142	0.00306913
ATG5	1199.55	-0.993663	0.266135	3.73368	0.000188701	0.00310799
NAT10	1215.42	-0.725479	0.19443	3.73131	0.000190483	0.00313396
OSTM1	2853.83	-0.905096	0.242718	3.72899	0.000192246	0.00315957
CCPG1	1647.11	-0.886588	0.237879	3.72705	0.000193732	0.00316001
EIF4H	5365.89	-1.1134	0.29875	3.72687	0.000193873	0.00316001
FAM118B	1445.76	-0.885747	0.237573	3.72832	0.00019276	0.00316001
FCGR3B	1273.67	-1.43927	0.386195	3.7268	0.000193925	0.00316001
GFM2	374.51	-1.1153	0.299245	3.72704	0.000193738	0.00316001
SKP1	6903.11	-1.17242	0.314519	3.72766	0.000193267	0.00316001
TBCE	817.215	-0.938479	0.251781	3.72736	0.000193494	0.00316001
ZBTB18	57.9968	1.93289	0.518446	-3.72824	0.000192822	0.00316001
QRSL1	1418.2	-0.716248	0.192279	3.72505	0.000195278	0.00317867
HACD3	2294.84	-1.216	0.326553	3.72375	0.000196288	0.00319172
IDI1	1425.01	-0.990521	0.266065	3.72285	0.000196987	0.00319967
FECH	1251.42	-0.730578	0.196269	3.72232	0.000197397	0.00320294
PIK3IP1	3461.96	-1.25289	0.336677	3.72133	0.000198178	0.0032122
FAM50A	1014.6	1.03214	0.277466	-3.71987	0.000199325	0.00322738
DDOST	13090	-1.27762	0.343527	3.71912	0.000199916	0.00322778
EXOSC10	3356.68	-1.1502	0.309231	3.71956	0.000199571	0.00322778
TMEM161B-AS1	705.979	0.75062	0.201832	-3.71904	0.000199983	0.00322778
PABPC1	11901.3	0.683775	0.183885	-3.71849	0.000200416	0.00323137
PSMB8	3073.64	-1.27479	0.342856	3.71815	0.000200684	0.00323228
SLC43A3	1830.01	-1.16021	0.312282	3.71527	0.000202989	0.00326596
FPR1	5916.34	-1.24655	0.335597	3.71443	0.00020366	0.00326988
MTHFD1	929.199	-1.0115	0.272298	3.71469	0.000203454	0.00326988
AL157392.1	163.997	1.81081	0.487656	-3.71329	0.000204583	0.00328126
AL512306.2	47.5887	3.77375	1.01659	-3.71217	0.000205494	0.00328987
RHOB	2692.07	1.05528	0.284282	-3.7121	0.00020555	0.00328987
NOMO2	98.8588	-1.86299	0.501913	3.71179	0.000205802	0.00329046
MSMO1	544.152	-1.57602	0.424656	3.7113	0.000206199	0.00329338
PRKRA	487.739	-1.03453	0.27881	3.71053	0.000206822	0.00329645
ZMIZ2	1139.36	1.09932	0.296262	-3.71062	0.000206752	0.00329645
NHLRC3	2466.31	-0.628819	0.169509	3.70966	0.000207541	0.00330446
VPS35	4911.84	-0.886588	0.239055	3.70872	0.000208306	0.00331319
MT-ND6	8535.73	1.31416	0.354609	-3.70594	0.00021061	0.00334636
SLC9A9	8789.32	-0.947007	0.255652	3.70428	0.000211988	0.00336476
APMAP	5088.39	-1.13671	0.3073	3.69902	0.000216432	0.00343061
UBE2L6	7125.18	-1.41669	0.383009	3.69884	0.000216585	0.00343061
GALK2	882.352	-0.772283	0.208856	3.69769	0.000217573	0.0034427
ATF4	3347.61	0.825945	0.223403	-3.69711	0.000218071	0.00344701
GPR34	73674.4	-1.40445	0.38006	3.69533	0.000219599	0.00346044
OPTN	111.489	-3.08757	0.835525	3.69536	0.000219573	0.00346044
TIMM21	1387.84	-1.07562	0.291058	3.69556	0.000219406	0.00346044
CROCC	413.391	1.23087	0.333313	-3.69283	0.000221773	0.0034911
DNAJA1	4315.16	-1.02853	0.278579	3.69205	0.000222456	0.00349825
A2M	103934	-1.17455	0.318188	3.69139	0.000223032	0.00350371
EIF4G2	9941.4	-0.756218	0.204906	3.69057	0.000223753	0.00351144
CSTF2	1044.91	-1.09465	0.296759	3.68868	0.000225423	0.00352679
MIDN	97.9654	1.65494	0.448654	-3.68868	0.000225418	0.00352679
STRC	17.23	4.59714	1.24612	-3.68918	0.000224982	0.00352679
TRPM4	785.809	0.924016	0.250535	-3.68817	0.000225872	0.0035302
ACAA2	2272.9	-1.12352	0.304669	3.68769	0.000226302	0.00353332
MLLT6	2216.56	1.33055	0.360868	-3.68709	0.000226833	0.003538
HSD17B12	958.54	-1.03183	0.279895	3.68648	0.00022738	0.00353991
ZNF335	823.917	1.25126	0.339423	-3.68643	0.000227419	0.00353991
BTBD2	326.831	1.11498	0.30257	-3.68503	0.000228675	0.00355586
PRPS1	689.118	-0.959425	0.260392	3.68454	0.000229113	0.00355905
B4GALT4	753.32	-0.648366	0.176033	3.68321	0.000230313	0.00357342
YPEL5	2757.6	-0.795803	0.216075	3.683	0.000230505	0.00357342
NAMPT	665.968	-1.54529	0.419958	3.67962	0.000233583	0.0036138
PRPF19	540.463	1.40239	0.381108	-3.67977	0.000233449	0.0036138
DENND1A	640.67	0.858119	0.233253	-3.67891	0.000234228	0.00362013
NECAP1	1636.7	-0.7643	0.207841	3.67733	0.000235691	0.00363905
BECN1	2834.78	-1.17939	0.320851	3.67582	0.000237087	0.00365692
FAM222B	583.738	1.1012	0.299605	-3.67552	0.000237367	0.00365755
AL138921.2	35.0969	2.77741	0.755801	-3.67479	0.000238047	0.00366185
RNFT1	2695.05	-0.69088	0.188023	3.67445	0.000238364	0.00366185
SRPRA	4295.82	-0.699989	0.190494	3.6746	0.000238218	0.00366185
CPEB3	263.055	1.05569	0.287374	-3.67357	0.000239182	0.00366706
YIPF5	1064.77	-1.29379	0.352179	3.67367	0.000239094	0.00366706
RBM33	1756.63	0.912779	0.248555	-3.67235	0.000240334	0.00368103
FAM136A	1657.72	-0.729624	0.198734	3.67136	0.00024126	0.00368783
PDIA3	27769.8	-1.53393	0.417805	3.67139	0.000241231	0.00368783
SNHG16	227.295	-1.27502	0.347445	3.6697	0.000242836	0.00370821
AC008105.3	615.676	1.25593	0.342486	-3.6671	0.000245321	0.00374243
IL7R	303.683	-1.68953	0.460915	3.6656	0.000246759	0.00375687
MATK	243.587	1.52025	0.414712	-3.6658	0.000246568	0.00375687
AC080038.2	25.4899	3.34733	0.913337	-3.66495	0.000247389	0.00376272
LSM14B	107.626	1.98386	0.541508	-3.66359	0.000248708	0.00377903
USP10	2536.42	-1.01639	0.277663	3.66053	0.000251691	0.00382055
MBTPS2	778.051	-0.808509	0.220939	3.65942	0.000252787	0.00382959
NCBP2	2515.47	-0.73706	0.201411	3.65948	0.000252732	0.00382959
ZNF362	1038.37	1.17333	0.320695	-3.65871	0.000253484	0.00383636
RPL7A	4860.36	0.676619	0.18498	-3.65779	0.000254394	0.00384633
MTA1	49.2128	2.18735	0.59808	-3.6573	0.00025489	0.00385002
MFGE8	129.865	1.40343	0.383769	-3.65697	0.000255213	0.0038511
MGRN1	915.862	0.966774	0.264395	-3.65656	0.000255628	0.00385355
BCORL1	154.136	1.62949	0.445694	-3.65606	0.00025612	0.00385717
AC004494.1	13.4604	4.93445	1.34982	-3.65564	0.00025654	0.00385971
COPRS	225.736	1.0991	0.300816	-3.65374	0.000258451	0.00388142
PAFAH1B2	2925.19	-1.11123	0.304157	3.65347	0.000258725	0.00388142
RAPSN	20.1966	4.18259	1.14483	-3.65345	0.000258744	0.00388142
LINC00342	671.883	0.988734	0.27069	-3.65265	0.000259552	0.00388972
LINC00672	70.5933	1.66339	0.455484	-3.65192	0.000260292	0.00389318
PSMD12	1877.95	-0.922316	0.252543	3.65211	0.000260093	0.00389318
ATP6AP1	13645.9	-1.11174	0.304512	3.65089	0.000261335	0.00390116
EFTUD2	2622.52	-0.836938	0.229238	3.65095	0.000261267	0.00390116
CYB5R4	1116.57	-0.638956	0.175141	3.64823	0.000264049	0.00393783
AC131956.2	201.486	0.976795	0.267828	-3.64709	0.000265222	0.0039438
SH3BP2	3887.08	0.902701	0.247509	-3.64714	0.000265176	0.0039438
TENT2	2617.53	-0.592531	0.162457	3.64731	0.000265002	0.0039438
AGER	746.686	1.47355	0.404076	-3.64673	0.000265602	0.0039456
PGGHG	1355.71	1.63172	0.447508	-3.64623	0.000266119	0.00394945
TTK	114.5	-2.39313	0.656507	3.64524	0.00026714	0.00396076
GGH	147.601	-2.33769	0.641396	3.64469	0.000267711	0.00396539
NAP1L1	3686.81	0.631822	0.173373	-3.64429	0.000268128	0.00396772
ATF1	478.246	-0.766191	0.210335	3.64272	0.000269768	0.00397661
BVES-AS1	148.857	1.23024	0.337717	-3.64281	0.000269679	0.00397661
SLC3A2	12491	-1.21359	0.333148	3.64281	0.000269682	0.00397661
TCF12	3760.87	-0.672855	0.184686	3.64324	0.000269226	0.00397661
DCAF13	1706.57	-1.18273	0.324758	3.64188	0.00027065	0.00398577
COG2	719.63	-0.856832	0.235395	3.63998	0.000272657	0.00401147
ACBD5	861.717	-0.896557	0.246374	3.639	0.000273697	0.00401904
PIGW	119.237	-1.42834	0.392486	3.6392	0.000273484	0.00401904
MSH2	972.793	-0.736305	0.202351	3.63875	0.000273966	0.00401913
CCS	2927	0.821444	0.22577	-3.63841	0.000274325	0.00402054
MIR503HG	2018.53	0.954678	0.262486	-3.63706	0.000275769	0.00403784
GYG1	1115.5	-1.00986	0.277698	3.63654	0.00027633	0.00403835
SF3A3	2993.49	-0.748674	0.205876	3.63653	0.000276332	0.00403835
ATIC	1144.98	-0.798495	0.219663	3.63509	0.000277879	0.00405709
MNDA	10429.1	-0.979906	0.26961	3.63453	0.00027849	0.00406213
SNUPN	1000.36	-0.959778	0.26414	3.63359	0.000279503	0.00407303
FP565260.6	46.1708	1.86792	0.51423	-3.63246	0.000280732	0.00407999
IVNS1ABP	4453.32	-0.646598	0.177991	3.63276	0.000280402	0.00407999
TMX2	3686.89	-0.921003	0.253551	3.63242	0.000280781	0.00407999
PSMB9	3437.01	-1.33982	0.368967	3.63126	0.000282037	0.00409436
LINC00598	18.1556	4.37989	1.20626	-3.63098	0.00028235	0.00409502
CLN6	738.134	1.00393	0.276575	-3.62988	0.000283553	0.00410856
NIPSNAP1	586.936	-0.916771	0.252636	3.62883	0.000284713	0.00412147
PLXNA3	432.386	1.01095	0.278636	-3.62821	0.000285397	0.00412746
REX1BD	5708.56	0.623903	0.172063	-3.62601	0.000287831	0.00415874
PHF2	430.56	0.960156	0.264827	-3.62559	0.000288299	0.00416157
CASP8	1487.73	-0.812086	0.22404	3.62474	0.000289248	0.00417133
TPM3	10566.7	-0.998307	0.275502	3.62359	0.000290542	0.00418605
GATM	8132.08	-0.966549	0.266772	3.62313	0.000291062	0.00418917
PAK1	2572.73	-0.717558	0.198074	3.62267	0.00029158	0.00418917
RASL10A	726.533	1.35788	0.374814	-3.62281	0.000291424	0.00418917
TMEM266	75.4044	1.57126	0.433764	-3.62239	0.000291889	0.00418967
BAHD1	261.682	1.07258	0.296338	-3.61945	0.000295235	0.00423373
ACAT1	1940.12	-1.20308	0.332664	3.61651	0.000298607	0.00427807
AC008969.1	92.8153	1.8871	0.521871	-3.61602	0.000299167	0.00427809
F8	292.911	-1.06824	0.295416	3.61607	0.000299115	0.00427809
TNIP1	421.483	1.09259	0.302289	-3.6144	0.000301043	0.0043009
AP005131.5	11.7453	4.73214	1.30991	-3.61256	0.000303187	0.00432748
DAZAP2	27340.3	-1.319	0.365328	3.61047	0.000305648	0.00435449
RNF141	1615.84	-0.717368	0.198687	3.61055	0.000305547	0.00435449
IFFO1	3701.04	0.921223	0.255268	-3.60885	0.000307562	0.00437768
HERPUD1	21602.8	-1.18223	0.32769	3.60778	0.00030883	0.00439164
CBX7	468.55	1.02174	0.283312	-3.60643	0.000310439	0.00441043
DLG4	241.203	1.44726	0.401521	-3.60444	0.000312826	0.00444021
SIGLEC8	11645.5	-0.810586	0.225044	3.60189	0.000315908	0.0044798
SAR1B	1820.97	-0.830027	0.230467	3.6015	0.000316391	0.0044825
AC016957.2	22.8899	3.1803	0.883512	-3.59961	0.000318694	0.00450445
AKT3	442.696	1.26204	0.350637	-3.59926	0.000319118	0.00450445
TNFSF13B	1230.41	-1.35197	0.375599	3.5995	0.000318836	0.00450445
TRAF6	1770.85	-0.970601	0.269638	3.59964	0.000318657	0.00450445
TBK1	1876.15	-0.655889	0.182469	3.59453	0.000324975	0.0045829
SBDS	926.522	-0.983498	0.2737	3.59334	0.000326466	0.00459968
HPS5	1368.93	-0.869876	0.242116	3.59281	0.000327134	0.00460455
TNRC6C	207.492	1.09336	0.304338	-3.59259	0.000327413	0.00460455
CNOT3	129.467	1.53074	0.426163	-3.5919	0.000328272	0.00461239
ITPKB-IT1	98.2314	1.47964	0.412027	-3.59113	0.000329251	0.00461896
PEX2	2030.73	-1.00144	0.278872	3.59105	0.000329344	0.00461896
FAM71F2	75.3872	2.51901	0.701617	-3.59029	0.000330316	0.0046281
MEIS1	291.373	-1.01646	0.283133	3.59006	0.0003306	0.0046281
SNW1	4092.22	-1.07902	0.300582	3.58977	0.000330974	0.00462909
UQCC1	1723.48	-0.929104	0.258952	3.58794	0.000333301	0.00465739
TMEM123	3886.53	-0.914346	0.254866	3.58756	0.000333788	0.00465994
ELOVL1	6729.17	-1.07412	0.29945	3.58698	0.000334529	0.00466602
DPAGT1	3759.14	-0.97808	0.272705	3.58659	0.000335035	0.00466755
KAT6A	921.985	0.777131	0.216687	-3.58642	0.000335248	0.00466755
PSMD2	4506.71	-1.23733	0.345039	3.58605	0.00033573	0.00467001
SEC23IP	1051.06	-0.717161	0.200072	3.58452	0.000337703	0.00468892
TMEM248	1363.92	0.800462	0.2233	-3.58469	0.000337476	0.00468892
C1orf43	4094.75	-0.936207	0.261358	3.58208	0.000340863	0.00471934
CTDNEP1	1021.16	0.823604	0.229934	-3.58192	0.00034108	0.00471934
EDEM2	2962.86	-0.895569	0.249988	3.58245	0.000340392	0.00471934
TUBA1B	5706.81	-1.45298	0.405647	3.58188	0.000341128	0.00471934
ILF2	4532.25	-1.23835	0.345801	3.58112	0.000342122	0.00472883
MPZL1	4435.57	-0.949204	0.265096	3.5806	0.000342809	0.00473404
AP001625.2	12.9424	4.90278	1.3695	-3.57999	0.00034361	0.00474001
CMTM6	5377.1	-1.0337	0.288758	3.5798	0.00034386	0.00474001
KYAT3	809.138	-0.75256	0.210322	3.57813	0.000346056	0.00476598
CLSTN1	1492.22	0.792459	0.221532	-3.57718	0.000347322	0.00477911
STARD7	1947.37	-0.690533	0.193074	3.57652	0.000348195	0.00478682
CISD2	1433.96	-0.947595	0.264974	3.57618	0.000348652	0.00478881
AC079015.1	942.252	0.876337	0.245141	-3.57483	0.000350462	0.00480327
ALG9	616.687	-0.93811	0.262444	3.57452	0.000350875	0.00480327
CCL8	3052.56	-3.7864	1.05929	3.57448	0.00035093	0.00480327
DSN1	696.912	-0.855267	0.239272	3.57445	0.000350961	0.00480327
SRP9	3583.99	-0.950597	0.266029	3.57329	0.000352527	0.00482039
SNX14	3101.3	-0.731043	0.204677	3.57169	0.000354683	0.00484554
RSPRY1	1256.35	-0.651348	0.182382	3.57134	0.00035516	0.00484773
RAD51AP1	223.678	-1.4253	0.399179	3.57057	0.000356202	0.00485762
CAPN15	225.949	1.56909	0.439657	-3.5689	0.00035848	0.00488433
BZW2	485.541	-0.905782	0.25419	3.56341	0.000366073	0.00497791
MROH7	141.049	2.41916	0.678923	-3.56323	0.000366325	0.00497791
TRIAP1	629.05	-0.877256	0.24619	3.56333	0.000366183	0.00497791
AL109659.2	83.2838	-1.57104	0.44098	3.56261	0.000367191	0.00498084
NLRP3	4330.44	-0.845279	0.237254	3.56276	0.000366979	0.00498084
RFX5	1531.57	-0.894188	0.251023	3.56218	0.000367789	0.00498453
ULK3	3059.92	1.00234	0.281498	-3.56073	0.000369832	0.00500778
RNF114	5057.46	-0.746735	0.209764	3.55988	0.000371026	0.00501952
SCIN	2263.47	-2.52944	0.711504	3.55507	0.000377884	0.00510778
MOB1A	6925.23	-0.932363	0.262371	3.5536	0.000379992	0.00513174
AL139289.2	31.82	2.18362	0.614725	-3.55219	0.000382044	0.00515222
PPA2	1298.5	-0.856744	0.241226	3.55163	0.000382856	0.00515222
SREBF2	440.515	1.04349	0.293793	-3.55178	0.000382636	0.00515222
VWA5A	1159.02	-1.05585	0.297266	3.55187	0.000382505	0.00515222
ARHGAP27	4552.65	1.08148	0.304597	-3.55052	0.000384477	0.00516496
IFI44	2479.56	-1.62884	0.458751	3.5506	0.000384347	0.00516496
GCA	1806.73	-0.909284	0.256159	3.54969	0.00038569	0.00517671
ALDH9A1	2893	-0.782039	0.220456	3.54737	0.000389105	0.00520313
ANKRD11	4064.21	0.854962	0.240995	-3.54763	0.000388715	0.00520313
CD86	11041.8	-0.989681	0.278991	3.54736	0.000389117	0.00520313
IFI16	19575.1	-0.685726	0.193315	3.54719	0.000389359	0.00520313
TSR1	629.192	-0.989579	0.278906	3.54807	0.00038806	0.00520313
CAT	2684.86	-1.01498	0.286161	3.54688	0.00038982	0.00520475
SFSWAP	1814.14	1.06617	0.300681	-3.54586	0.000391339	0.00522047
SEPTIN7	4319.8	-0.785398	0.221582	3.54451	0.000393349	0.00524271
INSIG2	1127.51	-0.650711	0.183658	3.54306	0.000395515	0.005267
CENPB	159.61	1.74998	0.494101	-3.54175	0.000397482	0.00528859
C1orf109	619.548	-1.08664	0.306989	3.53969	0.000400596	0.00532539
LRIF1	437.361	-0.714275	0.201908	3.53763	0.000403742	0.00536255
TPP1	17698.6	-0.736592	0.208242	3.5372	0.000404393	0.00536653
NELFB	396.643	0.770222	0.217826	-3.53594	0.00040632	0.00538744
XRCC6	8154.82	-1.14366	0.323497	3.5353	0.000407307	0.00539585
MBD2	280.625	1.13285	0.320465	-3.53503	0.000407727	0.00539674
WDR48	1174.47	-0.846888	0.239609	3.53446	0.000408603	0.00540366
GOLGA6L7	39.5612	2.31542	0.655162	-3.53413	0.000409127	0.00540591
CCT2	2911.93	-1.16327	0.329222	3.53338	0.000410277	0.00541643
SLC23A2	4039.68	0.720084	0.203834	-3.53269	0.000411351	0.00542593
TWSG1	1155.34	-1.2229	0.34635	3.53083	0.000414252	0.00545949
IFI27	8720.04	-2.82454	0.800278	3.52945	0.000416424	0.00548339
AL731571.1	147.379	2.0329	0.576436	-3.52667	0.000420821	0.00553652
MKRN2	1269.33	-0.959564	0.272115	3.52631	0.000421386	0.0055392
ZNF816	819.115	-1.10756	0.314363	3.5232	0.000426366	0.00559985
MSN	5730.68	-0.857166	0.243374	3.52202	0.000428276	0.00562011
SMARCA5	1536.88	-0.746956	0.212116	3.52146	0.00042918	0.00562714
TMEM39A	1319.67	-0.885484	0.251581	3.51968	0.000432075	0.00566026
AL049840.2	126.4	1.70371	0.484387	-3.51725	0.000436035	0.00570238
STX4	2197.02	0.768172	0.218389	-3.51744	0.000435726	0.00570238
FCGR2A	8982.88	-1.06215	0.302012	3.51692	0.000436593	0.00570479
VARS2	396.658	1.30647	0.371646	-3.51538	0.000439131	0.00573306
NBR1	2517.62	-0.602301	0.171358	3.51488	0.000439959	0.00573897
CTSC	22526.6	-1.11616	0.317584	3.51455	0.000440508	0.00574123
SMIM3	853.073	-1.2491	0.355554	3.51312	0.000442885	0.00576584
TXNDC9	959.787	-1.0641	0.302909	3.51296	0.00044315	0.00576584
GET1	794.685	-1.05669	0.300822	3.51269	0.0004436	0.00576679
PDHX	920.143	-0.950329	0.270653	3.51125	0.000446005	0.00579315
COQ5	931.604	-0.735703	0.209551	3.51085	0.000446675	0.00579692
AATK	222.893	1.81422	0.516784	-3.5106	0.000447099	0.00579751
ASB7	421.083	-0.899475	0.256409	3.50797	0.000451532	0.00584508
PDCD10	1358.98	-0.949691	0.270719	3.50803	0.000451438	0.00584508
ADAMTS10	413.737	1.20478	0.343659	-3.50575	0.000455319	0.00588912
OBSL1	856.91	0.796011	0.22709	-3.50526	0.000456158	0.005895
AC007566.1	230.353	1.39117	0.397046	-3.5038	0.000458668	0.00592169
GRAMD4	355.62	1.01592	0.289964	-3.50361	0.000458998	0.00592169
ACAT2	770.375	-0.971672	0.27746	3.50203	0.000461729	0.0059519
ACTR2	7210.07	-0.853739	0.243896	3.50042	0.00046453	0.00596348
CDK16	1051.45	0.851897	0.243363	-3.50053	0.000464342	0.00596348
PAXX	1571.94	1.11419	0.318306	-3.50039	0.000464575	0.00596348
TTC33	455.291	-1.18625	0.338878	3.50051	0.000464363	0.00596348
VRK2	602.593	-1.06751	0.304896	3.50122	0.000463131	0.00596348
ST6GAL1	14084.5	-0.685143	0.195883	3.49772	0.000469258	0.00601854
IGIP	118.172	1.60201	0.458198	-3.49634	0.000471694	0.00603065
PSMD11	3645.26	-0.741473	0.21206	3.49653	0.000471356	0.00603065
TAP1	1424.04	-1.63054	0.466323	3.49659	0.000471237	0.00603065
TES	126.32	-1.75726	0.502608	3.49629	0.000471779	0.00603065
FGL2	5906.79	-1.12847	0.322979	3.49393	0.000475962	0.00606386
MICU3	279.634	1.5777	0.451504	-3.49432	0.000475278	0.00606386
PCCA	760.573	-0.936069	0.267898	3.49412	0.000475619	0.00606386
PNPLA8	911.078	-0.899091	0.257303	3.49429	0.000475325	0.00606386
LIMS1	4148.3	-0.818867	0.234509	3.49183	0.000479722	0.00610667
SND1	1814.66	-0.836931	0.239747	3.49088	0.000481423	0.00612324
ZNF451-AS1	33.5334	2.19757	0.629566	-3.4906	0.00048193	0.00612459
ARL6IP1	13468.7	-1.06897	0.306294	3.49002	0.000482982	0.00613287
BST2	13241.3	-1.24389	0.356538	3.48879	0.000485203	0.00615597
RIOX2	507.507	-1.07517	0.308275	3.48771	0.00048718	0.00617592
AKT2	291.305	1.00652	0.288635	-3.48717	0.000488152	0.00617801
INPPL1	2386.06	1.58768	0.455271	-3.48733	0.000487866	0.00617801
AC068587.4	147.347	0.954099	0.273707	-3.48584	0.000490602	0.00618578
HSF1	708.975	0.921056	0.264236	-3.48573	0.000490788	0.00618578
HSP90B1	14894.8	-0.823339	0.236172	3.48619	0.000489954	0.00618578
NMI	2369.96	-1.00334	0.287813	3.48609	0.000490143	0.00618578
NOL11	1502.45	-0.873795	0.25063	3.48639	0.000489591	0.00618578
DCAF11	1940.87	-0.700777	0.201095	3.4848	0.000492507	0.00619811
GIN1	290.404	-1.18399	0.339805	3.48432	0.000493386	0.00619811
STIP1	4427.49	-0.67026	0.192341	3.48475	0.000492589	0.00619811
ZFAND6	3823.17	-0.933339	0.267856	3.48448	0.000493085	0.00619811
PHF1	603.195	1.28343	0.368419	-3.48362	0.000494679	0.00620925
CHD3	892.925	1.38695	0.398284	-3.48232	0.000497095	0.00623087
RAVER1	382.739	1.25509	0.360426	-3.48225	0.000497215	0.00623087
ENTPD1	16061.5	-0.87585	0.251558	3.4817	0.000498235	0.00623853
UBAP1	2024.82	-0.736823	0.211702	3.48047	0.000500529	0.00626213
DNM2	2235.38	1.29743	0.373077	-3.47764	0.000505854	0.00630813
KIFC2	15.3248	2.84728	0.818735	-3.47766	0.000505812	0.00630813
NFIC	940.367	1.00468	0.28889	-3.47774	0.000505662	0.00630813
PSMB5	3883.14	-1.01288	0.291216	3.47809	0.000505	0.00630813
IL1B	2485.12	-1.32541	0.381154	3.47736	0.000506371	0.00630943
SARAF	12811.4	-1.08989	0.31347	3.47686	0.000507328	0.00631108
SOGA1	1101.47	1.03175	0.296733	-3.47705	0.000506967	0.00631108
FBXO3	1019.27	-1.01438	0.291904	3.47506	0.000510747	0.0063433
MAT2A	3434.01	-0.861436	0.247882	3.47519	0.000510497	0.0063433
GPBP1	3535.44	-0.641433	0.184695	3.47293	0.000514817	0.00637831
PLBD1	1037.44	-1.20497	0.346942	3.47313	0.000514431	0.00637831
SSBP3	405.087	0.799085	0.23007	-3.47323	0.000514231	0.00637831
NDUFS1	1955.31	-0.809012	0.232975	3.47253	0.000515571	0.00638248
ACTR6	742.475	-0.992758	0.286031	3.4708	0.000518904	0.00641855
RNF44	1010.43	0.971481	0.279921	-3.47055	0.000519399	0.00641948
AC009404.1	103.776	1.80874	0.521349	-3.46934	0.000521738	0.00644319
AP006621.3	221.173	1.21912	0.351464	-3.46868	0.000523021	0.0064455
CD274	997.545	-0.882202	0.254336	3.46865	0.000523089	0.0064455
GGA3	1748.42	1.12973	0.325712	-3.46849	0.000523391	0.0064455
INTS2	318.636	-0.980722	0.282761	3.46838	0.00052361	0.0064455
POC1B	682.209	-0.693661	0.200159	3.46555	0.00052915	0.00650846
TDRKH	462.526	-0.998086	0.288071	3.46472	0.000530789	0.00652337
MMUT	763.936	-0.93621	0.27034	3.46308	0.000534029	0.00655793
INPP5E	394.872	1.41189	0.408018	-3.46036	0.00053945	0.00661918
AP000224.1	133.697	1.63866	0.473861	-3.4581	0.000544005	0.00666884
CASP4	2419.91	-0.853032	0.246689	3.45792	0.000544368	0.00666884
EMID1	492.519	1.2292	0.355763	-3.45513	0.000550034	0.00673286
DDX19B	2070.83	-0.945069	0.273545	3.45489	0.000550517	0.00673339
PACSIN2	1997.23	-0.594291	0.172049	3.45419	0.000551953	0.00674555
MSX2	18.2744	4.52216	1.30929	-3.45389	0.000552565	0.00674764
FMNL1	2937.84	0.715022	0.207039	-3.45356	0.000553244	0.00675055
ZNF251	275.438	1.08975	0.31558	-3.45316	0.000554061	0.00675512
C1QTNF6	182.125	1.95521	0.566288	-3.45267	0.000555072	0.00676206
CWC22	1384.46	-0.922278	0.267547	3.44716	0.000566517	0.00689601
CD300A	9556.99	-0.960639	0.278707	3.44677	0.000567341	0.00689786
LMAN2L	683.39	-1.12688	0.326949	3.44666	0.000567571	0.00689786
EFL1	866.807	-0.731529	0.212315	3.44549	0.000570022	0.00692214
BHLHE41	4958.74	0.692708	0.201114	-3.44435	0.000572435	0.00694594
IFI35	3080.13	-1.37828	0.40028	3.4433	0.000574653	0.00696733
GPNMB	3616.19	-1.19802	0.34808	3.4418	0.000577847	0.0070005
ADAP1	158.246	1.7597	0.511404	-3.44093	0.000579729	0.00701775
ATP6V1A	2306.43	-0.799022	0.232377	3.43847	0.000585002	0.00707598
PSME2	8477.52	-1.20688	0.351051	3.43791	0.000586213	0.00708503
HIGD1A	833.275	-1.13195	0.329397	3.43643	0.000589443	0.00711283
PSMC1	1693.12	-1.11432	0.324254	3.43656	0.000589157	0.00711283
MSI2	410.476	1.05291	0.306462	-3.4357	0.000591021	0.00712549
TADA1	699.837	-1.43409	0.417432	3.43552	0.000591424	0.00712549
NUDT14	809.294	0.736512	0.214451	-3.43442	0.000593833	0.0071489
ALOX5	4150.81	-0.542803	0.158109	3.43309	0.000596738	0.00717821
TMEM9B	5450.51	-1.1319	0.329744	3.43267	0.000597673	0.00718381
CLDND2	120.706	1.4171	0.413044	-3.43087	0.00060165	0.00722571
DHX34	582.254	1.18087	0.34421	-3.43067	0.000602103	0.00722571
CD244	215.43	-1.14407	0.333523	3.43026	0.000603007	0.00723088
ANP32E	2497.01	-0.942091	0.274679	3.42979	0.000604055	0.00723212
POGLUT2	96.6865	-1.94479	0.567028	3.4298	0.000604036	0.00723212
DZIP1L	706.299	0.828725	0.241678	-3.42904	0.000605715	0.00724066
RAD51B	784.819	-1.03494	0.301805	3.42916	0.000605457	0.00724066
MALT1	524.953	0.983693	0.286918	-3.42848	0.000606979	0.0072501
AL035587.1	221.739	1.5419	0.449802	-3.42794	0.000608177	0.00725875
UBE2E1	304.109	1.16019	0.338496	-3.42748	0.000609218	0.00726551
SELENOT	5715.8	-1.45531	0.424706	3.42662	0.000611147	0.00728284
ZSWIM8	1123.42	0.988101	0.288388	-3.42629	0.000611878	0.00728587
ZNF501	157.704	-1.07232	0.31322	3.42355	0.000618098	0.00735421
GOT1	724.866	-0.986111	0.288162	3.42207	0.000621461	0.00738848
LINC01094	5205.16	-0.687635	0.20097	3.42158	0.000622591	0.00739616
LDHA	4790.72	-1.28678	0.376293	3.41962	0.000627083	0.00742646
PLXNC1	254.192	-1.31574	0.384698	3.42018	0.000625799	0.00742646
PMEPA1	2165.05	1.00361	0.293466	-3.41985	0.000626553	0.00742646
SCCPDH	841.244	-0.965486	0.28233	3.4197	0.000626902	0.00742646
TMED7	1906.14	-0.989801	0.289474	3.4193	0.000627818	0.00742942
AFF1	1992.54	0.876485	0.256398	-3.41846	0.000629773	0.00743039
BTBD6	295.906	1.08969	0.318775	-3.41836	0.000629994	0.00743039
ESRRB	76.167	1.69897	0.496995	-3.41848	0.000629717	0.00743039
TIMM10B	1752.92	-0.964694	0.28219	3.4186	0.000629435	0.00743039
TRPV2	1200.44	-0.927459	0.271328	3.41822	0.000630328	0.00743039
AC092053.3	148.368	1.89038	0.55309	-3.41785	0.00063117	0.00743459
ARRDC3	1820.43	-0.855171	0.250363	3.41573	0.000636112	0.00748704
EARS2	647.308	-1.0901	0.319206	3.41504	0.000637735	0.00750037
SLC25A34	241.576	1.36572	0.399969	-3.41456	0.000638846	0.00750767
PPIL4	1926.53	-0.739019	0.21663	3.41144	0.000646218	0.00758847
RPA2	4354.85	-1.05739	0.309996	3.41099	0.000647286	0.00758937
SCFD1	1656.55	-0.550289	0.16132	3.41117	0.000646837	0.00758937
RABL6	346.621	1.28391	0.376486	-3.41024	0.000649048	0.0076042
C2	7338.58	-1.00559	0.294959	3.40927	0.000651367	0.00762553
APOBR	500.972	0.984481	0.28886	-3.40815	0.000654043	0.00764516
POMT2	184.685	1.1764	0.345154	-3.40834	0.000653597	0.00764516
TFEB	1345.3	1.03939	0.305005	-3.40778	0.000654942	0.00764982
PTDSS1	1918.18	-1.06469	0.312506	3.40693	0.000656989	0.00766788
RNF14	1931.89	-0.728654	0.213952	3.40569	0.000659981	0.00769692
CDC42BPB	325.367	0.923288	0.271236	-3.40401	0.000664045	0.00773843
AP3D1	1546.6	0.909846	0.267407	-3.40248	0.000667774	0.00774626
CCDC144A	129.874	1.70374	0.500766	-3.40228	0.000668261	0.00774626
HNRNPF	7538.17	-1.0251	0.301246	3.40286	0.000666836	0.00774626
MOCOS	52.4074	-2.57212	0.755896	3.40275	0.000667121	0.00774626
NCEH1	984.059	-1.7993	0.528667	3.40346	0.00066537	0.00774626
PLPBP	1759.22	-0.774287	0.227563	3.40251	0.00066769	0.00774626
PPP1R35	50.8793	1.74537	0.512959	-3.40255	0.000667611	0.00774626
CAMK2D	2374.25	-0.897926	0.264107	3.39986	0.000674209	0.00780338
MEGF8	439.143	1.27315	0.374468	-3.3999	0.000674099	0.00780338
IFIH1	868.948	-1.20398	0.354164	3.39951	0.000675065	0.00780738
FAM234B	402.03	-1.16845	0.343867	3.39795	0.000678916	0.00783416
FARS2	558.637	-1.08897	0.320439	3.39836	0.000677917	0.00783416
HNRNPK	4229.03	-0.874057	0.257223	3.39806	0.000678667	0.00783416
CYB5R1	3381.37	-0.877224	0.258234	3.39702	0.000681249	0.00785516
ZNF316	350.678	1.32815	0.391011	-3.3967	0.000682037	0.00785831
RPS28	1586.95	0.80949	0.238485	-3.3943	0.000688039	0.00792151
NRIP2	137.627	1.34593	0.396621	-3.39348	0.000690095	0.00793921
PCNA	1586.46	-1.10225	0.324956	3.39199	0.000693871	0.0079659
RPL14	2109.09	0.616651	0.181799	-3.39195	0.000693977	0.0079659
UBE2D3	8299.22	-0.863567	0.254569	3.39227	0.000693161	0.0079659
APOBEC3G	2346.26	-0.945656	0.279031	3.38907	0.000701312	0.00804306
FZR1	684.493	1.14624	0.338234	-3.38889	0.000701751	0.00804306
ERLIN1	932.55	-1.1337	0.334752	3.3867	0.000707389	0.00809555
GPATCH1	602.756	-0.733808	0.21667	3.38676	0.000707234	0.00809555
CRYZ	410.451	-1.06307	0.314118	3.38429	0.000713629	0.00816087
AC138028.2	11.6856	6.14813	1.81712	-3.38345	0.000715805	0.00817964
AC018682.1	293.943	1.29075	0.381534	-3.38306	0.000716827	0.00818447
PNMA8B	120.773	1.62597	0.480646	-3.38288	0.000717298	0.00818447
MRS2	914.225	-0.805988	0.238354	3.38148	0.000720962	0.00822015
EPRS	1864.76	-0.998951	0.295456	3.38105	0.000722085	0.00822683
ANKMY2	593.347	-0.950394	0.281225	3.37948	0.000726235	0.00826501
NUP107	1590.03	-0.70464	0.208512	3.37937	0.000726517	0.00826501
PTGES2	328.974	1.09973	0.325452	-3.37909	0.000727273	0.00826746
DDX52	1250.21	-0.689407	0.204127	3.37735	0.000731881	0.00831367
MTUS1	2587	-0.778062	0.230414	3.3768	0.00073334	0.00832406
CPVL	17193.2	-1.40942	0.417534	3.37557	0.000736634	0.00835034
DGKZ	1982.1	0.950498	0.281585	-3.37552	0.000736755	0.00835034
SNRNP70	392.472	0.949518	0.281312	-3.37532	0.000737292	0.00835034
ARHGAP6	251.622	0.943079	0.27944	-3.37489	0.000738441	0.00835717
FMN1	1176.03	0.809895	0.240015	-3.37436	0.000739885	0.00836732
EIF4A1	34691.8	-0.826341	0.244958	3.3734	0.000742465	0.00839029
ZNF230	403.119	-0.851861	0.252553	3.373	0.000743547	0.00839632
HS1BP3	525.283	0.940766	0.278981	-3.37215	0.000745831	0.0084097
NUSAP1	1117.69	-1.01716	0.301624	3.37228	0.000745482	0.0084097
PTPRJ	3096.86	0.590288	0.175075	-3.37162	0.000747266	0.00841968
AC044781.1	805.282	0.897335	0.266171	-3.37127	0.000748228	0.00842088
PUF60	3310.17	-0.766428	0.227347	3.37118	0.000748474	0.00842088
RNF4	3404.57	-0.809874	0.240275	3.37062	0.000750003	0.00843189
UBA3	3314.73	-0.658457	0.195446	3.36899	0.000754435	0.00847548
AMD1	1616.52	-0.726597	0.215713	3.36835	0.000756183	0.00847686
DDX46	2531.29	0.852055	0.25295	-3.36847	0.000755874	0.00847686
SORBS3	313.705	1.08143	0.321058	-3.36834	0.00075622	0.00847686
PSMA4	3067.52	-0.959194	0.284793	3.36803	0.000757063	0.0084801
LCMT1	1100.88	-0.8421	0.250045	3.3678	0.000757716	0.00848121
NARS2	614.078	-1.07508	0.319244	3.36758	0.000758316	0.00848172
NME9	50.5683	1.71093	0.50819	-3.36671	0.000760697	0.00850214
SEC31B	2073.74	1.05467	0.313299	-3.36633	0.000761742	0.0085076
GTPBP4	1742.42	-0.910146	0.270407	3.36584	0.000763111	0.00851468
MAP4K2	673.612	0.845333	0.251161	-3.3657	0.000763489	0.00851468
SH3BP1	191.154	1.22872	0.365099	-3.36543	0.000764235	0.0085168
AP2A2	632.787	1.06113	0.315349	-3.36493	0.000765631	0.00852615
PSAT1	14.2177	-6.01336	1.78773	3.36368	0.000769117	0.00855873
ZC3HC1	1318.67	-0.912964	0.271485	3.36286	0.000771408	0.00857799
BCAP29	1426.13	-0.816261	0.242784	3.36208	0.00077357	0.00859578
ENC1	808.576	0.930828	0.276947	-3.36103	0.000776524	0.00860361
GLO1	1390.59	-0.988686	0.294112	3.3616	0.000774913	0.00860361
NEAT1	7362.59	1.0589	0.315035	-3.3612	0.000776039	0.00860361
PPP1R13L	171.36	1.58023	0.470122	-3.36132	0.000775709	0.00860361
ARHGAP25	5228.45	-0.800006	0.238046	3.36072	0.000777403	0.00860713
PMPCA	2707.52	-0.771481	0.229613	3.35992	0.00077964	0.00862565
AASDHPPT	925.952	-0.883542	0.262981	3.35972	0.000780226	0.0086259
ULK1	435.819	1.44531	0.430323	-3.35865	0.000783232	0.00865288
BLOC1S4	116.766	1.10965	0.330504	-3.35744	0.000786675	0.00868381
SNAP23	1141.5	-0.710346	0.211585	3.35727	0.000787168	0.00868381
ABL1	615.644	0.739189	0.220241	-3.35628	0.000789997	0.00870875
TIMD4	123.228	-1.54748	0.461196	3.35537	0.000792596	0.00873111
TFB2M	279.889	-0.839192	0.250138	3.35492	0.00079389	0.00873907
SIN3B	761.625	1.21299	0.361624	-3.3543	0.000795667	0.00874792
TPI1	19472.4	-1.09075	0.325185	3.35424	0.000795837	0.00874792
SFPQ	3122.44	0.77266	0.230371	-3.35398	0.000796571	0.00874971
CCNI	2982.02	0.679722	0.202693	-3.35346	0.000798078	0.00875996
RBBP8	219.791	-1.21409	0.362076	3.35313	0.00079904	0.00876423
MEST	2193.05	-0.879468	0.262303	3.35286	0.000799798	0.00876627
PCED1A	1116.15	1.195	0.356436	-3.35264	0.000800436	0.00876698
POLR3C	2743.38	-0.743863	0.221895	3.35232	0.000801364	0.00877086
NENF	140.252	1.36047	0.405983	-3.35105	0.000805061	0.00880503
GAMT	818.134	0.666932	0.199149	-3.34891	0.000811314	0.00886709
AGAP9	638.534	1.20582	0.360131	-3.34827	0.000813183	0.00887483
PLK2	161.249	-1.45778	0.43536	3.34845	0.000812649	0.00887483
LAPTM4A	10193	-1.16973	0.349421	3.34763	0.000815051	0.00888888
DNAH1	794.05	1.33019	0.397474	-3.34661	0.000818052	0.00891525
ZNF622	2165.61	-1.15291	0.344655	3.34511	0.000822509	0.00895745
AC138969.1	126.736	1.53252	0.45846	-3.34276	0.000829497	0.0090207
MRPS22	780.931	-0.924801	0.276658	3.34276	0.000829495	0.0090207
CCDC134	239.121	-1.36078	0.407214	3.34167	0.000832753	0.00904968
RELL1	665.535	-1.07702	0.322327	3.3414	0.00083358	0.00905224
PRR22	24.007	2.83493	0.848803	-3.33991	0.000838056	0.00909439
ING3	1020.56	-0.886152	0.265373	3.33928	0.000839971	0.00910871
CRLS1	218.344	1.26554	0.379108	-3.33821	0.000843186	0.00913063
MANBA	4477.92	-0.688891	0.206365	3.33822	0.000843172	0.00913063
AC027373.1	15.728	3.89831	1.16817	-3.33712	0.000846519	0.00915378
IGHMBP2	1347.59	1.09584	0.32836	-3.3373	0.000845954	0.00915378
GIPC1	332.251	1.37067	0.410805	-3.33655	0.000848249	0.009166
SAMD9L	2296.35	-1.28998	0.386698	3.3359	0.000850251	0.00917767
TM4SF19	15.9208	2.99117	0.896728	-3.33565	0.000850988	0.00917767
ZNF503	70.4843	1.9546	0.585981	-3.33561	0.000851128	0.00917767
PLRG1	1718.92	-0.961678	0.288427	3.33421	0.000855415	0.0092174
MIA3	3377.93	-0.655927	0.196849	3.33213	0.000861827	0.00927995
MINK1	1564.12	1.07843	0.323747	-3.33108	0.000865101	0.00930866
SLC25A24	185.251	-1.0548	0.316674	3.33086	0.000865779	0.00930941
PUDP	844.023	-0.838752	0.251892	3.3298	0.000869075	0.00933828
SASH3	14903.7	-0.795258	0.238879	3.32913	0.000871178	0.00935432
SRF	226.76	1.49317	0.44867	-3.32799	0.000874746	0.00938604
C8orf33	869.291	-0.93334	0.280503	3.32738	0.000876658	0.00939997
ABCF2	1817.48	-0.768107	0.230907	3.32647	0.000879534	0.00942419
CAPS	619.288	1.55925	0.468796	-3.32607	0.000880794	0.00943109
SCP2	3946.52	-0.862519	0.259342	3.32579	0.000881672	0.00943389
MYLIP	1337.44	0.82004	0.246636	-3.3249	0.00088451	0.00945104
POM121	2170.84	0.742409	0.223287	-3.32491	0.000884477	0.00945104
AC005899.6	59.3682	1.80231	0.542632	-3.32141	0.000895626	0.00955053
FTO	1041.4	-0.779475	0.234683	3.32139	0.000895694	0.00955053
ITPK1	692.69	0.643294	0.193664	-3.3217	0.000894704	0.00955053
AC245060.5	199.814	1.69925	0.511995	-3.31889	0.000903755	0.00962308
PRCP	3213.03	-1.05626	0.318242	3.31904	0.000903275	0.00962308
SLC35D2	144.349	1.1783	0.355118	-3.31805	0.000906478	0.00963865
ZNF358	337.278	1.32989	0.400802	-3.31808	0.000906397	0.00963865
ADIPOR1	4509.05	-1.13134	0.341109	3.31665	0.000911032	0.00968034
DIP2A	4125.27	0.870262	0.262431	-3.31616	0.000912646	0.00969077
ANKRD13C	807.687	-0.740496	0.223355	3.31533	0.000915356	0.0097128
MAP11	1003.05	1.07573	0.324513	-3.31491	0.000916726	0.0097206
GOLT1B	904.845	-1.03479	0.312236	3.31413	0.000919273	0.00974085
CTSO	1229.26	-1.30138	0.392702	3.3139	0.000920029	0.00974212
AC020658.5	136.823	1.45471	0.439183	-3.31232	0.000925254	0.00978445
RASGRP4	388.116	0.862318	0.260338	-3.31231	0.000925305	0.00978445
RALGDS	304.927	1.35011	0.407646	-3.31197	0.000926429	0.00978957
ATP2C1	5772.74	-0.893965	0.270278	3.30758	0.000941064	0.00992365
CLEC12A	14.4811	-5.5095	1.66569	3.30763	0.000940884	0.00992365
MAFG	1191.56	0.738185	0.223158	-3.30791	0.000939966	0.00992365
FAM193B	1546.74	1.27951	0.386978	-3.30642	0.000944957	0.00995749
GOSR2	2552.03	-0.795402	0.240576	3.30624	0.000945575	0.00995749
PNO1	736.84	-0.77082	0.233303	3.30394	0.000953377	0.0100328
ARNTL	856.858	-0.803146	0.243113	3.30359	0.000954557	0.0100383
PDPR	1029.45	0.882978	0.267305	-3.30326	0.000955663	0.010043
HERC6	1110.95	-1.51681	0.459445	3.3014	0.000962026	0.0101029
TMEM129	419.123	1.34437	0.407381	-3.30003	0.000966753	0.0101456
TSHR	190.892	1.32024	0.400308	-3.29805	0.00097358	0.0102102
AC025048.2	56.634	1.83789	0.557315	-3.29775	0.000974614	0.0102141
TMCC3	1343.93	-0.789213	0.239417	3.29639	0.000979361	0.0102536
TTLL3	3569.2	0.998416	0.302891	-3.29628	0.000979729	0.0102536
DVL1	143.847	1.27708	0.3876	-3.29484	0.00098477	0.0102923
NPEPL1	1687.82	1.09809	0.333276	-3.29485	0.000984756	0.0102923
SNX10	526.579	-1.31734	0.40008	3.2927	0.000992308	0.010364
THAP1	220.911	-0.987813	0.300043	3.29224	0.000993938	0.010374
FAM89B	43.902	1.8678	0.567561	-3.29092	0.000998603	0.0104156
PLA2G4B	1048.05	1.35709	0.412577	-3.28931	0.00100433	0.0104681
HDAC5	1712.25	0.687597	0.209081	-3.28867	0.00100661	0.0104848
COQ9	1643.68	-0.707045	0.215021	3.28826	0.00100809	0.0104856
LTB4R	451.801	1.04725	0.318468	-3.2884	0.00100759	0.0104856
SLC12A7	1188.06	0.848857	0.258162	-3.28808	0.00100874	0.0104856
CNOT8	2133.95	-1.00081	0.304668	3.2849	0.00102018	0.0105829
TBL2	2324.88	-1.07328	0.326707	3.28514	0.00101932	0.0105829
TMEM50B	2625.83	-0.862124	0.262447	3.28494	0.00102002	0.0105829
CTBS	1069.7	-0.824883	0.251443	3.28059	0.0010359	0.0107272
FBXO5	168.681	-1.18491	0.361197	3.28051	0.0010362	0.0107272
SMU1	3018.05	-0.638735	0.194684	3.28089	0.00103481	0.0107272
USP11	9315.27	-0.518301	0.158019	3.27998	0.00103813	0.01074
DOCK6	1012.55	1.03517	0.315641	-3.27957	0.00103966	0.0107486
BROX	4922.76	-0.855135	0.260957	3.27691	0.00104949	0.0107888
DTX3L	1664.17	-1.18206	0.36066	3.27748	0.00104737	0.0107888
FRMD5	69.949	-2.17183	0.662784	3.27684	0.00104977	0.0107888
MRPL39	940.823	-0.736938	0.224825	3.27783	0.0010461	0.0107888
MRPL45	800.584	-1.26535	0.386037	3.2778	0.00104618	0.0107888
P4HA2	50.5393	-3.44609	1.05138	3.27769	0.00104662	0.0107888
POLE3	1793.91	-0.871648	0.265991	3.27699	0.00104921	0.0107888
PPP2R3C	1439.15	-0.656868	0.20046	3.2768	0.0010499	0.0107888
SSR1	8030.6	-0.984075	0.300189	3.27818	0.00104478	0.0107888
TRIM34	1741.64	-0.673579	0.205593	3.27628	0.00105183	0.0108014
COL18A1	159.148	1.25003	0.381682	-3.27506	0.0010564	0.010841
CNBP	12978	-0.998211	0.30489	3.27401	0.00106034	0.0108741
AC091563.1	157.489	1.24098	0.379109	-3.2734	0.00106261	0.0108901
AC007384.1	23.3858	2.63217	0.804365	-3.27236	0.00106656	0.0109233
CCDC9	263.524	1.2562	0.383991	-3.27143	0.00107005	0.0109517
UTP6	4878.74	-0.608211	0.185991	3.27011	0.00107506	0.0109957
ARPC2	19760.1	-0.827751	0.253207	3.26907	0.00107902	0.0109995
HEXD	699.81	1.31252	0.401439	-3.26953	0.00107727	0.0109995
NCBP1	1138.02	-0.621935	0.190269	3.26872	0.00108036	0.0109995
PJA1	358.472	-0.976495	0.298742	3.26869	0.00108047	0.0109995
POLR3F	300.394	-0.935856	0.2863	3.2688	0.00108006	0.0109995
PSMG4	667.452	0.686473	0.209981	-3.26922	0.00107844	0.0109995
TSPYL1	7360.84	-1.05125	0.321499	3.26982	0.00107616	0.0109995
CFAP44	142.733	1.11364	0.340829	-3.26743	0.00108527	0.0110411
IFT22	116.618	-1.72744	0.528799	3.26672	0.001088	0.0110541
POLD2	773.002	-0.986895	0.302102	3.26677	0.00108783	0.0110541
LTV1	1337.1	-0.829651	0.253985	3.26653	0.00108874	0.0110543
ESYT1	2166.85	-0.719993	0.220429	3.26633	0.00108952	0.0110549
FNBP4	2823.52	0.844874	0.258692	-3.26594	0.00109101	0.0110627
CIRBP	7478.95	0.691331	0.211722	-3.26528	0.00109355	0.0110811
PNPLA6	1720.86	0.912861	0.279633	-3.26449	0.00109661	0.0111047
NIFK	697.846	-0.855767	0.262179	3.26405	0.0010983	0.0111145
SMARCE1	2936.97	-0.76476	0.234383	3.26287	0.00110292	0.0111538
RFX1	178.63	1.38518	0.424657	-3.26187	0.00110678	0.0111855
BDP1	2083.21	0.797	0.244402	-3.26101	0.00111014	0.0112116
PARP9	6217.45	-1.24491	0.381777	3.26084	0.00111083	0.0112116
BUB1	222.441	-1.39279	0.427188	3.26037	0.00111266	0.0112226
HNRNPD	1761.46	0.78431	0.240611	-3.25966	0.00111546	0.0112287
POTEF	824.697	0.956522	0.293442	-3.25967	0.00111542	0.0112287
TAB1	273.649	1.0709	0.328499	-3.25999	0.00111417	0.0112287
GDAP2	952.967	-0.697787	0.214085	3.25939	0.00111651	0.0112319
DET1	141.637	-1.25145	0.384018	3.25883	0.00111874	0.0112469
NLRP1	2155.98	0.998635	0.306484	-3.25835	0.0011206	0.0112583
ARL8B	1976.69	-0.697158	0.214084	3.25646	0.00112811	0.0113021
NOXA1	273.951	1.14033	0.350155	-3.25664	0.00112741	0.0113021
RBM12	1295.57	-0.694129	0.213134	3.25677	0.00112688	0.0113021
SNX11	2503.75	-0.699217	0.214726	3.25632	0.00112866	0.0113021
ZNF783	802.367	1.0616	0.326004	-3.2564	0.00112834	0.0113021
PTOV1	314.014	1.37014	0.420824	-3.25584	0.00113058	0.011314
G3BP2	1782.45	-0.77444	0.238004	3.25389	0.00113837	0.0113817
SMIM15	2078.75	-1.10313	0.339033	3.25376	0.00113889	0.0113817
TUBGCP6	1235.44	1.33544	0.410452	-3.25359	0.00113958	0.0113817
GRPEL2	201.093	-1.10938	0.341164	3.25177	0.0011469	0.0114387
MRPS35	654.597	-0.967237	0.297464	3.25161	0.00114754	0.0114387
ZNF276	925.84	0.807076	0.248181	-3.25196	0.00114613	0.0114387
AL158163.1	14.9816	4.45328	1.36997	-3.25064	0.00115144	0.0114702
LRRC40	376.047	-0.848062	0.260942	3.25	0.00115406	0.0114888
CAPN3	862.352	1.07409	0.330536	-3.24956	0.00115585	0.0114991
WASHC1	690.787	1.01014	0.31088	-3.24929	0.00115695	0.0115026
ARAP3	123.609	1.61756	0.497914	-3.24866	0.00115949	0.0115147
RNF138	887.883	-0.875036	0.269356	3.24862	0.00115967	0.0115147
AL049840.5	244.898	0.88893	0.273716	-3.24764	0.00116367	0.0115469
LINC00649	1014.8	0.665475	0.204929	-3.24734	0.00116488	0.0115515
CDC5L	2491.25	-0.834906	0.257142	3.24687	0.00116683	0.0115558
LAIR1	17556.5	-0.572456	0.176305	3.24697	0.00116642	0.0115558
AC092068.3	249.387	1.1667	0.359509	-3.24526	0.00117344	0.0116137
RNPEP	1157.84	0.797777	0.245934	-3.24387	0.00117918	0.011663
KIF2C	184.778	-1.78725	0.55105	3.24334	0.00118135	0.0116769
NRBF2	2177.4	-0.877288	0.270579	3.24227	0.00118583	0.0117136
DEAF1	312.769	0.882995	0.272533	-3.23995	0.00119549	0.0118014
ZMYND19	191.408	1.9443	0.600158	-3.23966	0.00119674	0.0118061
AC006547.1	253.315	1.0043	0.310039	-3.23928	0.00119831	0.011814
SIRPB1	317.802	-1.36285	0.420844	3.23837	0.00120217	0.0118368
ST3GAL2	382.694	0.840824	0.259642	-3.2384	0.00120201	0.0118368
FBXO46	84.716	1.50345	0.464298	-3.2381	0.00120327	0.0118401
CASP6	572.302	-1.24658	0.385166	3.23647	0.00121017	0.0119003
ARL10	266.685	1.04259	0.322162	-3.23624	0.00121116	0.0119024
THUMPD3	597.745	-0.746949	0.230891	3.23507	0.00121613	0.0119399
TRIM38	7031	-0.458467	0.141722	3.23497	0.00121654	0.0119399
SOAT1	12324.6	-1.01007	0.312259	3.23472	0.00121762	0.0119428
MIPEP	320.211	-0.810145	0.250473	3.23446	0.00121872	0.011946
BOLA2	277.819	-0.84038	0.25984	3.23422	0.00121976	0.0119485
FSCN1	834.984	0.866077	0.26783	-3.23368	0.00122205	0.0119633
RNF185	852.323	-0.740351	0.228964	3.23348	0.00122291	0.0119641
GLRX3	991.847	-0.850408	0.263038	3.23302	0.00122488	0.0119757
TNFAIP8	366.481	-1.19581	0.369981	3.23208	0.00122893	0.0120075
MSRB2	282.984	0.963575	0.298167	-3.23166	0.00123074	0.0120176
SYNGAP1	23.8443	2.38395	0.737744	-3.2314	0.00123184	0.0120206
GLDN	396.912	-1.14361	0.354108	3.22954	0.0012399	0.0120916
UQCRC2	2730.52	-0.67983	0.210646	3.22735	0.00124942	0.0121767
TIMMDC1	2102.34	-0.83557	0.258935	3.22695	0.00125116	0.0121858
ENO3	330.409	0.874173	0.270933	-3.22652	0.00125304	0.0121964
C9orf64	396.628	-0.991426	0.307389	3.22532	0.00125834	0.0122189
CTNS	1520.37	-0.713601	0.221234	3.22554	0.00125734	0.0122189
SLC25A44	1131.13	-1.04841	0.32502	3.22569	0.00125671	0.0122189
SPDL1	346.796	-1.06604	0.330541	3.22512	0.00125918	0.0122189
USP30	428.916	-1.04323	0.323474	3.22509	0.00125934	0.0122189
C7orf26	182.718	1.31852	0.409069	-3.22321	0.00126761	0.0122913
VEZT	1106.31	-0.770992	0.239227	3.22285	0.00126921	0.012299
TOR3A	2321.33	-1.0698	0.33214	3.22093	0.00127776	0.0123741
BAG4	1465.32	-0.82114	0.254975	3.22047	0.00127979	0.0123858
RMI1	434.517	-0.902323	0.280282	3.21934	0.00128485	0.012427
TLNRD1	178.349	1.12634	0.350007	-3.21806	0.00129062	0.0124749
FBXL19	20.1154	3.3153	1.03029	-3.21785	0.00129157	0.0124763
UBAP1L	201.227	1.50642	0.46827	-3.217	0.0012954	0.0125053
AL135960.1	638.565	1.07166	0.333229	-3.21599	0.00129994	0.0125255
MDH1	4552.59	-1.27871	0.397593	3.21613	0.00129934	0.0125255
MORF4L1	4605.94	-1.02344	0.318208	3.21626	0.00129875	0.0125255
DUSP10	318.58	-1.26405	0.393244	3.21441	0.00130711	0.0125866
DUSP11	1707.97	-0.992038	0.30866	3.21402	0.00130891	0.012596
FHOD1	955.568	0.938196	0.292014	-3.21284	0.00131428	0.0126213
MAP2K6	535.499	-0.724331	0.225457	3.21272	0.00131484	0.0126213
PIP4P1	893.539	0.680888	0.211915	-3.21302	0.00131347	0.0126213
SUMF1	1947.19	-0.956956	0.297817	3.21323	0.0013125	0.0126213
CTR9	1914.77	-0.578708	0.180197	3.21152	0.00132033	0.012666
ATP1B3	3547.84	-0.969137	0.301812	3.21106	0.00132248	0.0126787
CEBPA	1200.04	0.647813	0.201776	-3.21056	0.00132476	0.012691
DNAJA3	1543.74	-0.61307	0.190964	3.21039	0.00132555	0.012691
PDHA1	2266.28	-0.755479	0.235338	3.21019	0.00132646	0.012691
PPP4R3B	1434.73	-0.687381	0.214133	3.21006	0.00132708	0.012691
LAPTM5	124986	-1.13838	0.354653	3.20986	0.00132801	0.012692
ADPRHL2	2814.94	-0.763522	0.237892	3.20954	0.00132948	0.0126981
CCDC28A	1301.29	-1.06981	0.333465	3.20816	0.00133586	0.0127511
RNF13	9107.05	-1.00491	0.313263	3.20787	0.00133723	0.0127562
UAP1L1	549.106	1.35717	0.423133	-3.20744	0.00133921	0.0127672
GPX3	718.201	-1.15194	0.35924	3.20659	0.00134318	0.012797
MAP4K3	398.311	0.79624	0.248382	-3.20571	0.00134732	0.0128284
DHODH	779.221	-0.913715	0.285102	3.20486	0.00135126	0.012858
BTN3A1	823.917	-0.763795	0.238424	3.20352	0.0013576	0.0129103
DCLK2	257.758	1.21113	0.378105	-3.20317	0.00135926	0.012918
ZNF420	501.804	-1.24237	0.38793	3.20256	0.0013621	0.012937
NORAD	755.574	0.795613	0.248465	-3.20211	0.00136423	0.0129412
PEX19	1676.53	-1.08182	0.337828	3.20228	0.00136347	0.0129412
CNEP1R1	850.75	-0.793457	0.247884	3.20093	0.00136987	0.012982
TINF2	2744.07	-0.766898	0.239592	3.20085	0.00137023	0.012982
UNC50	2387.88	-1.02229	0.319451	3.20014	0.00137362	0.013006
ALG1	1824.18	-1.38023	0.431414	3.19931	0.00137759	0.0130356
NUP37	493.366	-0.905412	0.283061	3.19865	0.00138073	0.0130572
HLA-F	1707.81	-1.08508	0.339379	3.19725	0.00138747	0.0131031
KDM4B	258.119	1.15976	0.362747	-3.19716	0.0013879	0.0131031
TRIM36	1552.87	-0.583709	0.182574	3.1971	0.00138815	0.0131031
INTS4	1876.68	-0.730142	0.228389	3.19692	0.00138904	0.0131034
MPST	589.477	0.716241	0.224082	-3.19633	0.00139188	0.0131221
SLC18B1	1858.95	-0.897648	0.280911	3.19549	0.00139593	0.0131522
GDI2	5644.6	-0.658124	0.206099	3.19325	0.00140683	0.0132467
FBXO17	22.2008	2.99377	0.937707	-3.19265	0.00140973	0.0132659
EIF2B3	1452.83	-0.840135	0.263165	3.19243	0.00141082	0.0132679
KIAA1324	84.705	-1.41889	0.444478	3.19225	0.00141168	0.0132679
RYBP	243.399	1.33739	0.419185	-3.19047	0.00142044	0.013342
ARL8A	78.3545	1.47451	0.462281	-3.18963	0.00142455	0.0133724
NEURL4	534.726	1.08242	0.339409	-3.18914	0.00142696	0.0133786
REPIN1	533.92	0.998521	0.313097	-3.18917	0.0014268	0.0133786
IL17RC	189.767	0.982826	0.308213	-3.18879	0.0014287	0.0133856
ZUP1	710.347	-0.898901	0.281908	3.18864	0.00142945	0.0133856
AC090559.1	1409.77	0.673491	0.211282	-3.18764	0.00143441	0.0134238
AL591895.1	129.987	1.22026	0.383036	-3.18576	0.00144375	0.0134865
P2RY14	11.8674	-5.74785	1.80418	3.18585	0.00144331	0.0134865
TFE3	1175.73	1.08719	0.341252	-3.18588	0.00144312	0.0134865
SEMA6B	244.89	1.1416	0.358381	-3.18543	0.0014454	0.0134936
TMEM135	277.825	-0.946254	0.297079	3.18519	0.00144658	0.0134965
NUP85	3132.44	-0.660116	0.207262	3.18493	0.00144789	0.0135004
STK11IP	648.548	0.94813	0.29779	-3.18389	0.0014531	0.0135408
HBS1L	937.74	-0.87484	0.274859	3.18287	0.00145821	0.0135578
HEXB	7529.08	-1.26827	0.398424	3.18322	0.00145649	0.0135578
PHB	1847.34	-1.06708	0.335262	3.18282	0.00145847	0.0135578
RRM2B	449.238	-0.965127	0.303203	3.18311	0.00145702	0.0135578
BAZ1B	1129.3	0.717252	0.225382	-3.18238	0.00146069	0.0135702
KANTR	692.224	0.902611	0.283667	-3.18194	0.00146292	0.0135826
CACTIN	111.856	1.44158	0.453285	-3.18028	0.00147131	0.0136393
IL4I1	2673.41	-2.60773	0.819989	3.18019	0.00147176	0.0136393
SPTLC2	3355.06	-0.791595	0.248927	3.18003	0.0014726	0.0136393
SUMF2	2777.89	-0.910102	0.286192	3.18004	0.00147255	0.0136393
PLAUR	4921.17	-1.15133	0.362135	3.1793	0.00147633	0.0136657
DDR1	707.704	1.07304	0.337537	-3.17904	0.00147764	0.0136695
DECR1	1417.19	-0.770273	0.24234	3.17848	0.00148051	0.0136878
CLASRP	679.257	1.05482	0.33189	-3.17821	0.00148186	0.013692
PACS2	1745.91	0.902742	0.28408	-3.17778	0.00148409	0.0137043
TLR6	1837.98	0.612383	0.192735	-3.17734	0.00148632	0.0137161
TTI1	1000.95	-0.936784	0.294848	3.17718	0.00148716	0.0137161
FBXO33	279.983	1.15615	0.363914	-3.17698	0.00148819	0.0137174
MTSS1	2371.17	0.675947	0.212853	-3.17564	0.00149504	0.0137722
EXOC5	664.008	-0.682671	0.215089	3.1739	0.00150407	0.0138405
LPCAT4	562.091	0.914963	0.288281	-3.17386	0.00150426	0.0138405
AC024145.1	287.252	1.34809	0.424863	-3.17301	0.00150867	0.0138727
MMP25-AS1	148.839	1.19388	0.3763	-3.17268	0.00151041	0.0138804
PLEKHM2	1598.61	1.00381	0.316441	-3.17218	0.001513	0.0138958
MFSD11	2380.65	-0.749768	0.23639	3.17174	0.00151527	0.0139083
CNTNAP1	73.4904	1.79087	0.564979	-3.1698	0.00152541	0.0139898
CREBBP	2196.66	0.836354	0.263894	-3.16928	0.00152819	0.0139898
HAT1	1705.96	-0.990855	0.312654	3.16918	0.00152872	0.0139898
MTRNR2L8	123.713	1.38832	0.438037	-3.16941	0.00152747	0.0139898
SKA3	114.506	-1.72446	0.544109	3.16933	0.00152793	0.0139898
TMEM94	1535.5	0.810412	0.255795	-3.1682	0.00153384	0.0140282
ALCAM	246.597	-1.32749	0.419302	3.16596	0.00154574	0.0141216
PARP2	1203.31	-0.661226	0.208857	3.16593	0.00154589	0.0141216
MTRNR2L1	43.2372	1.56314	0.49385	-3.16521	0.00154971	0.014148
MMP25	30.142	1.93434	0.611323	-3.1642	0.00155512	0.014189
ERI1	460.021	-0.654182	0.206803	3.16331	0.00155984	0.0142235
IL10RB	4934.56	-0.91513	0.289311	3.16313	0.00156081	0.0142239
VDAC3	3532.07	-0.903494	0.285768	3.16163	0.00156888	0.014289
NQO1	129.403	-1.28304	0.406011	3.16011	0.00157707	0.014355
EIF2B1	3152.68	-0.636203	0.20135	3.15969	0.00157937	0.0143673
ANKRD52	672.09	1.17125	0.370725	-3.15936	0.00158116	0.0143751
TMEM59	11415.6	-1.23205	0.390217	3.15736	0.00159206	0.0144656
LMAN2	6872.2	-0.989974	0.313589	3.15691	0.0015945	0.0144702
PRIMPOL	339.372	-0.920686	0.291657	3.15675	0.0015954	0.0144702
PRMT5	564.605	-1.41833	0.449293	3.15681	0.00159506	0.0144702
VASH1	3717.61	0.77132	0.244428	-3.15561	0.00160163	0.0145096
ZNF609	881.976	0.882832	0.279766	-3.15561	0.00160165	0.0145096
PHAX	1390.65	-0.955292	0.302805	3.15481	0.00160605	0.014541
AGAP3	481.07	1.08385	0.343671	-3.15375	0.00161186	0.0145767
DCDC2B	27.3475	3.0867	0.978825	-3.15347	0.0016134	0.0145767
MSH6	1244.3	-0.703951	0.223236	3.1534	0.00161381	0.0145767
NYNRIN	798.657	0.851338	0.269951	-3.15367	0.00161229	0.0145767
TRIM28	1799.81	0.671259	0.212889	-3.1531	0.00161549	0.0145833
AF131215.6	131.215	1.6615	0.527004	-3.15274	0.00161748	0.0145926
ANKRD44-IT1	470.966	1.35863	0.431035	-3.15201	0.00162152	0.0146137
AXIN1	374.474	0.852588	0.270532	-3.15153	0.0016242	0.0146137
CBR1	862.512	-1.18759	0.376835	3.1515	0.00162434	0.0146137
SIRT7	914.329	0.859506	0.272733	-3.15145	0.0016246	0.0146137
SLU7	2481.83	-0.873406	0.277143	3.15146	0.00162455	0.0146137
NABP1	7153.6	-0.603678	0.191633	3.15017	0.00163174	0.0146694
AC073569.1	38.705	1.65869	0.526619	-3.1497	0.00163436	0.0146757
ECM1	56.3727	2.29234	0.727758	-3.14986	0.00163348	0.0146757
U2AF2	769.496	0.831658	0.264156	-3.14836	0.00164192	0.0147349
CD53	33374.9	-1.01523	0.322489	3.14811	0.00164332	0.0147388
SNHG9	143.656	0.957494	0.304179	-3.1478	0.00164507	0.0147459
AP005131.1	95.6566	1.83075	0.58173	-3.14708	0.00164908	0.0147732
CHD7	6041.77	0.72221	0.229592	-3.14563	0.00165732	0.014795
FURIN	537.647	1.14567	0.364203	-3.14569	0.00165693	0.014795
GAK	2972.06	1.04499	0.332201	-3.14567	0.00165707	0.014795
RASAL3	1866.8	0.931518	0.296075	-3.14622	0.00165397	0.014795
SLC39A1	7709.56	-1.02483	0.32577	3.14586	0.00165597	0.014795
ZER1	460.776	0.979383	0.311344	-3.14566	0.00165713	0.014795
ZNF514	628.96	0.990918	0.315046	-3.14532	0.00165907	0.014802
OSER1	2675.44	-0.838882	0.266758	3.14474	0.00166237	0.0148228
RING1	359.373	0.828911	0.263629	-3.14423	0.00166525	0.0148285
TPMT	1171.56	-1.14273	0.363449	3.14411	0.00166592	0.0148285
WDTC1	258.217	1.37935	0.438686	-3.14428	0.00166498	0.0148285
CHCHD3	1226.91	-0.975503	0.31033	3.14344	0.00166973	0.01484
FAM114A2	739.413	-0.81807	0.260252	3.14338	0.00167011	0.01484
RBBP6	1356.45	0.787729	0.250583	-3.14359	0.0016689	0.01484
GGA1	3169.81	1.02433	0.325897	-3.14312	0.0016716	0.0148445
DAZAP1	173.68	1.37463	0.437387	-3.14282	0.00167331	0.0148511
INAFM1	159.786	1.11032	0.353491	-3.14102	0.00168359	0.0149337
HTRA1	17554.5	0.848618	0.270221	-3.14046	0.00168683	0.0149347
KAT2A	4090.6	1.05279	0.335254	-3.14026	0.00168797	0.0149347
MYOM1	110.658	1.47759	0.470546	-3.14016	0.00168858	0.0149347
NAA10	1383.87	1.12623	0.358607	-3.14057	0.00168621	0.0149347
NFKBIL1	171.223	1.00846	0.32112	-3.14046	0.0016868	0.0149347
TAS2R4	14.7188	3.79045	1.20717	-3.13994	0.00168981	0.0149369
CRBN	2221.28	-0.918248	0.292705	3.13711	0.00170622	0.0150732
DERA	1220.03	-0.990135	0.315666	3.13665	0.00170887	0.015088
SDE2	567.298	-0.86687	0.276423	3.13602	0.00171255	0.0151117
NPHP3	378.063	0.988843	0.31542	-3.13501	0.00171848	0.0151554
AK3	715.834	-0.670133	0.213907	3.13282	0.00173137	0.0152561
B4GAT1	415.076	-0.765	0.244196	3.13273	0.00173191	0.0152561
AL160006.1	92.0609	1.28486	0.410374	-3.13094	0.00174248	0.0153404
BCCIP	1637.08	-0.800459	0.25576	3.12972	0.00174971	0.0153776
HPSE	2942.18	-0.733807	0.234449	3.12992	0.00174856	0.0153776
UBE2V2	1583.04	-1.04738	0.334643	3.12984	0.00174899	0.0153776
ZBTB2	623.343	-0.951836	0.304293	3.12803	0.00175984	0.0154577
ZMYM2	1424.77	0.872991	0.279121	-3.12765	0.00176211	0.0154687
ZWINT	1416.59	-1.17662	0.37625	3.12722	0.00176466	0.0154822
ELK3	2373.68	-0.687868	0.220036	3.12616	0.00177107	0.0155207
RPL7L1	3677.89	-0.634467	0.202944	3.12632	0.00177009	0.0155207
TREML1	841.817	0.902935	0.288856	-3.12591	0.00177259	0.0155251
CDK9	1130.92	0.862566	0.276054	-3.12463	0.0017803	0.0155659
MARK4	186.747	1.12259	0.35926	-3.12472	0.00177975	0.0155659
ZNF703	369.92	1.08162	0.346143	-3.12479	0.00177931	0.0155659
MDK	126.561	-1.97395	0.631929	3.12369	0.00178598	0.0156037
PIP4K2A	4046.19	-0.835324	0.267425	3.12358	0.00178666	0.0156037
GUSB	4153.77	-0.654469	0.209563	3.12301	0.0017901	0.0156249
ACSS1	1612.3	0.614043	0.196638	-3.12271	0.00179192	0.0156318
MRPS10	1068.35	-0.93359	0.299044	3.12191	0.00179682	0.0156656
MCM4	812.386	-1.22333	0.391921	3.12136	0.00180018	0.015669
NUMA1	2605.77	0.933371	0.299034	-3.12129	0.00180062	0.015669
TAGLN	87.614	2.1606	0.692225	-3.12124	0.00180094	0.015669
ZGLP1	232.778	1.11319	0.356657	-3.12118	0.00180131	0.015669
PIP4K2B	1255.56	0.759034	0.24334	-3.11924	0.00181321	0.0157636
EDC4	840.37	0.975842	0.312886	-3.11884	0.00181565	0.0157669
NNT	1497.76	-0.708718	0.227231	3.11893	0.00181512	0.0157669
ITGAX	15195.3	1.12413	0.360613	-3.11728	0.00182531	0.0158418
IDNK	429.3	-0.792029	0.254198	3.1158	0.00183448	0.0159123
AC245452.1	359.475	1.19929	0.384949	-3.11545	0.00183666	0.0159132
NPIPB4	382.363	1.22595	0.393498	-3.11553	0.00183614	0.0159132
PHC2	2375.45	0.542659	0.174322	-3.11297	0.00185216	0.0160384
SCARNA9	254.554	1.37196	0.440771	-3.11264	0.00185423	0.0160473
NIP7	626.318	-1.00175	0.32189	3.1121	0.00185764	0.0160677
PPP2R2D	342.259	1.09231	0.35102	-3.11183	0.00185934	0.0160733
PRR14	438.238	0.840306	0.270093	-3.11117	0.00186346	0.0160998
PGAM1	1238.31	-1.25277	0.402726	3.11072	0.00186634	0.0161157
ARF4	4032.48	-0.959681	0.308551	3.11029	0.00186907	0.016121
PDK2	480.775	-0.758743	0.243945	3.1103	0.00186898	0.016121
FAM104A	586.979	-0.81562	0.262363	3.10875	0.00187882	0.016196
PDXK	1955.31	0.742042	0.238729	-3.10831	0.00188163	0.0162111
SEPTIN4	11.6384	-4.92101	1.58375	3.10718	0.00188881	0.0162546
UBE2A	1847.45	-0.723484	0.232841	3.1072	0.00188867	0.0162546
HDAC10	33.2384	2.0464	0.658774	-3.10637	0.00189398	0.01629
AC073111.4	138.657	1.26323	0.406754	-3.10563	0.00189875	0.0163218
CDK17	719.06	-0.797658	0.25691	3.10482	0.00190397	0.0163574
ELMOD2	691.125	-0.583056	0.187834	3.1041	0.0019086	0.016388
AP000919.2	239.969	1.15189	0.37117	-3.10339	0.00191314	0.0164178
SBF1	427.766	1.1032	0.355529	-3.10299	0.00191576	0.0164311
P2RY12	189023	-1.35545	0.436857	3.10273	0.00191745	0.0164364
TSNARE1	177.596	1.09335	0.352492	-3.10178	0.00192362	0.01648
FBXO21	989.045	-0.595428	0.191997	3.10123	0.00192717	0.0165012
RCN3	3651.49	1.19493	0.38533	-3.10106	0.00192829	0.0165015
MCU	289.191	-0.888648	0.286609	3.10056	0.00193153	0.0165201
SSPO	185.217	1.7531	0.56551	-3.10003	0.00193503	0.0165407
CNOT7	3454.34	-0.77524	0.250131	3.09934	0.00193954	0.01657
PHACTR2	431.221	-0.993075	0.320437	3.09913	0.00194092	0.0165726
TCEA2	287.513	1.19689	0.386394	-3.09759	0.00195098	0.0166492
YTHDC1	1878.95	0.700886	0.22629	-3.0973	0.00195294	0.0166566
ATL3	725.152	-0.870228	0.281014	3.09675	0.00195656	0.0166782
CDK11A	1241.64	0.797372	0.257527	-3.09627	0.00195972	0.0166886
DDX5	68876.2	-0.539109	0.174118	3.09623	0.00195996	0.0166886
UNG	373.031	-1.04691	0.338268	3.09492	0.00196868	0.0167535
RHOBTB2	1161.55	0.907519	0.293279	-3.09439	0.00197218	0.016774
FAM120A	2610.37	0.830184	0.268409	-3.09299	0.00198154	0.0168348
SRFBP1	588.224	-0.637969	0.206256	3.09309	0.00198085	0.0168348
RBMX	8683.78	-0.782104	0.252896	3.0926	0.00198413	0.0168475
C1GALT1	1184.77	-0.700566	0.226565	3.09213	0.00198728	0.0168649
ZSCAN16-AS1	198.538	0.859981	0.278233	-3.09086	0.00199576	0.0169274
C11orf58	5057.53	-0.826934	0.26762	3.08996	0.00200186	0.0169698
ATP6V1H	1647.82	-0.730607	0.236481	3.0895	0.00200496	0.0169867
MST1	246.785	1.45591	0.471767	-3.08608	0.00202816	0.0171737
HSPA1A	5384.13	0.834586	0.270493	-3.08543	0.00203259	0.0171922
RP2	701.872	-1.12993	0.366203	3.08552	0.00203199	0.0171922
ZCCHC3	255.83	1.06178	0.344277	-3.08409	0.00204177	0.0172603
COQ10B	1961.85	-1.11902	0.362903	3.08353	0.00204558	0.017283
GMCL1	454.467	-1.09846	0.35628	3.08314	0.0020483	0.0172964
AL034550.1	14.5831	5.64485	1.83111	-3.08276	0.00205093	0.017309
TAF1C	761.333	1.48088	0.480402	-3.08258	0.00205212	0.0173096
OSGIN2	119.378	1.14104	0.370335	-3.08111	0.0020623	0.0173858
FAM120B	2046.68	-0.661923	0.214878	3.08046	0.00206678	0.017414
PPID	643.686	-0.714323	0.231929	3.07993	0.00207051	0.0174358
TMEM33	5408.71	-1.16503	0.378286	3.07976	0.00207169	0.0174362
ADAMTS13	14.1112	3.28793	1.06838	-3.07749	0.00208751	0.0175597
HMCES	889.367	-0.879413	0.285805	3.07697	0.00209117	0.0175808
MED9	439.138	0.819146	0.266246	-3.07665	0.00209341	0.0175899
HSD17B11	2278.84	-1.03236	0.335596	3.0762	0.00209655	0.0176066
AC007292.1	13.5883	3.3309	1.08318	-3.07511	0.00210425	0.0176273
M1AP	863.138	0.682704	0.222	-3.07524	0.00210335	0.0176273
RAN	5602.17	-0.969326	0.315162	3.07564	0.0021005	0.0176273
UBN2	508.829	0.847624	0.27561	-3.07544	0.00210189	0.0176273
WDR3	467.682	-0.745571	0.242459	3.07504	0.00210477	0.0176273
ARHGAP4	4953.47	0.936115	0.304515	-3.07412	0.00211124	0.0176525
ZNF12	602.152	0.803738	0.261446	-3.0742	0.00211071	0.0176525
ZNF133	890.845	0.639509	0.208026	-3.07417	0.00211087	0.0176525
ELOA	2212.07	-0.528627	0.172037	3.07276	0.0021209	0.0177236
TRIM11	358.088	0.769598	0.250505	-3.07218	0.00212498	0.017748
MBNL2	972.764	-0.72259	0.235291	3.07105	0.00213305	0.0178057
SRI	2219.61	-1.04897	0.341631	3.07049	0.00213708	0.0178296
CABIN1	962.881	0.944776	0.307789	-3.06956	0.00214373	0.0178682
GPR137C	62.8514	2.0918	0.681475	-3.06952	0.00214405	0.0178682
AC012306.2	61.6173	1.33009	0.433384	-3.06909	0.0021471	0.0178839
RHBDD1	815.073	-0.842897	0.2748	3.06731	0.00215995	0.0179811
HSPA4	1450.37	-0.676167	0.220476	3.06685	0.00216328	0.0179991
WDR92	255.601	-0.974201	0.317717	3.06625	0.00216759	0.0180252
AC032044.1	36.3426	2.06203	0.672593	-3.06579	0.00217095	0.0180433
SKP2	939.804	-0.599425	0.195542	3.06545	0.00217345	0.0180543
AC010378.2	6165.05	0.941956	0.307391	-3.06436	0.00218138	0.0180713
ATXN2L	488.574	1.27458	0.415903	-3.06462	0.00217945	0.0180713
GPR137	157.684	0.955797	0.311912	-3.06432	0.00218169	0.0180713
ITPRIPL2	376.781	1.19436	0.389754	-3.06441	0.00218101	0.0180713
LINC02615	74.7838	1.62167	0.529262	-3.06403	0.00218376	0.0180713
MESTIT1	88.6586	1.69509	0.553174	-3.06429	0.00218189	0.0180713
TRPM2-AS	19.634	2.39935	0.783058	-3.06408	0.0021834	0.0180713
LEPROTL1	2931.63	-0.866086	0.28282	3.06232	0.00219626	0.0181649
NT5DC1	255.349	-1.06461	0.347736	3.06154	0.00220198	0.0182023
MRPL19	834.021	-0.887713	0.290058	3.06047	0.00220991	0.018258
CCDC61	71.7486	1.50073	0.490433	-3.06001	0.00221331	0.0182762
ALG2	1958.99	-0.835144	0.272963	3.05955	0.00221672	0.0182945
ACACA	347.153	0.768065	0.251093	-3.05889	0.00222157	0.0183247
CASK	704.098	-0.916047	0.299534	3.05824	0.00222639	0.0183545
NT5C3A	1016.23	-1.06423	0.348098	3.05727	0.00223361	0.0184041
AC108488.3	13.3708	2.81191	0.920177	-3.05584	0.00224433	0.0184825
CLNS1A	2345.31	-0.680917	0.222845	3.05557	0.00224635	0.0184892
AL159169.2	97.1855	1.48511	0.486063	-3.05538	0.00224774	0.0184907
BICRA	79.4783	1.50949	0.494129	-3.05484	0.00225177	0.0185119
UCHL3	1174.15	-0.840418	0.275122	3.05472	0.00225274	0.0185119
ZNF507	542.507	0.702421	0.229991	-3.05412	0.00225724	0.0185389
DNAJB4	587.584	-0.714353	0.233932	3.05368	0.00226055	0.0185522
MTF2	3539.15	-0.754987	0.247247	3.05358	0.00226128	0.0185522
JDP2	467.252	0.693413	0.227158	-3.05256	0.00226896	0.0185969
NPL	14693.1	-0.683118	0.223787	3.05254	0.00226916	0.0185969
NUP42	697.287	-0.668182	0.218949	3.05177	0.00227498	0.0186346
CTSB	151089	-0.890942	0.291969	3.05149	0.00227706	0.0186417
DGAT1	420.516	0.839264	0.275051	-3.0513	0.00227852	0.0186436
SOX12	110.069	1.37247	0.449889	-3.05068	0.00228326	0.0186724
HDX	415.828	-1.00911	0.330867	3.0499	0.0022892	0.018711
SLC66A3	2887.64	-0.946283	0.310305	3.04953	0.00229203	0.0187242
RBL2	1009.26	-0.842132	0.276184	3.04917	0.00229474	0.0187363
ADAMTSL4	367.821	0.932276	0.305813	-3.04852	0.00229973	0.018757
CD58	2556.17	-1.03913	0.340849	3.04864	0.00229881	0.018757
HNRNPC	11324.9	-0.650284	0.21333	3.04826	0.00230172	0.0187633
TRIM41	235.593	1.51599	0.497745	-3.04572	0.00232125	0.0189124
COL9A2	743.739	1.22778	0.403279	-3.0445	0.0023307	0.0189671
CTBP1	1002.84	1.017	0.334093	-3.04405	0.00233414	0.0189671
JUN	2580.79	0.882694	0.289966	-3.04413	0.00233357	0.0189671
MAGED1	848.551	-0.948551	0.311641	3.04373	0.00233664	0.0189671
PPP1R32	197.595	1.12207	0.368617	-3.044	0.00233455	0.0189671
PRUNE1	570.445	-0.717255	0.235633	3.04395	0.00233493	0.0189671
SIGLEC9	1517.4	-1.12863	0.370802	3.04375	0.00233651	0.0189671
LEMD2	636.509	0.862567	0.283451	-3.04309	0.00234159	0.0189972
GMIP	1783.14	0.735165	0.24164	-3.0424	0.00234696	0.0190306
BARD1	1259	-0.834347	0.274358	3.04109	0.00235725	0.0191039
HSDL2	766.304	-0.754483	0.248124	3.04074	0.00235995	0.0191056
SAC3D1	86.6701	1.32022	0.434165	-3.04083	0.00235925	0.0191056
CAMTA2	733.263	0.951614	0.312987	-3.04043	0.00236244	0.0191156
FIP1L1	1383.51	-0.552802	0.181878	3.03941	0.00237039	0.0191698
PNRC2	3871.02	-0.714854	0.235312	3.03789	0.00238237	0.0192565
KIFAP3	698.686	-0.906566	0.298441	3.03768	0.0023841	0.0192604
NCKAP5L	508.007	1.21029	0.398498	-3.03713	0.0023884	0.0192683
RAB7A	9996.41	-0.854233	0.281268	3.03708	0.00238883	0.0192683
VDAC1	6823.58	-0.872252	0.287201	3.03707	0.00238886	0.0192683
TRPM2	2307.36	0.995662	0.327961	-3.03592	0.00239802	0.019332
ZNF512B	88.6569	1.88653	0.621555	-3.03517	0.00240397	0.0193698
CD300C	2965.17	-1.1143	0.36725	3.03417	0.00241199	0.0194241
AC027279.1	54.809	1.88448	0.621224	-3.03349	0.00241746	0.0194579
GPAT3	78.2067	-2.16867	0.714953	3.0333	0.00241895	0.0194597
ANKRD49	1676.2	-0.845081	0.278677	3.03247	0.00242558	0.0195024
CDC37	4667.56	0.664431	0.219116	-3.03232	0.0024268	0.0195024
MARS	5051.46	-0.544619	0.179628	3.03193	0.00242995	0.0195174
EHD4	1651.44	-0.885832	0.292191	3.03169	0.00243189	0.0195227
SNX17	5155.56	-0.798687	0.263467	3.03145	0.00243384	0.0195281
ATG4A	802.524	-0.77785	0.256634	3.03097	0.0024377	0.0195489
DYNC1LI2	852.707	-0.758497	0.250293	3.03044	0.00244201	0.0195646
UBALD2	85.8714	1.54123	0.508589	-3.03041	0.00244221	0.0195646
CFAP410	142.919	1.16955	0.386028	-3.02969	0.00244802	0.0196008
SPDYE2	329.993	1.21045	0.399596	-3.02919	0.0024521	0.0196232
F2RL1	866.225	-1.03489	0.341709	3.02858	0.00245709	0.0196323
FH	961.988	-0.977784	0.322841	3.02868	0.00245621	0.0196323
SETD4	733.571	-0.772383	0.255006	3.02888	0.00245465	0.0196323
ZNF787	50.8108	1.55867	0.514721	-3.02819	0.00246019	0.0196469
CTDSPL2	1193.61	-0.591105	0.195229	3.02776	0.00246375	0.0196604
ELMO3	117.227	1.3882	0.458527	-3.02751	0.00246574	0.0196604
ITPR2	8613.45	0.739077	0.244116	-3.02757	0.00246531	0.0196604
AC100810.1	563.089	0.813922	0.268893	-3.02693	0.00247048	0.019688
CAPZA1	17314.8	-0.786173	0.259958	3.02423	0.00249266	0.0198543
AC092171.4	60.4379	1.34883	0.446271	-3.02245	0.00250737	0.0199507
CPPED1	758.228	-1.02588	0.339407	3.02256	0.00250645	0.0199507
LINC00881	14.2086	-3.72992	1.23424	3.02204	0.0025108	0.0199573
TMEM265	278.123	1.13399	0.375237	-3.02205	0.00251067	0.0199573
AL158166.2	222.602	1.45113	0.480247	-3.02164	0.00251412	0.0199733
AC117503.5	27.3745	3.51375	1.16315	-3.02089	0.00252033	0.0200101
AUXG01000058.1	264.677	1.48797	0.492597	-3.02067	0.00252216	0.0200101
CREB3	1812.89	-0.833257	0.275857	3.02061	0.00252268	0.0200101
A1BG	381.252	0.702805	0.232745	-3.01964	0.00253078	0.0200432
CDK4	879.106	-0.927888	0.307278	3.0197	0.00253026	0.0200432
ZNF692	1202.53	0.830386	0.27497	-3.01992	0.00252843	0.0200432
RAE1	2490.72	-0.764358	0.253151	3.01938	0.00253294	0.0200499
LAT2	24095.5	-0.823299	0.272787	3.0181	0.00254368	0.0201245
RNPEPL1	1018.62	1.33922	0.443787	-3.0177	0.00254703	0.0201406
ARHGEF10L	1119.14	0.773796	0.256468	-3.01713	0.00255182	0.0201681
AC022382.2	44.3882	1.83288	0.607524	-3.01697	0.00255316	0.0201683
PCLAF	254.434	-1.43267	0.474917	3.01668	0.00255563	0.0201774
VPS37B	541.139	0.92404	0.306384	-3.01595	0.00256172	0.020215
KIF1BP	1497.52	-0.966522	0.320489	3.01577	0.00256325	0.0202166
ADH5	1464.2	-0.793394	0.263115	3.01538	0.00256654	0.0202322
ARL1	1270.06	-0.772045	0.256085	3.01481	0.00257143	0.0202499
GARS-DT	3299.5	0.665584	0.22077	-3.01482	0.00257128	0.0202499
NCAPD2	538.399	-0.855904	0.283977	3.01399	0.00257834	0.0202938
TAL1	2010.5	0.83756	0.277965	-3.01319	0.00258515	0.020337
AKTIP	358.999	-0.796041	0.264281	3.0121	0.00259446	0.0203997
AC007292.2	30.9087	2.66213	0.884133	-3.011	0.00260388	0.0204632
DNAJB1	6005.98	-0.548991	0.182421	3.00947	0.00261702	0.0205559
AC012020.1	33.6528	2.41373	0.802198	-3.00889	0.00262203	0.0205848
EXOSC8	4112.03	-0.9225	0.306617	3.00863	0.00262425	0.0205916
AC027702.1	173.69	1.29769	0.431448	-3.00775	0.00263187	0.0206408
TMEM17	47.3254	-2.73157	0.908324	3.00726	0.00263615	0.0206638
HIST1H2BG	3379.08	-0.667903	0.22214	3.00667	0.00264123	0.0206843
MAP3K7	1325.39	-0.741037	0.246466	3.00665	0.00264147	0.0206843
SNF8	339.7	0.821273	0.273293	-3.0051	0.00265496	0.0207793
RREB1	1820.71	0.692425	0.230532	-3.00359	0.0026681	0.0208672
TMEM138	2335.2	-0.677974	0.225728	3.0035	0.00266891	0.0208672
MICAL1	3181.29	1.16713	0.38863	-3.00318	0.00267172	0.0208785
MINDY3	535.146	-0.586286	0.195255	3.00267	0.00267625	0.0209032
POLRMT	392.77	1.09247	0.363884	-3.00226	0.00267987	0.0209208
RTTN	3943.14	0.572351	0.19067	-3.00179	0.00268399	0.0209422
MLXIPL	1200.23	0.815766	0.271867	-3.0006	0.00269444	0.0210131
VRK3	2718.38	-0.674534	0.224816	3.00038	0.00269646	0.0210181
TMEM41B	904.382	-1.01726	0.339087	2.99998	0.00269994	0.0210345
AC009951.6	70.6047	1.33048	0.443594	-2.99931	0.00270588	0.0210701
ZNF142	856.123	1.28159	0.427774	-2.99596	0.00273579	0.0212921
AC092747.4	89.6297	1.68154	0.561355	-2.9955	0.00273993	0.0213135
RFC2	2376.29	-0.894665	0.298748	2.99472	0.00274701	0.0213577
MS4A4A	7836.99	-1.12341	0.375209	2.9941	0.00275257	0.0213792
ZNF48	48.2278	1.37868	0.460458	-2.99415	0.0027521	0.0213792
USP15	3514.39	-0.623032	0.208115	2.99369	0.00275628	0.0213972
RBBP9	206.002	-1.17771	0.393436	2.99341	0.00275879	0.0214058
PARP4	2734.12	-0.540821	0.180682	2.99322	0.00276049	0.0214082
TPM2	135.391	1.60613	0.536761	-2.99227	0.0027691	0.0214641
BNC2-AS1	14.5958	3.47283	1.16089	-2.99153	0.0027758	0.0214942
TRAK2	347.236	-0.704306	0.235426	2.99162	0.00277497	0.0214942
COPG1	2786.98	-0.710962	0.237694	2.99109	0.00277985	0.0215147
CNIH4	1962.53	-0.945938	0.316294	2.99069	0.00278346	0.0215317
UNC5B	332.646	0.953109	0.318742	-2.99022	0.00278776	0.0215541
PSMD6	3157.04	-0.810037	0.270925	2.98989	0.00279079	0.0215666
ADA	436.195	-0.843681	0.282303	2.98857	0.00280287	0.0216429
NPIPB3	389.072	1.05702	0.353698	-2.98848	0.00280369	0.0216429
PLA2G7	2929.9	-0.732497	0.245118	2.98835	0.00280491	0.0216429
PSMC3	3912.52	-0.996356	0.33347	2.98785	0.00280949	0.0216674
FTX	2575.1	0.815279	0.2729	-2.98747	0.00281299	0.0216834
EIF4A2	9625.42	-0.423011	0.141603	2.98729	0.00281459	0.0216848
ARFIP1	1429.6	-0.567982	0.190265	2.98522	0.00283379	0.0218217
IL17RA	3625.52	0.550528	0.184467	-2.98443	0.0028411	0.0218671
CDIPT	762.474	0.815686	0.273413	-2.98335	0.00285114	0.0219112
CSK	2541.42	0.724685	0.242895	-2.98353	0.00284945	0.0219112
WDR20	1146.4	-0.956245	0.320515	2.98346	0.00285009	0.0219112
HTT	1719.45	0.918712	0.30799	-2.98293	0.00285505	0.0219303
ARHGAP21	2679.34	0.895803	0.300381	-2.98222	0.00286162	0.0219599
FAM229A	32.6208	2.40909	0.807855	-2.98209	0.00286291	0.0219599
TRIM8	1217.96	0.96964	0.325158	-2.98205	0.00286321	0.0219599
TIGAR	2353.22	-0.780904	0.261898	2.98171	0.00286645	0.0219737
FAM32A	4043.66	-0.71358	0.239351	2.98131	0.00287017	0.0219912
INSIG1	484.398	-0.91518	0.307022	2.98083	0.00287472	0.0220147
[truncated: 17,103 more rows]

## Sheet: apoe_aso1_4week
Supplemental table 7, tab 3_DEG between human microglia isolated from mice treated with APOE-ASO1 versus vehicle 4 week after ASO administration.
Symbol	baseMean	log2FoldChange	lfcSE	stat	pvalue	padj
A2M	126322	-1.24966	0.145748	8.57412	9.98494e-18	1.34517e-13
SLC39A6	1142.1	-1.83381	0.217471	8.43245	3.38499e-17	2.28013e-13
SERINC1	12059.5	-1.48146	0.192902	7.67984	1.59284e-14	7.15291e-11
ADAM10	5858.12	-1.0187	0.135851	7.49866	6.44754e-14	1.73722e-10
SLC40A1	9490.93	-1.58521	0.211349	7.50046	6.35935e-14	1.73722e-10
TM9SF2	12397.2	-1.78941	0.240844	7.42975	1.08806e-13	2.44305e-10
HSPA13	1143.27	-2.07842	0.283138	7.34066	2.12539e-13	4.09047e-10
NT5C2	879.417	-1.85913	0.254004	7.31929	2.49288e-13	4.19802e-10
IRF8	21247.7	-1.11676	0.157497	7.0907	1.33432e-12	1.99733e-09
PRKAR1A	4994.98	-1.53364	0.217462	7.05247	1.75769e-12	2.36796e-09
SLC15A2	4730.57	-1.2185	0.173171	7.03642	1.97243e-12	2.41569e-09
GLB1	4583.29	-1.54696	0.220322	7.02139	2.1967e-12	2.46616e-09
LIPA	24164.5	-1.69952	0.242875	6.9975	2.60563e-12	2.70023e-09
TMEM30A	4244.98	-1.82521	0.263522	6.92622	4.32236e-12	4.15934e-09
STT3A	4224	-1.21096	0.176816	6.84868	7.45363e-12	6.69435e-09
PLEKHB2	4108.25	-1.519	0.224853	6.75553	1.4231e-11	1.19825e-08
SLC16A1	2810.53	-1.05617	0.158871	6.64798	2.97147e-11	2.35481e-08
SPTLC1	3362.58	-1.52659	0.231714	6.58825	4.45048e-11	3.33094e-08
PSAP	290622	-1.91731	0.299636	6.39878	1.56618e-10	1.11051e-07
SYPL1	2252.36	-1.49848	0.235244	6.3699	1.89154e-10	1.27414e-07
MAGT1	3676.35	-1.24059	0.195431	6.34797	2.18178e-10	1.39966e-07
SLC35A5	1098.46	-1.30633	0.206728	6.31908	2.63119e-10	1.61124e-07
TOR1AIP1	5115.83	-1.59344	0.252736	6.30477	2.88627e-10	1.6906e-07
IARS2	1335.4	-1.04909	0.169032	6.20646	5.41911e-10	2.84566e-07
MFSD14A	3457.87	-2.00436	0.323035	6.20477	5.47772e-10	2.84566e-07
SYT11	1452.02	-1.40195	0.225962	6.20436	5.49192e-10	2.84566e-07
SDE2	517.32	-1.33067	0.214683	6.1983	5.70745e-10	2.84781e-07
MCM2	197.772	-2.10249	0.341508	6.15649	7.43735e-10	3.57843e-07
CAT	2849.83	-0.926861	0.152068	6.09502	1.09423e-09	5.08328e-07
HBP1	3253.84	-1.91772	0.315941	6.06985	1.28028e-09	5.74932e-07
TAF9B	531.83	-1.5149	0.249851	6.06321	1.33434e-09	5.79879e-07
P4HA1	2046.78	-1.08401	0.179698	6.03238	1.61563e-09	6.80179e-07
TLR7	10014.2	-0.931304	0.155613	5.98474	2.16735e-09	8.84803e-07
PRNP	5355.28	-1.2154	0.204423	5.94553	2.75561e-09	1.09187e-06
ADA2	11378.3	-0.984028	0.16569	5.93896	2.86836e-09	1.10407e-06
EXT2	1972.35	-0.946556	0.159814	5.92285	3.16402e-09	1.179e-06
NCOA4	8550.56	-1.44244	0.243695	5.91905	3.23806e-09	1.179e-06
ATP2C1	7205.87	-1.05543	0.178765	5.90401	3.54771e-09	1.21677e-06
RASSF2	2310.96	-0.78968	0.133697	5.9065	3.49463e-09	1.21677e-06
TNFSF8	2168.5	-1.07096	0.181488	5.90101	3.61274e-09	1.21677e-06
SEC23B	3541	-1.91981	0.325757	5.89338	3.78383e-09	1.24331e-06
ADAM9	7550.14	-1.26439	0.215344	5.87148	4.31909e-09	1.3854e-06
AZIN1	2767.15	-1.1649	0.199106	5.85064	4.89678e-09	1.53417e-06
ACO2	2540.18	-1.36791	0.237493	5.75979	8.42166e-09	2.52126e-06
SRPRA	4980.26	-0.884791	0.153518	5.76344	8.24186e-09	2.52126e-06
AC005696.3	32.1273	6.41491	1.11686	-5.74368	9.26385e-09	2.7131e-06
GNS	5825.92	-1.16938	0.204174	5.72734	1.02015e-08	2.74869e-06
LYVE1	6710.38	-1.01498	0.177127	5.73024	1.00288e-08	2.74869e-06
TGOLN2	8848.7	-1.0764	0.187928	5.72774	1.0178e-08	2.74869e-06
ZMPSTE24	1733.72	-1.59309	0.277804	5.73459	9.77477e-09	2.74869e-06
ERLIN1	1045.23	-1.22838	0.215574	5.6982	1.2108e-08	3.1984e-06
PDIA4	6469.84	-1.37221	0.241601	5.67965	1.34972e-08	3.49682e-06
NLRP3	5073.71	-0.885851	0.157189	5.63559	1.74464e-08	4.43467e-06
PIGS	2752.71	-1.31461	0.233812	5.6225	1.88216e-08	4.69563e-06
CD164	15688.5	-1.41153	0.251442	5.61375	1.97983e-08	4.84951e-06
GALNT4	1417.12	-1.24204	0.221373	5.61061	2.01613e-08	4.85023e-06
DYRK1A	614.928	1.11587	0.199309	-5.59868	2.15992e-08	5.10499e-06
TPT1	8457.59	1.4745	0.265281	-5.55826	2.72477e-08	6.32899e-06
LBR	2457.02	-1.32825	0.239307	5.55038	2.85043e-08	6.50865e-06
COPZ2	68.7645	1.91079	0.344983	-5.53879	3.04564e-08	6.83847e-06
ARMT1	587.616	-2.31558	0.418406	5.5343	3.12478e-08	6.90116e-06
ERF	565.37	1.51702	0.275128	-5.51389	3.50983e-08	7.5605e-06
SELENOP	465.439	-1.41569	0.256809	5.51261	3.53557e-08	7.5605e-06
ALDH18A1	904.85	-1.60116	0.29185	5.48625	4.10558e-08	8.57146e-06
KIF21B	2651.52	0.912487	0.166361	-5.48496	4.13558e-08	8.57146e-06
MINPP1	583.769	-1.33993	0.245307	5.46225	4.70139e-08	9.51296e-06
TPP1	20220.5	-0.90636	0.165966	5.46113	4.73106e-08	9.51296e-06
PRCP	3617.95	-1.14837	0.210685	5.45067	5.01811e-08	9.94176e-06
ATAD1	1489.23	-0.975993	0.179404	5.4402	5.32195e-08	1.02278e-05
NDFIP2	242.701	-1.8841	0.346367	5.43961	5.33969e-08	1.02278e-05
RPN1	10432.1	-1.09776	0.201871	5.43793	5.39023e-08	1.02278e-05
CD36	5260.48	-1.53636	0.282779	5.43307	5.53922e-08	1.03645e-05
ITGB1	2709.19	-1.41888	0.261479	5.42638	5.751e-08	1.06133e-05
ASH2L	1916.23	-1.00078	0.184635	5.42034	5.94867e-08	1.08298e-05
SETD1A	263.505	1.41795	0.261832	-5.41547	6.1127e-08	1.098e-05
TMX1	6096.61	-1.57426	0.293097	5.37113	7.82434e-08	1.38697e-05
NAA50	1592.69	-0.956969	0.178499	5.36121	8.26665e-08	1.44634e-05
SLC33A1	1896.52	-0.982294	0.183477	5.35378	8.61343e-08	1.48769e-05
C5orf15	4503.51	-1.09285	0.204715	5.33841	9.37662e-08	1.57828e-05
CAP1	9628.66	-1.70343	0.319353	5.33401	9.6065e-08	1.57828e-05
ELOVL5	1670.79	-0.871433	0.163353	5.33466	9.57212e-08	1.57828e-05
MATK	266.02	1.41439	0.264935	-5.33863	9.36536e-08	1.57828e-05
HSPA5	46119.5	-2.1176	0.398464	5.31441	1.07004e-07	1.73682e-05
NSF	2025.36	-1.53434	0.289046	5.30828	1.10663e-07	1.77482e-05
ACTR3	6635.33	-1.02227	0.192978	5.29732	1.17517e-07	1.8474e-05
HTR2B	180.534	-1.54637	0.292068	5.29456	1.19302e-07	1.8474e-05
NCEH1	1118.1	-1.69709	0.32049	5.29529	1.18826e-07	1.8474e-05
CPVL	18989.4	-1.37407	0.260278	5.27923	1.29725e-07	1.98597e-05
CLCC1	807.706	-1.44294	0.273921	5.26772	1.38131e-07	2.09089e-05
GPR34	79067.8	-1.16292	0.221032	5.26131	1.43036e-07	2.14108e-05
HOMER3	1137.81	1.13582	0.21633	-5.2504	1.51767e-07	2.24682e-05
ARMCX3	1621.76	-1.136	0.216944	5.23637	1.63768e-07	2.39679e-05
FUCA1	4288.52	-1.40429	0.268277	5.23447	1.65455e-07	2.39679e-05
DDX3X	7074.13	-0.743354	0.142145	5.22957	1.69909e-07	2.43512e-05
TM9SF4	2945.56	-0.888883	0.170101	5.22561	1.73585e-07	2.46162e-05
ZNF688	314.103	1.3456	0.257762	-5.22033	1.78606e-07	2.50644e-05
OS9	15555.7	-1.18674	0.227492	5.21661	1.82225e-07	2.53086e-05
ACKR2	465.331	-0.939795	0.180421	5.20889	1.89975e-07	2.61157e-05
COPB1	3612.6	-0.863098	0.166022	5.19871	2.0068e-07	2.73087e-05
HSPA8	19693.7	-1.96656	0.37853	5.19526	2.04431e-07	2.7541e-05
SERINC3	4949.88	-1.24181	0.23941	5.18695	2.13769e-07	2.85138e-05
PPT1	54777.5	-1.99326	0.384859	5.17919	2.22855e-07	2.94343e-05
PTPRC	16524.8	-1.5939	0.308009	5.17487	2.28074e-07	2.98312e-05
AXL	26375	-1.18379	0.229547	5.15708	2.50824e-07	3.0919e-05
F13A1	1635.77	-1.3002	0.252288	5.15363	2.55498e-07	3.0919e-05
FYTTD1	2232.56	-1.18471	0.229709	5.15746	2.50324e-07	3.0919e-05
NCSTN	6243.45	-1.12055	0.217547	5.15083	2.59341e-07	3.0919e-05
PDCD1LG2	828.248	-1.42421	0.275936	5.16138	2.45139e-07	3.0919e-05
SIPA1	2150.36	1.07349	0.207946	-5.16237	2.43847e-07	3.0919e-05
SLC9A9	9874.14	-0.852256	0.165001	5.16516	2.40232e-07	3.0919e-05
ST8SIA4	3611.34	-0.973315	0.18896	5.15089	2.59248e-07	3.0919e-05
TSN	2529.44	-1.13694	0.220598	5.1539	2.55129e-07	3.0919e-05
VCP	10310.1	-1.23104	0.238569	5.1601	2.46819e-07	3.0919e-05
LAMP2	17454	-1.76951	0.344111	5.14227	2.71445e-07	3.20782e-05
ATF6	3486.72	-0.882851	0.171796	5.13895	2.76275e-07	3.2365e-05
DBR1	1485.14	-1.61341	0.315722	5.11023	3.21766e-07	3.70338e-05
DLAT	495.372	-1.04147	0.203784	5.11064	3.21075e-07	3.70338e-05
SINHCAF	1502.47	-0.733728	0.143668	5.10711	3.27125e-07	3.70338e-05
TMEM38B	627.363	-1.45447	0.284756	5.10776	3.26007e-07	3.70338e-05
PDIA6	9705.66	-1.89502	0.3713	5.10376	3.32972e-07	3.73817e-05
PXDC1	427.808	1.20245	0.235983	-5.09547	3.47874e-07	3.87319e-05
ENTPD1	20267.1	-0.822856	0.161963	5.08053	3.76377e-07	4.15619e-05
C1orf112	1907.7	-1.14097	0.22515	5.06758	4.02908e-07	4.39e-05
ST6GAL1	16773.5	-0.712663	0.140647	5.06703	4.04068e-07	4.39e-05
TMEM167B	1319.86	-1.00721	0.199255	5.05487	4.30686e-07	4.64176e-05
ACSL3	2848.94	-1.1662	0.230868	5.05135	4.38691e-07	4.69051e-05
SLC35A4	2817.82	-1.29328	0.256912	5.03392	4.80539e-07	5.09749e-05
TMEM254	1093.11	-1.2833	0.255249	5.02765	4.96539e-07	5.22607e-05
LCP1	14537.3	-1.52632	0.304383	5.01445	5.31843e-07	5.51153e-05
UNC13B	78.9829	2.03409	0.405566	-5.01544	5.29114e-07	5.51153e-05
CASK	913.743	-0.858498	0.171311	5.01134	5.40517e-07	5.51655e-05
FCGR3A	67496.1	-1.39192	0.277745	5.0115	5.40085e-07	5.51655e-05
P2RY13	43175.9	-0.840394	0.167791	5.00857	5.48349e-07	5.5544e-05
DNAJB9	1561.28	-1.25037	0.250128	4.99892	5.76513e-07	5.79611e-05
NBL1	683.269	1.40559	0.281615	-4.99119	6.00091e-07	5.98846e-05
NAGA	14221.5	-1.09754	0.220054	4.9876	6.1133e-07	6.05576e-05
PECAM1	6545.35	-1.50914	0.30286	4.98297	6.26168e-07	6.15747e-05
TDP1	421.634	-0.931646	0.187025	4.98138	6.31308e-07	6.16303e-05
FCGR2A	10285.5	-0.988881	0.198607	4.97909	6.38836e-07	6.19165e-05
ACTR2	8073.31	-0.840273	0.169112	4.96874	6.73898e-07	6.48482e-05
HIF1A	3205.14	-0.784884	0.158345	4.95678	7.16715e-07	6.84793e-05
IFNGR1	61832.4	-1.60946	0.32502	4.95188	7.34999e-07	6.97317e-05
IDH3A	670.871	-1.51023	0.306585	4.92598	8.39382e-07	7.90039e-05
PCYOX1	1558.28	-0.985453	0.2001	4.9248	8.4446e-07	7.90039e-05
CTSC	23201.3	-1.04124	0.211769	4.91688	8.79342e-07	8.17e-05
AOAH	19985.3	-1.11065	0.226036	4.91361	8.94136e-07	8.19442e-05
CD86	12858.4	-0.849739	0.172902	4.91457	8.89797e-07	8.19442e-05
MLXIPL	1435.27	0.761936	0.155406	-4.90287	9.44459e-07	8.59713e-05
PARP1	5446.94	-0.621404	0.126908	4.8965	9.75597e-07	8.82096e-05
PDCD4	2645.33	-0.825129	0.168871	4.88615	1.02825e-06	9.17388e-05
SSR1	9135.71	-0.869228	0.177873	4.8868	1.02491e-06	9.17388e-05
EIF4G2	10563.1	-1.01533	0.209434	4.84798	1.24726e-06	0.000110547
PABPC1L	895.887	1.22825	0.253572	-4.84382	1.27367e-06	0.00011215
COPB2	4861.23	-1.22686	0.253364	4.84229	1.28354e-06	0.000112285
LYL1	128.415	2.12995	0.440484	-4.83548	1.32826e-06	0.000114707
NANP	247.315	-1.44087	0.297915	4.8365	1.32144e-06	0.000114707
RNF6	2100.49	-1.02482	0.212062	4.83266	1.34724e-06	0.000115605
ACSL5	1689.92	-1.67234	0.3466	4.82499	1.40009e-06	0.00011938
CPOX	169.505	1.3138	0.272439	-4.82235	1.41878e-06	0.000120213
SH3GL1	806.888	1.41643	0.293997	-4.81785	1.45115e-06	0.000122187
CSDE1	4428.93	-1.10804	0.230051	4.81649	1.46109e-06	0.000122259
C13orf46	645.605	1.58695	0.329717	-4.81308	1.48623e-06	0.000122881
CD274	1374.3	-0.968968	0.201323	4.81301	1.48676e-06	0.000122881
YME1L1	1894.75	-1.11236	0.231356	4.80799	1.52453e-06	0.000125234
ADAM17	1614.51	-1.0423	0.216999	4.80324	1.56118e-06	0.000127198
AIFM1	2416.34	-0.962558	0.20043	4.80246	1.56731e-06	0.000127198
MED20	601.764	-1.38642	0.288817	4.80032	1.5841e-06	0.000127791
ATG4A	900.109	-1.1845	0.247019	4.79519	1.6252e-06	0.000128818
CANX	13878.1	-1.41337	0.294761	4.79498	1.62689e-06	0.000128818
FZD2	430.729	1.65558	0.34543	-4.79281	1.64465e-06	0.000128818
GFM1	1770.42	-0.814144	0.169833	4.79378	1.63667e-06	0.000128818
RPL7A	4132.68	0.838051	0.17475	-4.79571	1.62102e-06	0.000128818
CYTIP	714.555	-1.34317	0.280802	4.78333	1.72415e-06	0.00013273
GORASP2	2845.87	-1.08571	0.226885	4.78526	1.70768e-06	0.00013273
SDCBP	11627.9	-1.47196	0.307706	4.78367	1.72122e-06	0.00013273
CAPRIN1	1715.82	-0.669419	0.140107	4.77791	1.77131e-06	0.000134819
PLEK	15018.6	-1.34739	0.28198	4.7783	1.76781e-06	0.000134819
LAMP1	752.351	1.47215	0.308552	-4.77117	1.83162e-06	0.000138627
EIF3L	1999.75	-1.22518	0.257219	4.76319	1.90559e-06	0.000142623
ZNF853	81.3031	1.90849	0.40059	-4.76421	1.89595e-06	0.000142623
EFCAB8	49.536	3.88294	0.816164	-4.75754	1.95963e-06	0.000145857
TLR1	6152.53	-0.666089	0.14005	4.75608	1.97393e-06	0.000146114
ALDH9A1	3160.11	-0.974247	0.205007	4.75225	2.01161e-06	0.000148089
H2AFX	76.8551	1.63789	0.345091	-4.74625	2.07221e-06	0.000151722
MFAP3	290.764	-1.37891	0.290979	4.73886	2.14921e-06	0.000156509
MARCO	194.333	-1.85024	0.390603	4.73689	2.17025e-06	0.000157191
MYBPC3	213.797	2.12787	0.449698	-4.73177	2.2257e-06	0.000160084
P2RY12	208208	-1.11487	0.235651	4.73102	2.23395e-06	0.000160084
STOM	7658.78	-1.04914	0.222086	4.72404	2.31208e-06	0.000164084
TLR5	6420.96	-0.819395	0.173482	4.72324	2.32119e-06	0.000164084
ZNF624	381.738	-1.45266	0.307585	4.72279	2.32631e-06	0.000164084
CYFIP1	16198.8	-0.689213	0.145978	4.72135	2.3428e-06	0.000164386
RBM7	1065.69	-1.22459	0.259451	4.71994	2.35911e-06	0.000164673
TMBIM6	68872.8	-1.65652	0.351144	4.71749	2.3877e-06	0.00016581
ELF1	3431.58	-0.707508	0.15018	4.71105	2.46438e-06	0.00016984
ETNK1	9052.74	-1.02832	0.218304	4.71051	2.47094e-06	0.00016984
NFKBIE	836.743	0.865093	0.183751	-4.70797	2.50193e-06	0.000171097
RRM1	883.614	-1.7807	0.378331	4.70672	2.51731e-06	0.000171279
PURA	639.455	1.19205	0.253668	-4.69928	2.61084e-06	0.00017675
HNRNPH2	6106.93	-1.46601	0.312055	4.69791	2.62832e-06	0.000177044
IL1RN	186.796	-2.72902	0.581388	4.69397	2.67952e-06	0.000178263
TOR1A	3872.58	-1.51663	0.32308	4.69427	2.67559e-06	0.000178263
TWSG1	1322.21	-1.1719	0.249686	4.69347	2.68611e-06	0.000178263
ABI1	7852.05	-1.38136	0.295114	4.68076	2.85813e-06	0.000187828
ELMO2	2151.6	-0.889672	0.19007	4.68076	2.85812e-06	0.000187828
EHMT2	928.361	0.777819	0.166283	-4.67769	2.90128e-06	0.000189405
RFX5	1701.5	-0.765154	0.163597	4.67705	2.91025e-06	0.000189405
FCGR3B	1381.3	-1.38181	0.295771	4.67189	2.98435e-06	0.000193294
GBA	3825.98	-1.18777	0.25565	4.6461	3.38273e-06	0.00021557
PPP1R9B	377.155	1.23388	0.265606	-4.64552	3.39228e-06	0.00021557
RFTN2	38.4897	2.53078	0.544575	-4.64726	3.36371e-06	0.00021557
TLR3	3020.69	-1.99921	0.430199	4.64718	3.36511e-06	0.00021557
COPG1	3077.75	-0.783968	0.168996	4.63897	3.50146e-06	0.000221463
C1orf43	4334.16	-0.990601	0.213813	4.63303	3.60344e-06	0.000226848
SF3B3	3336.3	-0.972111	0.21003	4.62844	3.68426e-06	0.000230857
SRM	206.106	1.32756	0.286963	-4.62625	3.72346e-06	0.000231164
TAF4	246.754	0.951013	0.205535	-4.62702	3.70964e-06	0.000231164
TVP23B	2151.74	-1.27283	0.275268	4.62396	3.76474e-06	0.000232654
EDNRB	254.931	-1.36749	0.297074	4.6032	4.16049e-06	0.000255937
PNRC1	1447.13	1.11044	0.241486	-4.59834	4.25863e-06	0.000260783
CTNNBL1	2296.33	-1.19375	0.259768	4.59546	4.31795e-06	0.000263219
DDX17	7406.64	0.97913	0.213267	-4.59109	4.40938e-06	0.000265452
G3BP1	4457.64	-1.41648	0.308468	4.59196	4.39096e-06	0.000265452
POLRMT	390.432	1.20892	0.263331	-4.59089	4.41369e-06	0.000265452
SLAMF7	101.53	-3.2546	0.70921	4.58904	4.45282e-06	0.000266615
CX3CR1	163107	-0.720202	0.157144	4.58308	4.58179e-06	0.000272478
LMAN2	7712.66	-1.01705	0.221935	4.58265	4.59118e-06	0.000272478
ALG11	507.981	-1.1552	0.252316	4.57838	4.68598e-06	0.000275562
CCDC92	249.253	1.28266	0.280167	-4.57821	4.68978e-06	0.000275562
DERL1	1447.29	-1.11238	0.243056	4.57664	4.72497e-06	0.000275562
STRBP	821.612	0.812551	0.177513	-4.5774	4.7078e-06	0.000275562
RFNG	382.455	1.27543	0.279102	-4.56975	4.88312e-06	0.000283558
PYGM	38.7325	3.48171	0.762344	-4.56711	4.94485e-06	0.00028591
BBS10	656.2	-1.23908	0.271552	4.56298	5.04337e-06	0.00029036
LEPROTL1	3247.11	-0.931366	0.204176	4.56157	5.07714e-06	0.000291061
GNAI2	5590.32	1.01134	0.221809	-4.55952	5.12718e-06	0.000292684
DOLK	2696.03	-1.10187	0.242251	4.54844	5.40439e-06	0.000307207
ACTL6A	1285.4	-0.715408	0.15733	4.54719	5.4366e-06	0.000307739
ABCE1	899.57	-0.829787	0.182595	4.54441	5.50892e-06	0.000307951
BCL7C	130.223	1.34273	0.295391	-4.54561	5.47754e-06	0.000307951
CEBPB	68.3321	2.08244	0.458217	-4.54466	5.5024e-06	0.000307951
MSN	5959.92	-0.719702	0.158541	4.53954	5.63764e-06	0.000313432
WDR1	4205.1	-0.760341	0.167515	4.53895	5.65351e-06	0.000313432
CD28	314.68	-1.48516	0.32766	4.53261	5.8258e-06	0.000320348
DHX33	347.914	0.985378	0.217368	-4.53322	5.80916e-06	0.000320348
DNAJB2	176.119	1.63677	0.361403	-4.52892	5.92853e-06	0.000324671
UBE2Q1	638.197	1.21667	0.268778	-4.52669	5.99154e-06	0.000326794
LEPROT	3321.25	-0.617238	0.136532	4.52084	6.15949e-06	0.0003346
CTSO	1407.01	-1.60404	0.355008	4.51832	6.23324e-06	0.000337246
XRCC6	9025.33	-1.31218	0.290718	4.51357	6.37443e-06	0.000343505
FEM1C	388.067	-1.2457	0.276159	4.51082	6.45789e-06	0.000346617
CALU	3859.76	-1.15531	0.256605	4.5023	6.72235e-06	0.000359379
PDIK1L	663.745	-1.28994	0.286622	4.50048	6.78002e-06	0.000361029
CDC6	92.0572	-2.41577	0.537738	4.49247	7.04031e-06	0.000373414
MTPAP	1736.15	-0.997937	0.222207	4.49102	7.08825e-06	0.000374482
MCF2L	1849.63	0.85117	0.189734	-4.48612	7.25304e-06	0.000380206
SUMF2	3084.43	-0.788927	0.175848	4.48641	7.24325e-06	0.000380206
MFSD1	10122.5	-1.50282	0.335095	4.48478	7.29898e-06	0.000381131
SPART	2092.09	-1.29701	0.289341	4.48265	7.37212e-06	0.000383464
CALCOCO2	2999.74	-0.88497	0.197592	4.47877	7.50735e-06	0.000386027
RAB40C	396.852	1.1965	0.267109	-4.47943	7.48421e-06	0.000386027
SLC30A7	2056.43	-0.905516	0.202106	4.48041	7.45011e-06	0.000386027
PCCA	805.681	-0.847847	0.189374	4.47711	7.56594e-06	0.00038756
C5orf22	508.343	-1.01389	0.226766	4.47111	7.78156e-06	0.000397095
KCTD12	7342.02	0.903781	0.20221	-4.46953	7.83919e-06	0.000398527
ASAH1	48986	-1.65993	0.371554	4.46752	7.91309e-06	0.000399636
HSD17B12	1072.67	-0.979948	0.219385	4.46679	7.94008e-06	0.000399636
SACM1L	2378.01	-1.14663	0.256717	4.46653	7.95001e-06	0.000399636
AC027279.1	83.4182	2.35915	0.529343	-4.45674	8.32147e-06	0.000413678
ETFDH	675.66	-1.09568	0.245806	4.45751	8.29158e-06	0.000413678
SIGLEC7	1518.19	-1.30944	0.293763	4.45747	8.29333e-06	0.000413678
CMTM3	687.747	1.34104	0.301021	-4.45498	8.39024e-06	0.000415563
ATP6V1B2	22470.2	-1.64457	0.369293	4.4533	8.45607e-06	0.00041729
ZNF267	1758.53	-0.848212	0.190807	4.44538	8.77356e-06	0.000431377
CMTM6	6117.65	-0.799062	0.179789	4.44444	8.81197e-06	0.00043169
HACL1	841.264	-1.17409	0.264237	4.44334	8.85747e-06	0.000432347
PSME3	4190.61	-1.22869	0.27661	4.44195	8.91477e-06	0.000433573
CLIC4	273.822	-2.33216	0.525987	4.43387	9.25577e-06	0.000448539
BCKDHA	2473.33	-0.983729	0.22201	4.43102	9.37902e-06	0.000452882
MCM10	79.5011	-2.25473	0.509056	4.42923	9.45687e-06	0.000455011
PROS1	985.858	-1.1275	0.254636	4.42787	9.51664e-06	0.000456257
SLC10A7	502.155	-0.916208	0.207028	4.42552	9.62115e-06	0.000459631
TSPYL1	8143.35	-0.822898	0.185991	4.42439	9.67164e-06	0.000460411
KLHL12	1317.04	-0.739328	0.167257	4.4203	9.85647e-06	0.000465917
MSMO1	633.254	-1.88539	0.426457	4.42105	9.82242e-06	0.000465917
DDOST	15351.5	-1.27773	0.289254	4.41733	9.99297e-06	0.000469078
ZNF304	235.102	-1.40495	0.318038	4.41754	9.98303e-06	0.000469078
MMRN1	1501.73	-1.52633	0.345693	4.41528	1.00879e-05	0.000471888
ATG13	1717.4	-0.765179	0.173405	4.41266	1.02107e-05	0.000474341
SEPTIN2	8937.71	-1.10964	0.251432	4.41326	1.01826e-05	0.000474341
DGAT1	437.383	1.02478	0.23249	-4.40787	1.04391e-05	0.000483285
C10orf88	421.407	-1.22954	0.279171	4.40426	1.06146e-05	0.000489726
ERAP1	1635.53	-0.777026	0.17646	4.40341	1.06561e-05	0.000489964
LGMN	73884.2	-1.44162	0.327511	4.40175	1.0738e-05	0.000492049
STK26	487.921	-0.773717	0.175854	4.39977	1.08367e-05	0.00049489
RFT1	2018.07	-1.02941	0.234041	4.39843	1.09039e-05	0.000496274
NEDD1	692.719	-1.54239	0.350826	4.39644	1.10041e-05	0.000499151
CTSS	26679.1	-1.11572	0.254143	4.39011	1.13294e-05	0.000510602
M6PR	9548.93	-1.37668	0.313591	4.39005	1.13324e-05	0.000510602
MT-ND4L	30460.6	0.82649	0.188461	-4.38547	1.15736e-05	0.000518007
PGM2	2990.42	-1.37184	0.312779	4.38596	1.15476e-05	0.000518007
RPN2	28770.9	-1.49557	0.341584	4.37833	1.19592e-05	0.00053349
HACD3	2595.9	-1.16449	0.266054	4.37688	1.20391e-05	0.000534623
NLRC4	1898.56	-1.22303	0.279459	4.37643	1.20639e-05	0.000534623
DIPK1A	525.446	-2.05518	0.469832	4.37427	1.21837e-05	0.000538159
CCRL2	1156.15	-1.62148	0.370895	4.3718	1.23227e-05	0.000542519
PPP4R2	332.933	1.24373	0.284681	-4.36886	1.24895e-05	0.000546774
VPS26C	1529.4	-1.04517	0.239242	4.36867	1.25005e-05	0.000546774
CSE1L	2634.28	-1.21225	0.277615	4.36667	1.26154e-05	0.000550017
ARHGEF40	4359.35	0.617261	0.141622	-4.35852	1.30947e-05	0.000569069
GCC1	687.216	-1.08129	0.248245	4.35574	1.32617e-05	0.000574474
TMX2	4386.27	-0.869878	0.199768	4.35443	1.33411e-05	0.000576061
SLC39A11	4813.24	-0.630637	0.144968	4.35019	1.36023e-05	0.000585462
SC5D	1198.41	-1.18498	0.272701	4.34535	1.39055e-05	0.00059661
JUND	105.608	1.34216	0.30963	-4.33473	1.45937e-05	0.000624148
SNX11	2515.3	-0.745642	0.172197	4.33017	1.48993e-05	0.000635199
HEXB	8692.05	-1.38084	0.31904	4.32812	1.50386e-05	0.000637711
SMG8	730.559	-1.03322	0.238734	4.32791	1.50529e-05	0.000637711
CCT4	2821.12	-1.33052	0.307519	4.32661	1.51422e-05	0.000639486
AC068790.5	53.8549	1.69122	0.391063	-4.32466	1.52767e-05	0.000643148
GAL3ST4	29871.8	-0.979724	0.226638	4.32285	1.54026e-05	0.000646428
ATP6AP1	15131.2	-0.964369	0.223299	4.31873	1.56932e-05	0.000654599
MCCC1	2201.6	-0.928589	0.215015	4.31871	1.56944e-05	0.000654599
ZNF468	1789.32	-1.91693	0.443955	4.31784	1.57564e-05	0.000655156
TMED2	6941.84	-1.23564	0.286265	4.31644	1.58563e-05	0.00065728
SELENOT	6317.74	-1.40509	0.325633	4.31495	1.59642e-05	0.000659722
DAZAP1	167.125	1.65461	0.38383	-4.31078	1.62677e-05	0.000666133
PTPRO	3612.95	-1.66365	0.38584	4.31176	1.6196e-05	0.000666133
TAGAP	4345.17	-0.658922	0.152853	4.31081	1.62658e-05	0.000666133
LINC02256	832.306	0.755927	0.175501	-4.30726	1.65288e-05	0.000674777
CCR1	12900	-1.15729	0.268841	4.30473	1.67187e-05	0.000680073
TMEM19	2450.49	-0.889746	0.206716	4.30419	1.67595e-05	0.000680073
AL359636.2	206.304	0.91045	0.211791	-4.29882	1.71706e-05	0.000694334
DPAGT1	4557.39	-1.00853	0.234652	4.298	1.72345e-05	0.000694334
KAT7	1988.49	-0.944653	0.219809	4.2976	1.72656e-05	0.000694334
F11R	3361.32	-1.15627	0.269577	4.28921	1.79312e-05	0.000718882
NDUFS1	2129.31	-0.772133	0.180045	4.28857	1.79827e-05	0.000718882
ARL6IP1	15314.7	-1.05891	0.247039	4.28641	1.81584e-05	0.000723759
BAG6	978.92	1.00767	0.235153	-4.28518	1.82589e-05	0.000725618
SUMF1	2353.2	-1.16034	0.271012	4.28149	1.85644e-05	0.000735589
C3AR1	24923	-1.59901	0.373675	4.27914	1.87618e-05	0.000741228
CRNKL1	1597.13	-1.03203	0.241301	4.27696	1.89464e-05	0.000744158
TLR10	13647.7	-1.1916	0.278581	4.27738	1.89103e-05	0.000744158
SLC18B1	1947.16	-0.82981	0.194063	4.27597	1.90303e-05	0.000745281
PZP	67.8645	-1.58354	0.370975	4.26857	1.96728e-05	0.000768209
AASDHPPT	1002.07	-1.00157	0.234694	4.26755	1.97634e-05	0.000768666
ELMOD2	760.126	-0.876059	0.205303	4.26715	1.97986e-05	0.000768666
PRMT5	624.088	-1.28551	0.301599	4.26231	2.02327e-05	0.000781017
SGPL1	4844.65	-0.964001	0.226135	4.26294	2.01757e-05	0.000781017
GDAP2	1362.02	-0.663094	0.155652	4.26011	2.04326e-05	0.000786479
AGPAT5	907.717	-0.688659	0.161728	4.25813	2.06144e-05	0.000787102
FRMD4A	17714.5	0.542837	0.127479	-4.25824	2.06047e-05	0.000787102
PLEC	1980.82	1.39873	0.328493	-4.25803	2.0624e-05	0.000787102
CD81	9517.51	1.09499	0.257359	-4.25472	2.09314e-05	0.000789883
HNRNPR	4903.1	-1.1496	0.270155	4.25534	2.08731e-05	0.000789883
LRRFIP1	2065.89	0.695297	0.163386	-4.25554	2.08546e-05	0.000789883
PDIA3	33850.7	-1.60888	0.378075	4.25545	2.08629e-05	0.000789883
MTM1	481.8	-1.08143	0.254231	4.25375	2.10221e-05	0.000791088
CD68	101423	-1.22555	0.288219	4.25216	2.11719e-05	0.00079321
TXNDC15	1361.23	-0.810527	0.190627	4.2519	2.11962e-05	0.00079321
TRAM1	4920.9	-1.27904	0.300988	4.24948	2.14272e-05	0.000799631
ARL6IP6	851.015	-0.825069	0.194414	4.24388	2.19688e-05	0.000817428
PRR12	68.5913	1.58141	0.372727	-4.2428	2.20749e-05	0.000817428
TMED10	10806.1	-1.67616	0.39507	4.24269	2.20861e-05	0.000817428
API5	2778.18	-1.0057	0.237346	4.23727	2.26254e-05	0.000835093
VPS35L	2837.69	-1.03623	0.244729	4.23419	2.29373e-05	0.000844294
TTK	98.8983	-2.0533	0.485532	4.22896	2.34771e-05	0.000861807
PLEKHO1	4393.86	0.792248	0.187368	-4.22829	2.3547e-05	0.000862024
C6orf62	58586.1	-0.942665	0.223079	4.22571	2.38193e-05	0.000869632
JKAMP	6001.45	-1.34446	0.31827	4.22428	2.39705e-05	0.000872785
TBCCD1	943.211	-0.768563	0.182138	4.21968	2.44649e-05	0.000888385
G3BP2	1893.93	-0.813227	0.192929	4.21517	2.49589e-05	0.000896658
PGK1	8209.55	-1.21844	0.289026	4.21567	2.49038e-05	0.000896658
SIGLEC8	14496.1	-0.949323	0.225201	4.21544	2.49295e-05	0.000896658
TMEM59	12841.9	-1.18528	0.281105	4.21649	2.48137e-05	0.000896658
HADHB	4740.25	-0.96737	0.229736	4.2108	2.54472e-05	0.000911767
SND1	1814.56	-0.907506	0.215759	4.2061	2.59811e-05	0.000928427
GPRC5C	398.694	0.806423	0.191943	-4.20136	2.65321e-05	0.000945608
SPINK5	306.941	1.19462	0.284443	-4.19985	2.6709e-05	0.000949404
ACTR8	1058.34	-1.03183	0.24579	4.19802	2.69264e-05	0.00095461
LPL	2408.48	-0.681165	0.162409	4.19412	2.73931e-05	0.00096861
TMEM259	549.147	1.05568	0.251753	-4.19333	2.74894e-05	0.000969467
MANBA	5569.17	-0.722438	0.172336	4.19204	2.76463e-05	0.000972457
SLC35B4	1355.75	-0.859029	0.204993	4.19052	2.78314e-05	0.000973881
TMEM9B	5912.59	-1.13695	0.271302	4.19073	2.78055e-05	0.000973881
KLF2	218.166	1.44821	0.346149	-4.18376	2.86724e-05	0.00100071
AP3D1	1521.44	1.03114	0.246689	-4.1799	2.91635e-05	0.00100889
ARMC8	2992.74	-1.40129	0.335341	4.1787	2.93175e-05	0.00100889
ATP6AP2	24299.6	-1.42321	0.340658	4.17782	2.94311e-05	0.00100889
PSEN1	3887.51	-1.00864	0.241251	4.18086	2.9041e-05	0.00100889
RBBP4	3865.07	-0.76424	0.182866	4.17923	2.92499e-05	0.00100889
SUCLG2	1579.98	-1.22497	0.293198	4.17797	2.94121e-05	0.00100889
TNK2	519.958	0.951415	0.227637	-4.17952	2.92125e-05	0.00100889
JDP2	490.725	0.678066	0.162382	-4.17576	2.96995e-05	0.00101551
RBBP7	9475.59	-0.91366	0.219164	4.16884	3.06154e-05	0.00104418
PRPSAP2	865.494	-0.807668	0.193899	4.16541	3.10796e-05	0.00105733
ZNF253	546.15	-0.893267	0.214513	4.16416	3.12507e-05	0.00106048
ATP5F1A	13107.9	-1.41358	0.33952	4.16348	3.13435e-05	0.00106096
ELK3	2561.87	-0.816034	0.196026	4.16288	3.14255e-05	0.00106106
ZW10	472.079	-1.26941	0.304993	4.16208	3.15356e-05	0.00106212
C7orf61	29.9484	2.91255	0.700149	-4.1599	3.18388e-05	0.00106803
EARS2	851.188	-1.02717	0.246969	4.15911	3.19491e-05	0.00106803
RPA1	2438.03	-1.37922	0.331571	4.15966	3.18728e-05	0.00106803
AC009554.2	199.396	1.35745	0.326448	-4.15823	3.20724e-05	0.0010695
ANKRD36C	3106.99	0.648195	0.155967	-4.15598	3.23898e-05	0.00107029
FBXO8	751.413	-0.820074	0.197382	4.15476	3.25629e-05	0.00107029
LMAN2L	880.08	-1.25138	0.301088	4.15618	3.23618e-05	0.00107029
LMBRD1	4124.2	-1.15878	0.278845	4.15564	3.24383e-05	0.00107029
SNRNP40	1932.52	-1.00094	0.240918	4.15469	3.25726e-05	0.00107029
ZNF45	659.168	-0.941394	0.226564	4.15509	3.25166e-05	0.00107029
ZNF282	214.649	1.22523	0.295032	-4.15288	3.28318e-05	0.00107618
TMEM87A	2293.73	-1.10781	0.266939	4.15004	3.32421e-05	0.00108699
BZW1	2411.89	-0.92136	0.222146	4.14754	3.3606e-05	0.00109622
BNIP2	3466.19	-0.618577	0.149189	4.14627	3.37936e-05	0.00109769
GNB2	1208.03	1.76265	0.425132	-4.14613	3.3814e-05	0.00109769
RAP1B	2333.01	-1.35313	0.326598	4.14309	3.42657e-05	0.00110968
APOBR	453.87	0.932445	0.225244	-4.13971	3.4774e-05	0.00111808
PELO	587.582	-1.20117	0.290106	4.14044	3.46636e-05	0.00111808
TM6SF1	4025.08	-1.29232	0.312138	4.14022	3.46978e-05	0.00111808
CD84	25993.7	-0.555551	0.134399	4.13361	3.57113e-05	0.00114276
SHOC2	1843.89	-1.09839	0.265697	4.13398	3.56534e-05	0.00114276
PPP2R1B	875.273	-1.41442	0.342354	4.13146	3.60466e-05	0.00115076
MT-ATP6	19710.9	1.06738	0.258492	-4.12924	3.6397e-05	0.0011592
GPN1	1083.58	-1.49449	0.362163	4.12657	3.68214e-05	0.00116719
LAPTM5	132190	-1.21496	0.2944	4.12689	3.67701e-05	0.00116719
GTF2E1	817.89	-0.809258	0.196138	4.12597	3.69177e-05	0.0011675
RRAGC	540.842	0.991762	0.240627	-4.12158	3.76283e-05	0.00118718
INTS7	677.917	-1.73208	0.4204	4.12007	3.7875e-05	0.00119218
HNRNPF	8066.51	-0.889395	0.216079	4.11607	3.85387e-05	0.00121024
RASSF5	1597.41	-0.829026	0.201493	4.11442	3.88161e-05	0.00121612
CTSB	169889	-0.882763	0.214585	4.11381	3.89185e-05	0.0012165
FAM49A	1294.73	-0.814568	0.198191	4.11002	3.95624e-05	0.00123376
CHMP4B	98.9656	1.90862	0.465272	-4.10216	4.09307e-05	0.00127055
CXCR2	544.35	-1.1669	0.284429	4.1026	4.08528e-05	0.00127055
GNAI3	4049.17	-1.15996	0.283053	4.09802	4.16695e-05	0.00128775
RPL12	2364.97	0.71805	0.17522	-4.09799	4.16761e-05	0.00128775
BTD	1033.61	-1.14617	0.279872	4.09535	4.21535e-05	0.00129656
COPS4	1366.02	-1.27227	0.310658	4.09539	4.21459e-05	0.00129656
HBS1L	1091.09	-1.03266	0.252248	4.09382	4.24326e-05	0.00130217
SDHA	3616.36	-0.884565	0.216156	4.09225	4.27204e-05	0.00130802
PIK3IP1	3738.21	-1.04826	0.256256	4.09069	4.30095e-05	0.00131389
GRPEL2	318.532	-1.21505	0.297335	4.08647	4.37985e-05	0.00133496
MAT2B	4750.49	-1.13388	0.277535	4.08555	4.39734e-05	0.00133727
ACBD5	784.193	-0.766247	0.187627	4.08389	4.42875e-05	0.00134379
FUCA2	8338.24	-1.42326	0.34883	4.08009	4.50181e-05	0.00136289
RPL28	1683.38	0.931982	0.228558	-4.07765	4.54923e-05	0.00137237
SCFD2	480.155	-1.11438	0.273304	4.07744	4.55352e-05	0.00137237
SLC17A5	2126.23	-0.824736	0.202319	4.07642	4.5734e-05	0.00137529
UNG	385.516	-1.11779	0.274683	4.06937	4.71403e-05	0.00141442
RDH11	7536.01	-1.39042	0.34196	4.06604	4.7819e-05	0.00143159
DISP1	2369.92	-0.593679	0.146083	4.06399	4.82406e-05	0.00144101
VWA5A	1213.27	-1.00653	0.247813	4.06165	4.8727e-05	0.00145232
YTHDF3	1609.14	-1.43449	0.353228	4.06109	4.88445e-05	0.00145261
VSIG4	41211.1	-1.48	0.365151	4.05312	5.05383e-05	0.00149968
MT-ND1	10850.6	0.97005	0.239534	-4.04973	5.12761e-05	0.00151822
PUF60	3416.67	-0.699729	0.172962	4.04557	5.21962e-05	0.0015387
ZNF230	545.375	-1.0349	0.255804	4.04568	5.21705e-05	0.0015387
TARS2	2395.52	-0.830683	0.205565	4.04097	5.32305e-05	0.00156577
CCT2	3240.77	-0.848277	0.210373	4.03225	5.52458e-05	0.00162151
SARAF	14974.3	-0.982099	0.243712	4.02975	5.58356e-05	0.00163525
EPC1	1115.67	0.555645	0.137919	-4.02877	5.60692e-05	0.00163853
CCT5	3373.22	-1.33299	0.330961	4.02764	5.634e-05	0.00164224
CLDND1	4008.59	-1.27668	0.317012	4.02722	5.64398e-05	0.00164224
ZMAT3	497.015	0.970648	0.241285	-4.02283	5.75037e-05	0.00166959
GNPDA1	3490.41	-0.573141	0.142554	4.02053	5.80666e-05	0.00168231
TXNRD1	1863.46	-0.862694	0.214865	4.01505	5.94343e-05	0.00171824
RAB6A	2026.37	-0.644919	0.16065	4.01444	5.95865e-05	0.00171895
TBC1D15	956.419	-0.822836	0.204996	4.01391	5.97223e-05	0.00171919
SKI	205.768	1.21665	0.303157	-4.01326	5.98861e-05	0.00172022
YWHAZ	5753.31	-0.946556	0.23596	4.01151	6.03304e-05	0.0017293
PABPC1	11338	0.837087	0.208888	-4.00735	6.14049e-05	0.00175636
CYP2D6	182.001	1.60363	0.400387	-4.00521	6.19637e-05	0.00176859
RPS28	1252.23	0.721217	0.180192	-4.0025	6.2677e-05	0.00178127
SEC23A	1812.74	-0.844248	0.210979	4.00157	6.29243e-05	0.00178127
SLC25A44	1378.85	-1.14423	0.285948	4.00152	6.29367e-05	0.00178127
SLC38A10	3164.11	0.923665	0.230785	-4.00228	6.27354e-05	0.00178127
HLA-E	126276	-1.54932	0.387252	4.00079	6.31302e-05	0.001783
AC107214.1	54.3604	1.50242	0.375761	-3.99834	6.3789e-05	0.00179408
CLP1	649.283	-1.40334	0.350972	3.99845	6.37591e-05	0.00179408
AC024145.1	315.565	1.33537	0.334048	-3.99753	6.40067e-05	0.00179646
G6PC	46.4368	-2.40697	0.602626	3.99413	6.49317e-05	0.00181863
PRPS1	715.075	-1.36853	0.342848	3.99165	6.5616e-05	0.0018333
SGMS1	1586.49	-0.785173	0.196724	3.99124	6.57276e-05	0.0018333
INTS14	1266.11	-0.824274	0.206596	3.98979	6.61312e-05	0.00184074
FGL2	7973.01	-1.0532	0.264528	3.98144	6.84987e-05	0.00189666
GLUL	43842.3	-1.21649	0.305557	3.98122	6.85624e-05	0.00189666
LCLAT1	461.347	-0.873123	0.219268	3.982	6.83391e-05	0.00189666
LINC01909	414.46	1.37716	0.346286	-3.97693	6.98109e-05	0.00192724
CEBPD	191.703	1.52106	0.38272	-3.97433	7.05776e-05	0.00194442
HERPUD1	26523.5	-1.11946	0.281732	3.97347	7.08328e-05	0.00194747
XRCC5	9431.97	-1.10856	0.27909	3.97205	7.12577e-05	0.00195516
NCBP1	1361.15	-0.769576	0.193819	3.9706	7.16913e-05	0.00196306
AP2B1	1658.97	-1.11635	0.281386	3.96732	7.26859e-05	0.00198441
FAM114A2	626.397	-0.825727	0.208231	3.96543	7.32638e-05	0.00198441
OLR1	49563.1	-1.73041	0.43646	3.96466	7.35021e-05	0.00198441
PPP1R18	2155.54	0.707091	0.178291	-3.96594	7.31063e-05	0.00198441
SELENON	417.411	1.07047	0.270003	-3.96466	7.35e-05	0.00198441
SNX14	3696.87	-0.736332	0.185648	3.96627	7.30046e-05	0.00198441
ZNF613	824.209	-1.11676	0.281534	3.96671	7.28721e-05	0.00198441
KHDRBS1	1125.19	0.838369	0.211558	-3.96283	7.4068e-05	0.00199569
FNBP4	3143.05	0.496716	0.125376	-3.96182	7.43795e-05	0.00200008
ZNF143	939.924	-0.56206	0.141947	3.95966	7.50581e-05	0.00201431
FAM118B	1595.39	-0.760026	0.192033	3.95778	7.56484e-05	0.00202209
RAVER1	318.561	1.47288	0.372144	-3.95782	7.56383e-05	0.00202209
SLC7A7	13022.2	-0.930308	0.235169	3.95591	7.62454e-05	0.00203402
CSTF1	1856.71	-0.959154	0.24259	3.95381	7.69156e-05	0.00204611
RECK	1516.15	-0.68989	0.17452	3.95307	7.71545e-05	0.00204611
USP10	2746.4	-1.22565	0.310045	3.95312	7.71388e-05	0.00204611
FPGT	697.566	-1.10787	0.280375	3.95137	7.77044e-05	0.00205665
LPCAT3	771.685	-1.06371	0.269258	3.95054	7.79737e-05	0.00205973
CDC23	2051.16	-1.0847	0.274622	3.94978	7.8224e-05	0.0020623
HPS3	3572.4	-0.647157	0.163874	3.94911	7.8441e-05	0.00206398
TAF10	244.35	1.25735	0.318499	-3.94773	7.88972e-05	0.00207194
PRDX3	7240.06	-1.83516	0.465163	3.94519	7.97373e-05	0.00208992
DCK	1308.91	-1.06175	0.269202	3.94404	8.01192e-05	0.00209005
NARS2	629.469	-0.8819	0.223576	3.94452	7.99587e-05	0.00209005
SNHG1	1061.02	0.819177	0.207714	-3.94378	8.02076e-05	0.00209005
SLC30A9	1011.86	-1.05606	0.268105	3.93897	8.18319e-05	0.00212826
EIF4H	6438.93	-1.06505	0.2705	3.93734	8.23887e-05	0.00213861
ALG1	2204.38	-1.55922	0.396083	3.9366	8.26451e-05	0.00214114
GHITM	8796.68	-1.53498	0.390315	3.93267	8.40058e-05	0.00216806
SLC25A17	543.203	-1.26021	0.320439	3.93275	8.39809e-05	0.00216806
KCNQ1	472.206	1.04055	0.264641	-3.93191	8.42728e-05	0.00217079
AARS	4897.52	-0.817814	0.208128	3.92938	8.51634e-05	0.00218668
AC130456.1	71.1627	1.85113	0.471115	-3.92924	8.52144e-05	0.00218668
TMEM184C	1387.97	-1.08165	0.275329	3.92858	8.54482e-05	0.00218851
PAPSS1	962.682	-0.899478	0.229166	3.92501	8.67257e-05	0.00221702
TCTN3	1211.08	-1.25483	0.319776	3.9241	8.70541e-05	0.0022212
MYLIP	1283.88	0.74478	0.190028	-3.91931	8.88021e-05	0.00226152
SMU1	3787.97	-0.571497	0.14597	3.91516	9.03455e-05	0.00229648
TIMP2	3416.1	1.03022	0.263237	-3.91367	9.09047e-05	0.00230634
RIN3	1398.9	0.730323	0.186679	-3.91218	9.14658e-05	0.00231622
RASAL3	2021.7	0.699416	0.178807	-3.91157	9.16962e-05	0.00231769
KIFC3	31.562	2.97066	0.760047	-3.90853	9.28598e-05	0.00234271
TNPO2	430.161	1.23781	0.316746	-3.90789	9.3105e-05	0.00234451
MT-ATP8	2348.4	1.53348	0.392455	-3.90741	9.32912e-05	0.00234481
SIGLEC12	1343.38	-0.959794	0.245726	3.90595	9.38546e-05	0.00235458
HTRA1	15664.9	0.893012	0.228704	-3.90467	9.43558e-05	0.00236275
NEMP1	712.927	-0.761282	0.19499	3.90421	9.45318e-05	0.00236277
SMARCA5	1599.25	-0.922395	0.236649	3.89774	9.70941e-05	0.00242232
F2RL1	1163.61	-1.11483	0.286115	3.89646	9.76091e-05	0.00243067
PLCB2	5612.78	0.72129	0.185293	-3.89269	9.91386e-05	0.0024642
ATP5F1B	13804	-0.970803	0.249938	3.88418	0.000102675	0.0025474
MOSMO	112.233	1.34161	0.345595	-3.88202	0.000103591	0.00256068
SACS	178.992	1.10566	0.28481	-3.88209	0.000103564	0.00256068
STAT3	4623.96	-0.513101	0.13222	3.88066	0.000104175	0.0025704
SLC39A1	8189.86	-1.02506	0.26428	3.87869	0.000105021	0.00258183
TFIP11	1228.93	-1.04224	0.268708	3.87871	0.000105013	0.00258183
DDX1	2922.75	-1.15112	0.296957	3.87639	0.000106019	0.00260161
NRAS	597.282	-0.923889	0.238467	3.87428	0.000106941	0.00261946
IDUA	116.888	1.18161	0.305117	-3.87263	0.000107667	0.00263246
ATP6V0D1	9350.32	-1.028	0.265722	3.86869	0.000109422	0.00265097
GMCL1	460.045	-0.798189	0.206342	3.86828	0.000109604	0.00265097
MEST	2605.3	-0.784003	0.202622	3.86928	0.000109157	0.00265097
MIA2	2573.26	-0.795938	0.205689	3.86962	0.000109007	0.00265097
TMEM250	261.987	1.20315	0.310913	-3.86974	0.000108949	0.00265097
ZNF649	511.035	-0.85742	0.221644	3.86845	0.000109528	0.00265097
LAPTM4A	11702.8	-0.915693	0.236805	3.86687	0.000110243	0.00265903
POTEF	1111.97	0.737504	0.190734	-3.86667	0.000110332	0.00265903
NIPA2	2551.12	-1.41173	0.365196	3.86569	0.000110778	0.00266499
ARL1	1508.59	-0.826884	0.214072	3.86265	0.000112164	0.00269353
REPIN1	500.825	1.05645	0.273554	-3.86194	0.000112488	0.00269652
NENF	118.763	1.60947	0.417045	-3.85922	0.000113749	0.00272191
NOXA1	269.604	1.19068	0.308593	-3.85843	0.000114117	0.00272585
MTRR	823.327	-1.28688	0.333683	3.85659	0.000114978	0.00274157
PGM1	501.535	-1.2769	0.331292	3.85431	0.000116057	0.00276241
RTCB	12652	-1.58452	0.41121	3.85332	0.000116527	0.0027687
DMXL2	1875.78	0.695371	0.180532	-3.8518	0.000117253	0.00277974
PLAA	1078.16	-0.729587	0.18943	3.85148	0.000117404	0.00277974
NNT	1665.93	-0.694572	0.18038	3.8506	0.000117827	0.00278484
SGCB	300.245	-1.64378	0.427218	3.84763	0.000119265	0.00281391
TMEM8A	685.532	1.10463	0.287339	-3.84434	0.000120879	0.002847
RP2	871.786	-1.172	0.304962	3.84312	0.000121482	0.00285601
ZNF17	388.91	-0.823949	0.214419	3.8427	0.000121686	0.00285601
CYB5R1	3837.47	-0.916399	0.238658	3.8398	0.000123136	0.00288002
TMEM43	1900.79	-0.917021	0.238808	3.83999	0.000123038	0.00288002
UQCC1	2108.84	-0.838175	0.218493	3.83617	0.000124969	0.00291781
ITIH4	263.213	1.2312	0.321569	-3.82872	0.000128812	0.00300235
TMEM209	1017.53	-0.700605	0.183012	3.82819	0.000129091	0.00300364
GHRLOS	631.352	0.902146	0.235718	-3.82723	0.000129596	0.00300475
SAMSN1	23886.7	-1.08378	0.283144	3.82767	0.000129362	0.00300475
SLC3A2	13291.5	-1.0468	0.273543	3.82682	0.000129807	0.00300475
TBC1D10B	654.012	0.866215	0.226428	-3.82556	0.000130475	0.00301504
ZNF225	599.296	-0.787874	0.206211	3.82072	0.00013306	0.0030695
BIRC2	2932.3	-0.770929	0.2018	3.82026	0.000133309	0.00306998
YBX3	273.014	1.56504	0.409747	-3.81952	0.000133713	0.00307404
LTA4H	1326.87	-0.89331	0.234047	3.8168	0.000135195	0.00310207
RHBDD1	888.431	-1.16925	0.306405	3.81602	0.000135623	0.00310207
RNF13	9946.02	-0.955079	0.250268	3.81623	0.000135508	0.00310207
FBXL6	232.754	1.00617	0.263823	-3.81378	0.000136855	0.00312493
ASNSD1	745.583	-0.932841	0.244628	3.8133	0.000137124	0.00312578
TMEM273	4867.08	-0.480715	0.126077	3.81288	0.000137359	0.00312584
USP11	11374.1	-0.656579	0.17235	3.80956	0.000139214	0.00316272
ATG5	1282.55	-1.11925	0.294142	3.80512	0.000141736	0.00321459
FIG4	1355.91	-0.876382	0.230345	3.80465	0.000142006	0.0032153
RAB8B	879.353	-1.33442	0.350833	3.80357	0.000142628	0.00322397
PCDH18	104.439	-1.91801	0.50438	3.8027	0.000143125	0.00322979
CUL1	3276.78	-1.16903	0.307541	3.80123	0.000143979	0.00324363
CIPC	822.927	-0.779324	0.205054	3.80058	0.000144355	0.00324612
TRIM11	461.276	0.803945	0.211553	-3.80021	0.000144572	0.00324612
LTB4R	476.723	1.00879	0.265564	-3.79867	0.000145474	0.00326093
SF3A3	3269.97	-0.966033	0.254381	3.79758	0.000146114	0.00326984
OTULINL	22967.3	-1.03671	0.273202	3.79467	0.00014784	0.00330084
RPL29	3659.89	0.583499	0.153795	-3.79401	0.000148234	0.00330084
SBNO2	106.643	1.34542	0.354603	-3.79417	0.000148138	0.00330084
GPNMB	4609.8	-1.03825	0.273778	3.79231	0.000149254	0.00331807
TNFRSF21	2533.17	-0.990067	0.261187	3.79064	0.000150257	0.00333487
HINT3	649.196	-1.14391	0.301876	3.78934	0.00015105	0.00334696
HLA-DMB	10007.7	-0.81321	0.214761	3.78658	0.000152736	0.00337876
WASL	289.274	0.819851	0.216669	-3.78389	0.000154395	0.00340985
YIPF5	1144.72	-1.27897	0.338119	3.78259	0.000155203	0.00342208
KPNA2	3804.06	-1.43202	0.378882	3.7796	0.000157079	0.00345215
TLR2	2910.82	-1.30151	0.344313	3.78001	0.000156825	0.00345215
APMAP	5895.22	-1.09987	0.291064	3.77879	0.000157593	0.00345781
MAPRE1	3839.49	-1.44195	0.3818	3.77673	0.000158903	0.00348088
ANKRD36	2033.53	0.680515	0.180237	-3.77566	0.000159586	0.00348452
GALC	899.351	-0.742492	0.196641	3.77588	0.000159446	0.00348452
C1GALT1C1	1689.38	-1.24251	0.329139	3.77504	0.000159979	0.00348744
SNX18	886.497	0.825188	0.218634	-3.77429	0.000160467	0.00349242
AC020658.5	157.662	1.32286	0.350746	-3.77155	0.000162234	0.0035252
FAM160A2	1284.07	0.806611	0.213965	-3.76983	0.000163359	0.00353434
RB1	12597	-0.940351	0.249426	3.77006	0.000163206	0.00353434
SNX2	12538.2	-1.36903	0.363167	3.7697	0.000163442	0.00353434
KAT2A	4008.48	0.710648	0.188692	-3.76618	0.000165762	0.00357876
HNRNPK	4520.93	-0.829873	0.220405	3.76523	0.000166397	0.00358672
KIAA2013	1062.88	0.887089	0.235681	-3.76393	0.000167261	0.00359958
MOB3C	3774.92	-0.780103	0.207385	3.76163	0.000168812	0.00362716
OSTM1	3519.57	-0.935072	0.248714	3.75964	0.000170161	0.00364228
RASSF8	308.715	0.968414	0.257585	-3.75959	0.000170192	0.00364228
VEGFB	386.089	1.3682	0.363941	-3.75939	0.000170326	0.00364228
CCDC144A	150.543	1.21377	0.322965	-3.75822	0.000171129	0.00365364
KLHDC10	594.708	1.06709	0.284067	-3.75647	0.000172326	0.00367337
TRAFD1	4637.07	-1.04276	0.277773	3.75398	0.000174047	0.00370421
RNF4	3847.9	-0.839142	0.223597	3.75292	0.000174787	0.00371409
EXD2	1052.27	-0.957636	0.255313	3.75083	0.00017625	0.00373927
BTN3A1	858.991	-0.879385	0.234635	3.74789	0.000178329	0.00377743
PLXDC2	45531	-0.497405	0.132768	3.74643	0.000179367	0.00379345
PSMC2	4835.9	-1.31394	0.350812	3.74542	0.000180095	0.00379693
TADA1	946.717	-1.17571	0.313876	3.74578	0.000179835	0.00379693
PACC1	1377.54	-0.594856	0.158841	3.74498	0.000180411	0.00379765
PACSIN2	2137.58	-0.543221	0.145131	3.74298	0.000181852	0.003822
ADIPOR1	4912.65	-1.08327	0.289583	3.74081	0.00018343	0.00383471
C2	6829.05	-1.04315	0.278902	3.74019	0.000183879	0.00383471
TARS	2382.65	-1.03817	0.27748	3.74144	0.000182969	0.00383471
TLR4	11760.8	-0.678071	0.18126	3.74088	0.000183374	0.00383471
TSNAX	934.608	-0.690671	0.18466	3.74022	0.000183858	0.00383471
DAZAP2	30464.8	-1.27253	0.340321	3.7392	0.000184608	0.00384203
IL10RB	5606.16	-0.938475	0.251001	3.73894	0.000184801	0.00384203
LRG1	393.181	-1.2727	0.34066	3.73598	0.000186986	0.00388146
COG6	468.154	-0.756574	0.202679	3.73286	0.000189319	0.00391782
MT-ND2	23000.9	1.05105	0.281563	-3.7329	0.000189284	0.00391782
FP565260.6	53.0841	1.90332	0.510148	-3.73092	0.000190779	0.00394198
TINF2	3142.44	-0.90895	0.243746	3.72909	0.000192173	0.0039647
CHST11	843.768	0.639081	0.17146	-3.72729	0.000193551	0.00398703
MAP3K7	1557.72	-0.878313	0.235792	3.72496	0.000195349	0.00401507
SIRPB1	492.075	-1.69439	0.454901	3.72475	0.000195508	0.00401507
GOLT1B	926.487	-0.857904	0.230562	3.72092	0.000198499	0.00406642
NUDCD1	622.551	-1.01072	0.271666	3.72047	0.000198853	0.00406642
SEC22A	1093.73	-1.13315	0.304577	3.72039	0.000198914	0.00406642
ABCF2	2333.34	-1.05488	0.283648	3.719	0.000200015	0.00408273
KLF10	635.251	-1.06814	0.287298	3.7179	0.000200884	0.00408809
LSM14B	85.1557	1.66416	0.447587	-3.71807	0.000200754	0.00408809
NEAT1	7704.89	1.04681	0.28171	-3.71594	0.000202452	0.00411378
SCCPDH	767.918	-0.982882	0.26454	3.71543	0.000202855	0.00411575
RBM22	1626.18	-0.79817	0.214896	3.71421	0.000203836	0.00412944
ATG4C	1784.55	-0.778613	0.209671	3.71349	0.000204417	0.004135
KIF9-AS1	393.838	1.01818	0.274438	-3.71005	0.00020722	0.00418541
DLD	1677.62	-0.969313	0.261365	3.70866	0.000208361	0.0041905
SLC1A3	16877	-0.728632	0.196471	3.7086	0.000208405	0.0041905
STX3	424.297	0.688986	0.185762	-3.70897	0.000208102	0.0041905
MT-ND6	5606.98	1.36218	0.367822	-3.70337	0.000212754	0.00427156
FTO	1332.64	-1.20228	0.324728	3.7024	0.000213567	0.00428151
HDAC7	932.234	0.664949	0.179687	-3.7006	0.000215089	0.00430561
SNX20	965.618	-1.35218	0.365936	3.69513	0.00021977	0.0043928
WDR60	831.697	0.715884	0.193761	-3.69467	0.000220173	0.00439432
IRF2	2351.41	-0.84779	0.229555	3.69319	0.000221454	0.00441336
RBM18	924.466	-1.11907	0.303085	3.69228	0.000222256	0.0044228
TMEM123	4132.13	-0.849034	0.230174	3.68867	0.000225432	0.00447938
SMIM15	2117	-0.943595	0.255917	3.68711	0.000226817	0.00450027
SOAT1	14318.6	-0.967017	0.262335	3.68619	0.000227639	0.00450993
CCDC47	4760.39	-1.3853	0.375872	3.68556	0.000228197	0.00451436
ZNF816	888.546	-1.1629	0.31558	3.68496	0.000228739	0.00451844
THNSL1	499.842	-0.965217	0.262005	3.68396	0.000229639	0.00452956
ZYX	455.125	0.700913	0.190367	-3.68191	0.000231498	0.00455955
CHKA	1307.7	0.69905	0.189934	-3.68049	0.000232789	0.00457829
SF3B4	1833.9	-0.697785	0.18962	3.67991	0.000233314	0.00458193
TBK1	2219.5	-0.717853	0.195137	3.67871	0.000234421	0.00459697
SLC2A5	4963.12	-0.95404	0.259574	3.6754	0.000237473	0.00465005
DDX24	3122.44	-0.662395	0.180339	3.67305	0.000239672	0.00468631
EZR	3306.21	-0.660052	0.17981	3.67083	0.000241762	0.00470667
LRRC69	190.91	0.774867	0.211086	-3.67085	0.000241742	0.00470667
PLIN2	2472.28	-0.952217	0.259379	3.67114	0.000241466	0.00470667
CSF2RA	34735.3	-0.732789	0.199707	3.66932	0.000243197	0.00472777
SLC15A3	2384.06	0.648235	0.176725	-3.66803	0.000244423	0.00473728
ZNF449	639.582	-0.829133	0.226063	3.6677	0.000244741	0.00473728
ZNF845	748.907	-1.02936	0.280611	3.66827	0.000244199	0.00473728
CNDP2	8896.64	-0.962742	0.262609	3.66607	0.000246303	0.00476068
PALB2	629.965	-0.897654	0.245064	3.66293	0.000249342	0.00481251
PIGU	838.844	-1.03524	0.282747	3.66135	0.000250885	0.00483537
N4BP2L1	1839.74	-0.773315	0.211297	3.65985	0.000252368	0.00485699
GAS6	2346.54	0.824598	0.225529	-3.65629	0.000255895	0.00491786
PTDSS2	346.68	0.786585	0.215168	-3.65567	0.000256509	0.00492264
MRPL49	1758.26	-1.02771	0.281236	3.65426	0.00025792	0.00494267
ATP2B1-AS1	1122.98	0.777204	0.212821	-3.65191	0.000260296	0.00495297
CDKN1B	143.702	1.16223	0.318177	-3.65277	0.000259428	0.00495297
GTPBP6	566.797	0.793089	0.217113	-3.65289	0.000259302	0.00495297
RAB14	2390.14	-0.746155	0.204293	3.65238	0.000259818	0.00495297
RAB3D	308.514	-1.22915	0.336577	3.65191	0.000260294	0.00495297
CD200R1	148.274	-1.84138	0.504453	3.65026	0.000261979	0.00497796
CAMKK1	362.008	0.993362	0.272165	-3.64985	0.000262391	0.00497877
SLC35A1	2376.69	-1.07617	0.294988	3.64818	0.000264101	0.00500417
CAPZA2	8217.09	-1.26937	0.347982	3.6478	0.000264493	0.00500456
ACAA2	2287.07	-1.31635	0.36104	3.64601	0.000266345	0.00503253
CD53	37032.3	-0.975439	0.26761	3.645	0.000267394	0.00504529
AHCYL1	1934.49	0.846222	0.23228	-3.64312	0.000269352	0.00507418
BUB1	220.396	-1.46471	0.402123	3.64245	0.000270055	0.00507418
RSPRY1	1462.66	-0.714934	0.196278	3.64246	0.000270044	0.00507418
AL162431.1	36.1975	2.46771	0.677633	-3.64166	0.000270889	0.00507568
HADHA	7030.24	-1.01209	0.277893	3.64201	0.000270513	0.00507568
SUCLA2	1798.61	-1.18121	0.324663	3.63828	0.000274463	0.00513552
UGDH	620.398	-1.18785	0.326568	3.63738	0.000275422	0.00514629
AP5M1	1826.64	-0.901965	0.248004	3.63689	0.000275945	0.00514894
PDE12	971.666	-0.770805	0.212039	3.6352	0.00027777	0.00517582
MCM3	3268.19	-1.21763	0.335106	3.63358	0.000279512	0.00520109
GSKIP	706.609	-1.34879	0.371284	3.63277	0.000280398	0.00521038
CD83	6189.39	-0.608649	0.167605	3.63144	0.00028184	0.00522996
C7orf31	160.627	1.58294	0.436001	-3.6306	0.000282767	0.00523274
CLK2	949.541	0.80927	0.222887	-3.63085	0.000282493	0.00523274
FPR1	5835.77	-1.1669	0.321475	3.62983	0.000283606	0.00524106
LMBRD2	717.575	-0.984849	0.271388	3.62893	0.0002846	0.00525224
FBXO5	195.708	-1.11519	0.307388	3.62796	0.000285673	0.00526482
IER5	170.824	1.27888	0.352577	-3.62725	0.000286453	0.00527199
MRPS27	1343.62	-1.00939	0.278357	3.62625	0.000287565	0.00528523
PRKACA	656.418	1.07372	0.296328	-3.62343	0.000290726	0.00533606
CSNK2A1	1904.35	-0.541459	0.149484	3.62218	0.00029213	0.00534725
CXCL10	1680.92	-3.32392	0.917617	3.62234	0.000291953	0.00534725
RIPK2	1323.15	-1.08876	0.300718	3.62054	0.000293991	0.005374
POC1B	761.494	-0.839513	0.231958	3.61925	0.000295461	0.00538957
PTP4A2	1674.53	0.904805	0.250009	-3.61909	0.000295642	0.00538957
NARS	7296.55	-1.03483	0.286068	3.61743	0.000297541	0.00541685
FBRS	498.093	0.860209	0.237917	-3.61559	0.000299663	0.00544813
NSDHL	691.116	-0.868084	0.240182	3.61428	0.000301185	0.0054565
PRPF19	443.489	0.994421	0.275162	-3.61394	0.000301577	0.0054565
SCAMP1	1129.33	-0.756951	0.209461	3.6138	0.000301744	0.0054565
UBAP1	2354.25	-0.761792	0.210773	3.61428	0.000301178	0.0054565
COMMD8	1160.21	-1.0835	0.299983	3.61186	0.000304005	0.00546169
IL3RA	7460.57	-0.849277	0.235069	3.61288	0.000302818	0.00546169
MEPCE	503.594	0.842192	0.233154	-3.61218	0.000303639	0.00546169
RPL13	7847.81	0.691275	0.191365	-3.61234	0.000303446	0.00546169
ZBTB9	290.877	-0.910038	0.251961	3.61182	0.000304058	0.00546169
SERPINA1	26846	-1.42208	0.393784	3.61133	0.000304636	0.00546478
ANKRD11	4240.99	0.70956	0.196582	-3.60948	0.000306808	0.00548997
DUSP5	39.5291	1.51494	0.419795	-3.60877	0.000307656	0.00548997
EDEM2	2992.98	-0.850126	0.235573	3.60876	0.00030767	0.00548997
TCN2	168.373	-1.32215	0.366342	3.60906	0.000307312	0.00548997
CABIN1	982.763	0.678554	0.18813	-3.60684	0.000309952	0.00551163
PARS2	272.589	-1.165	0.32297	3.60716	0.000309566	0.00551163
SIRPB2	2431.47	-0.645187	0.178885	3.6067	0.000310111	0.00551163
NAA10	1348.16	0.804228	0.223027	-3.60596	0.000310998	0.00552012
RCL1	790.214	-0.60191	0.166954	3.60525	0.000311851	0.00552797
TRIM34	1907.35	-0.785178	0.218018	3.60143	0.000316469	0.00560245
SLA	9157.41	-0.917083	0.254757	3.59983	0.000318423	0.00562965
AP3M1	1807.49	-1.12349	0.312136	3.59935	0.000319009	0.00563262
NXPE3	838.592	-0.60439	0.167958	3.59847	0.000320096	0.00564442
C8orf33	930.433	-0.800649	0.222585	3.59704	0.000321853	0.00566059
CLCN7	227.379	1.30834	0.36372	-3.5971	0.000321789	0.00566059
BLOC1S5	957.58	-1.09314	0.303937	3.59659	0.000322416	0.00566308
BORCS5	566.706	-1.07507	0.299041	3.59505	0.000324326	0.00568922
C7orf26	158.23	1.14017	0.317184	-3.59466	0.000324809	0.00569029
ANKMY2	653.547	-1.05045	0.292373	3.59284	0.000327087	0.00572276
SAR1B	2248.75	-0.817774	0.227869	3.58879	0.000332213	0.00580489
CUL2	995.028	-0.832956	0.232124	3.58842	0.000332691	0.00580572
CLEC17A	624.595	-1.09698	0.305753	3.58781	0.000333473	0.00581184
GALK2	1213.84	-0.870168	0.242579	3.58716	0.000334304	0.00581879
FAS	346.215	-1.5922	0.443961	3.58635	0.000335343	0.00582934
PTDSS1	2211.88	-0.87033	0.242816	3.58433	0.000337949	0.00586707
C8orf58	122.908	1.56481	0.436959	-3.58115	0.00034209	0.00590095
NFE2L1	621.335	0.99414	0.277557	-3.58176	0.000341294	0.00590095
PIP4K2A	4802.74	-0.72556	0.20259	3.58142	0.000341731	0.00590095
TAPBPL	3771.34	-1.40516	0.3923	3.58184	0.000341179	0.00590095
VPS26A	1885.88	-1.14918	0.320788	3.58236	0.000340502	0.00590095
DCAF11	2339.68	-0.630892	0.176195	3.58066	0.000342732	0.00590446
PLEKHH1	73.8195	1.23674	0.345469	-3.5799	0.000343727	0.00591105
TENT2	2991.17	-0.751259	0.209867	3.5797	0.000343992	0.00591105
RABL6	289.973	1.2693	0.354913	-3.57636	0.000348409	0.00597932
APOL1	849.442	-1.23057	0.344183	3.57533	0.000349783	0.00598765
ATP6V1C1	3186.17	-1.11622	0.312188	3.57548	0.000349584	0.00598765
AC105020.6	95.6204	1.0139	0.283712	-3.57369	0.000351989	0.00601777
AP2M1	8974.73	-0.731303	0.204769	3.57135	0.00035515	0.00605933
GBP3	510.805	-1.26549	0.354358	3.57122	0.00035532	0.00605933
TRPV2	1268.16	-0.715357	0.200401	3.56962	0.000357499	0.00608877
AKT1	799.565	0.67741	0.190014	-3.56505	0.00036379	0.00616475
INTS9	1029.9	-1.02502	0.287503	3.56526	0.000363502	0.00616475
TCF3	246.401	1.08269	0.303685	-3.56516	0.00036364	0.00616475
TMEM128	1663.02	-0.982148	0.275453	3.56557	0.000363066	0.00616475
CYB561A3	3925.51	-1.02575	0.287829	3.56374	0.000365605	0.00617996
TRAF6	2302.67	-1.16579	0.327105	3.56397	0.000365283	0.00617996
RPE	1025.09	-0.924032	0.259474	3.56118	0.000369195	0.00623282
INCA1	78.174	1.26212	0.35445	-3.56078	0.000369755	0.00623446
SQOR	5377.06	-1.61847	0.454767	3.55889	0.00037242	0.00626506
ZUP1	998.77	-1.1073	0.311142	3.55884	0.0003725	0.00626506
IDH1	5167.16	-1.09338	0.307381	3.55708	0.000374999	0.00629924
EFL1	777.739	-0.896073	0.251959	3.55643	0.000375935	0.00630709
MAST4	97.7907	1.18504	0.333376	-3.55466	0.000378473	0.00632604
RCC1L	354.013	0.768948	0.216299	-3.55503	0.000377942	0.00632604
SNRNP48	599.226	0.699808	0.196855	-3.55494	0.000378063	0.00632604
PRPF4	1317.23	-0.854357	0.240451	3.55315	0.000380644	0.00634658
UBR7	1001.86	-0.678276	0.190882	3.55338	0.000380319	0.00634658
ARSA	3619.91	0.516802	0.145523	-3.55134	0.000383278	0.00638259
MRPS35	652.368	-0.819746	0.230853	3.55094	0.000383859	0.00638437
PNPLA8	1008.75	-0.819692	0.230862	3.55057	0.000384394	0.00638539
TMEM50B	3524.62	-0.647022	0.182387	3.54752	0.000388874	0.00645186
CD300C	3412.33	-1.24855	0.351992	3.54709	0.000389508	0.00645443
VEZT	1316.26	-0.776943	0.21912	3.54574	0.000391509	0.00647962
ELAC2	2622.76	-0.961757	0.27129	3.54513	0.000392418	0.0064867
AC137932.1	775.389	0.791403	0.223382	-3.54282	0.000395871	0.00653575
POGZ	2590.99	0.526138	0.148577	-3.54118	0.000398338	0.00656844
SLC38A9	1301.98	-0.915903	0.25871	3.54027	0.000399716	0.00658154
WDCP	418.724	-1.05695	0.298572	3.54001	0.00040011	0.00658154
CMTR2	1831.19	-0.552052	0.155965	3.5396	0.000400737	0.00658382
SHCBP1	439.509	-1.55906	0.440614	3.53838	0.000402587	0.00660616
CNOT7	4045.63	-0.631786	0.1786	3.53744	0.000404021	0.00662162
TTC33	575.09	-1.26462	0.357649	3.53592	0.000406365	0.00665194
CTR9	2313.83	-0.72865	0.206197	3.53375	0.000409704	0.00669657
SKP1	8240.45	-1.30126	0.368263	3.53351	0.000410085	0.00669657
CLN6	807.25	0.925132	0.261867	-3.53283	0.000411131	0.0067
POMZP3	43.0925	1.56195	0.442138	-3.53273	0.00041129	0.0067
PIK3R2	262.374	0.953558	0.270087	-3.53055	0.000414689	0.00674721
DUS1L	723.677	0.859872	0.243589	-3.53001	0.000415549	0.00675304
RMND5A	2524.3	-0.664827	0.188408	3.52866	0.00041767	0.00677934
FBXL5	2677.83	-0.994659	0.282045	3.5266	0.00042094	0.00679364
HDGF	493.256	0.81799	0.231954	-3.52651	0.000421073	0.00679364
SAPCD1	146.387	1.32257	0.374939	-3.52741	0.00041964	0.00679364
TRIM6	289.343	-1.72086	0.487888	3.52716	0.000420036	0.00679364
ZNF550	452.525	-1.0608	0.300767	3.52698	0.000420324	0.00679364
AC083799.1	71.4868	1.38819	0.393846	-3.52471	0.000423942	0.00681794
CD300A	10616.3	-0.922654	0.261756	3.52487	0.000423696	0.00681794
LINC00174	1130.41	0.851945	0.241713	-3.52462	0.000424097	0.00681794
GPR183	17699	-1.0265	0.291292	3.52397	0.000425131	0.00682641
AC120349.1	62.5506	1.50852	0.428164	-3.52322	0.000426336	0.00682948
ZNF185	169.465	-1.4059	0.399024	3.52336	0.000426117	0.00682948
HIF1AN	1706.47	-0.685565	0.194603	3.52289	0.000426861	0.00682978
RTN3	3836.92	-0.888344	0.252348	3.52031	0.000431042	0.00688849
CSAD	442.395	0.857793	0.243749	-3.51916	0.00043291	0.00691015
STXBP3	4251.02	-0.506112	0.143851	3.51832	0.000434296	0.00692407
IMPAD1	515.251	0.712579	0.202668	-3.51599	0.00043812	0.00697678
CAPN15	214.907	1.15978	0.330039	-3.51408	0.000441274	0.006994
PCMT1	2393.59	-1.25826	0.357975	3.51494	0.000439847	0.006994
RPL37A	2840.15	0.596912	0.169863	-3.51408	0.000441278	0.006994
RPS6KA1	10177.2	-0.475148	0.135212	3.51408	0.000441274	0.006994
ZNFX1	2415.78	-0.690591	0.196541	3.51372	0.000441879	0.00699529
C1orf109	686.55	-1.21009	0.344466	3.51296	0.000443152	0.0070072
PLA2G4A	1875.99	-1.02792	0.292657	3.51238	0.000444105	0.00701405
DVL1	105.294	1.43401	0.408314	-3.51204	0.000444687	0.00701501
CCT3	4658.4	-0.922493	0.262714	3.5114	0.000445756	0.00701545
ZNF350	1145.99	-0.813572	0.231688	3.51149	0.0004456	0.00701545
VPS26B	1008.79	0.687846	0.195973	-3.5099	0.000448274	0.00704685
MR1	4970.4	-1.06325	0.303002	3.50903	0.000449742	0.00706169
EHMT1	1177.03	0.63103	0.179879	-3.50808	0.000451358	0.00707647
PIGN	1784.81	-0.891547	0.254157	3.50786	0.000451734	0.00707647
IFIT5	1036.58	-1.48898	0.424549	3.50719	0.000452863	0.00708591
ZNF703	365.542	1.02227	0.291619	-3.50548	0.000455783	0.00712333
RPA2	4818.62	-1.04393	0.297995	3.50317	0.000459754	0.00717707
BAZ1B	1181.92	0.612945	0.175028	-3.50197	0.000461825	0.00720105
KIFAP3	763.911	-1.15734	0.330513	3.50166	0.000462367	0.00720116
CXXC5	207.788	1.52252	0.435028	-3.49983	0.000465548	0.00722589
MBD3	597.39	0.875979	0.250266	-3.5002	0.000464913	0.00722589
PEX13	1625.93	-0.928081	0.265179	3.49983	0.000465563	0.00722589
EIF4A3	4806.13	-1.15887	0.331315	3.49777	0.000469158	0.0072733
AC012358.3	109.797	1.39647	0.399447	-3.49602	0.000472261	0.0073083
PTGS1	12737.9	-0.698241	0.199732	3.49588	0.0004725	0.0073083
SCPEP1	7088.23	-1.13271	0.324133	3.49459	0.000474782	0.00733517
NT5DC2	122.911	1.2225	0.350052	-3.49233	0.000478818	0.00738905
MMADHC	2201.76	-0.921376	0.263873	3.49174	0.00047988	0.00739696
ATP6V1A	2332.01	-0.698393	0.200034	3.49137	0.00048055	0.00739883
MAGED1	891.243	-0.770948	0.22087	3.49051	0.000482108	0.00741434
TMPO	1329.56	-0.588727	0.168693	3.48993	0.000483149	0.00742188
IST1	16106	-0.777278	0.22281	3.48852	0.00048571	0.00745024
SLC46A3	1663	-0.81519	0.233693	3.4883	0.000486101	0.00745024
CNEP1R1	919.602	-0.77004	0.220814	3.48727	0.000487973	0.00747042
ZMAT1	1331.45	0.889866	0.255264	-3.48606	0.000490198	0.00749596
MYO9B	3169.11	0.681496	0.195648	-3.48327	0.000495327	0.00756581
SREBF1	299.659	1.21461	0.348733	-3.48291	0.000495988	0.00756733
MOB1A	7510.73	-0.904078	0.259753	3.48053	0.000500415	0.00762623
GBGT1	695.447	0.775683	0.22291	-3.47981	0.000501775	0.00763304
HHAT	146.645	-1.36125	0.391199	3.47969	0.000501995	0.00763304
AGAP3	462.523	0.96852	0.278453	-3.47822	0.000504754	0.00766634
TBC1D23	1839.37	-0.793807	0.22837	3.47597	0.000509003	0.00771348
TGDS	1041.23	-0.843284	0.242586	3.47623	0.000508514	0.00771348
APLP2	17679.2	-0.574137	0.165228	3.47481	0.000511218	0.00771899
KEAP1	1569.12	-0.645103	0.18568	3.47428	0.000512231	0.00771899
MAPRE2	2504.02	-1.18001	0.339589	3.47482	0.000511189	0.00771899
NDUFA9	3887.85	-1.35583	0.390192	3.47478	0.000511273	0.00771899
SLC31A1	3030.2	-1.51341	0.435582	3.47446	0.000511892	0.00771899
MUL1	1843.72	-1.24233	0.357745	3.47268	0.00051529	0.00775641
ZNF358	270.006	1.06486	0.306833	-3.4705	0.000519495	0.00781097
VPS35	5869.23	-0.871251	0.251132	3.46929	0.000521833	0.00783739
AC024451.4	100.628	1.32114	0.380846	-3.46897	0.000522461	0.00783809
CORO1A	15021.2	-0.555001	0.160149	3.46554	0.000529173	0.00789502
CRYZ	563.754	-0.857757	0.247473	3.46606	0.000528152	0.00789502
FRAT2	214.808	0.878488	0.253493	-3.46553	0.000529187	0.00789502
RASGEF1C	1243.93	0.78327	0.225943	-3.46668	0.000526934	0.00789502
RPUSD2	493.318	-1.16093	0.334954	3.46593	0.0005284	0.00789502
UNC50	2772.78	-0.938933	0.271076	3.46372	0.000532757	0.00793949
NUP35	432.264	-0.830575	0.239897	3.46221	0.000535754	0.00796653
UPRT	715.447	-1.44197	0.416465	3.46241	0.00053536	0.00796653
PPP2R1A	3503.54	-0.939323	0.271496	3.45981	0.000540562	0.00802917
APPL2	11582.2	-0.685034	0.198136	3.45739	0.000545443	0.00809274
ARL6IP5	24917.9	-1.14527	0.331463	3.4552	0.000549876	0.00813165
PGAM1	1146.92	-0.99683	0.28848	3.45546	0.000549351	0.00813165
UBE4A	1875.63	-0.69969	0.202482	3.45556	0.00054915	0.00813165
ZNF134	1032.13	-0.96476	0.279269	3.45458	0.000551142	0.00814143
ATF4	3046.52	0.805451	0.233216	-3.45367	0.000553016	0.00816016
CTNNA1	4590.71	-1.07905	0.312471	3.45328	0.000553817	0.00816305
BECN1	3037.8	-1.0935	0.316746	3.45228	0.000555877	0.00818445
TMCC3	1759.75	-0.673248	0.195122	3.45039	0.000559775	0.00823285
PEX2	2288.7	-1.01043	0.293077	3.44767	0.000565455	0.00829894
TDRD10	220.066	1.63538	0.474387	-3.44735	0.000566117	0.00829894
VPS4B	1830.62	-0.873272	0.253302	3.44755	0.000565705	0.00829894
STRAP	1563.92	-0.8391	0.243529	3.44558	0.000569838	0.00834441
GORAB	515.916	-1.26065	0.365933	3.44504	0.00057098	0.00835206
TOR4A	183.813	1.05322	0.305843	-3.44366	0.000573889	0.0083855
ENO1	13089.8	-1.05525	0.306996	3.43734	0.000587463	0.00857454
TYW1	1277.19	-0.635325	0.184939	3.43532	0.00059185	0.00862923
MMGT1	288.592	-0.92875	0.270405	3.43466	0.000593293	0.00863159
RPS6KC1	779.176	-0.617693	0.179827	3.43492	0.000592718	0.00863159
CD163	808.825	-0.909744	0.264918	3.43406	0.00059462	0.00864156
CASP3	1738.01	-1.11017	0.323326	3.43361	0.000595608	0.00864659
AC005726.3	50.9186	1.55379	0.452778	-3.43169	0.000599839	0.00867404
HM13	14330	-0.686905	0.200172	3.43158	0.000600074	0.00867404
NGLY1	1648.24	-0.837534	0.244046	3.43187	0.000599442	0.00867404
STIP1	6066.6	-0.741103	0.215938	3.43201	0.000599115	0.00867404
HCLS1	24002.3	-0.723581	0.21091	3.43075	0.000601905	0.00868187
TRMT1	2858.87	0.714995	0.208399	-3.4309	0.000601584	0.00868187
IMMT	2022.76	-0.531557	0.155046	3.42838	0.000607194	0.00870514
KIAA2026	1908.52	0.525623	0.153319	-3.42829	0.000607395	0.00870514
PKM	6065.2	-0.838197	0.244481	3.42847	0.000606987	0.00870514
PSMD5	1191.56	-0.724456	0.21129	3.42872	0.000606426	0.00870514
SHISA5	3897.38	-1.59987	0.466642	3.42848	0.000606968	0.00870514
SKAP2	4401.04	-0.680306	0.198437	3.42833	0.000607316	0.00870514
CNBP	14439.5	-0.831924	0.242945	3.42434	0.000616299	0.00882335
ATXN7	778.664	0.742049	0.216731	-3.42383	0.000617446	0.00883039
ZNF177	325.566	0.807624	0.235911	-3.42343	0.000618372	0.00883426
DNAJC18	824.425	-0.717417	0.209688	3.42135	0.000623113	0.00888315
NBR1	2829.36	-0.505175	0.147648	3.42147	0.000622827	0.00888315
AC069549.1	617.1	0.751073	0.219564	-3.42074	0.000624503	0.00888416
ANKRD36B	1485.22	0.635522	0.185784	-3.42076	0.000624463	0.00888416
ZFAS1	738.151	0.582526	0.170402	-3.41855	0.000629562	0.00894669
ALAS1	4249.84	-1.17915	0.345083	3.41699	0.000633167	0.00898149
E2F4	1431.65	0.710306	0.207914	-3.41634	0.000634678	0.00898149
INPP5E	325.757	1.24709	0.36499	-3.41679	0.000633644	0.00898149
RCBTB2	3686.14	-0.482263	0.141154	3.41658	0.000634136	0.00898149
NOMO2	101.729	-1.24934	0.365954	3.41392	0.00064036	0.00905239
GGCX	1265.47	-0.619568	0.181511	3.41338	0.000641616	0.00905497
UPF1	630.96	0.644946	0.188953	-3.41327	0.000641887	0.00905497
MT-CO3	55132.2	0.965015	0.282791	-3.41246	0.000643787	0.00906657
SF1	1163.07	0.7075	0.207343	-3.41223	0.000644344	0.00906657
ZNF14	420.226	-0.955093	0.279916	3.41206	0.000644728	0.00906657
CDK4	891.676	-1.03754	0.304202	3.41071	0.000647946	0.00909857
IL12RB1	805.321	-0.855674	0.250912	3.41025	0.00064903	0.00909857
ZNF766	1903.53	-1.27301	0.373289	3.41026	0.00064902	0.00909857
ALG8	2817.84	-1.29089	0.379134	3.40485	0.000662011	0.00926363
C5orf34	112.118	-1.52304	0.447325	3.40478	0.000662179	0.00926363
CAPN10	331.05	1.02291	0.300546	-3.40351	0.000665255	0.009297
MIEF1	715.961	-0.595448	0.174977	3.40301	0.000666482	0.0093045
DOT1L	270.533	1.20092	0.352968	-3.40235	0.000668097	0.0093174
SLC5A3	459.476	1.09412	0.321617	-3.40194	0.000669085	0.00932153
NRBF2	2585.73	-0.906465	0.266514	3.40119	0.000670925	0.00933751
HDAC2	1576.34	-0.664929	0.195567	3.40001	0.000673835	0.00936832
APH1B	2155.8	-0.680092	0.200238	3.39642	0.000682744	0.009438
BRI3	651.916	0.800436	0.235699	-3.39601	0.000683751	0.009438
ELOVL1	8100.82	-1.10193	0.324453	3.39627	0.00068311	0.009438
GLO1	1435.63	-0.917325	0.270017	3.39729	0.000680572	0.009438
PPAT	322.528	-1.24351	0.366101	3.39663	0.000682223	0.009438
TLE5	227.797	0.93019	0.273831	-3.39694	0.000681432	0.009438
ZMIZ2	990.593	0.956225	0.281525	-3.39659	0.000682308	0.009438
BCAP29	1595.79	-0.662146	0.195031	3.39509	0.000686063	0.00946023
PEX19	1742.93	-0.909307	0.267863	3.39467	0.00068712	0.00946511
CELF6	269.621	1.02408	0.301729	-3.39405	0.000688682	0.00947694
GRINA	1294.61	0.843443	0.248542	-3.39356	0.000689908	0.00948413
SH3BP2	4050.94	0.703035	0.207283	-3.39167	0.00069468	0.00953999
RRAS	106.739	1.26565	0.373474	-3.38887	0.000701818	0.0096282
AC110611.1	63.6641	1.62427	0.479757	-3.38562	0.000710179	0.00969551
ALKBH8	203.956	-0.919162	0.271487	3.38566	0.000710071	0.00969551
CD180	3746.02	-0.997736	0.29467	3.38594	0.000709336	0.00969551
FAR2	1622.59	-0.763652	0.22558	3.38529	0.000711043	0.00969551
ST6GALNAC3	511.512	-1.06917	0.315805	3.38555	0.000710369	0.00969551
USF2	1890.12	0.6776	0.200118	-3.386	0.000709193	0.00969551
IFNAR1	2819.39	-0.816946	0.241357	3.38481	0.000712288	0.00970267
MTUS1	2933.38	-0.60139	0.177715	3.384	0.000714373	0.00972124
CDK2	397.848	-0.596304	0.176258	3.38313	0.000716641	0.00972392
MBTPS2	946.242	-0.752923	0.222519	3.38364	0.000715326	0.00972392
NUSAP1	1089.68	-1.13908	0.336697	3.3831	0.000716735	0.00972392
LAT2	27146.2	-0.833638	0.246485	3.38211	0.000719315	0.00974911
NR2F6	123.38	1.28755	0.380971	-3.37965	0.000725783	0.00982688
MT-ND4	89678.8	0.93901	0.277975	-3.37804	0.000730034	0.00987451
AAGAB	1206.36	-1.1201	0.331651	3.37735	0.000731882	0.00987967
NFATC2IP	1728.18	0.628622	0.186117	-3.37757	0.000731306	0.00987967
DNAJC3	10602.3	-0.621613	0.184083	3.37681	0.000733319	0.00988916
TLNRD1	151.869	1.51808	0.44975	-3.3754	0.000737082	0.00992931
YWHAQ	4247.36	-1.21461	0.35987	3.37514	0.00073777	0.00992931
HAVCR2	28855.4	-1.04217	0.308964	3.37309	0.00074329	0.00998365
IFFO1	3718.39	0.65049	0.192837	-3.37327	0.000742814	0.00998365
BFAR	1178.7	-0.676467	0.200573	3.37268	0.000744399	0.00998376
DNTTIP2	3001.75	-1.12023	0.332163	3.37254	0.00074478	0.00998376
ZNF28	902.189	-1.57352	0.466625	3.37213	0.000745894	0.00998875
ANKRD13D	2936.52	0.64293	0.190698	-3.37146	0.000747713	0.0100016
KTI12	572.285	-0.816102	0.242078	3.37123	0.000748337	0.0100016
GNAS	19241.4	0.49846	0.147914	-3.36992	0.0007519	0.0100392
KMT2B	512.696	0.972832	0.288796	-3.36858	0.000755577	0.0100784
CC2D1A	806.393	0.788421	0.234093	-3.36799	0.000757195	0.0100899
GNL2	1864.16	-0.813559	0.242023	3.36149	0.000775235	0.0103201
C2CD2L	938.698	0.721255	0.214768	-3.35831	0.000784217	0.0104294
MBD6	416.75	1.12879	0.336178	-3.35771	0.000785901	0.0104415
MYD88	3416.78	-0.752815	0.224245	3.35712	0.000787602	0.0104435
RMI1	480.871	-0.769823	0.229292	3.35739	0.000786829	0.0104435
NEU1	6923.18	-0.865819	0.257988	3.35605	0.000790647	0.0104735
FBRSL1	132.656	1.21114	0.360958	-3.35536	0.000792613	0.0104893
COL18A1	143.041	1.53612	0.457984	-3.35409	0.000796268	0.010517
SFMBT2	11423.1	0.707211	0.210834	-3.35435	0.000795516	0.010517
MATR3	3954.03	-0.660753	0.197116	3.35209	0.000802029	0.0105598
PLPBP	1957.85	-0.829063	0.247329	3.35207	0.000802097	0.0105598
RTCA	975.661	-0.573967	0.171216	3.3523	0.000801436	0.0105598
TCF12	4582	-0.587773	0.175356	3.35188	0.000802642	0.0105598
CEPT1	1481.42	-0.681	0.203231	3.35087	0.000805591	0.0105862
TSNARE1	194.043	0.940056	0.280559	-3.35065	0.000806224	0.0105862
NAP1L1	3526.57	0.695341	0.207619	-3.34912	0.000810679	0.0106343
MOB4	1445.16	-0.597289	0.178417	3.34771	0.000814837	0.0106785
ITFG1	2083.3	-0.929341	0.277781	3.34559	0.000821074	0.0107498
LENG8	1275.26	0.672194	0.200956	-3.34499	0.000822869	0.0107628
MAP3K11	1201.56	0.800033	0.239194	-3.34471	0.000823689	0.0107631
TMED7	2291.86	-0.736536	0.220334	3.34281	0.000829345	0.0108265
TM2D3	2904.61	-0.825977	0.247183	3.34156	0.000833096	0.0108544
TTLL11	28.9143	2.36553	0.707902	-3.34161	0.00083294	0.0108544
MT-ND5	51878.6	1.01323	0.303252	-3.3412	0.000834158	0.0108578
CERS2	1175.87	-0.693012	0.207447	3.34067	0.000835768	0.0108682
AMACR	1375.25	-0.979777	0.29338	3.33961	0.000838952	0.0108781
BRMS1L	192.66	-0.917103	0.274575	3.34008	0.000837535	0.0108781
CFL2	558.456	-0.857149	0.256645	3.33982	0.000838336	0.0108781
MICU3	323.919	1.05817	0.316934	-3.33877	0.000841512	0.0109008
LGALS8	3609.64	-0.546003	0.163569	3.33807	0.000843621	0.0109176
IGFBP4	283.139	1.6386	0.490966	-3.33751	0.000845319	0.010925
NPR2	229.192	1.2416	0.372032	-3.33735	0.000845811	0.010925
FBXO38	984.408	-0.679244	0.203605	3.33608	0.000849691	0.0109436
PSMD1	4614.79	-0.964192	0.289008	3.33621	0.000849284	0.0109436
WDR3	605.785	-0.852544	0.25552	3.3365	0.000848407	0.0109436
RNF138	1125.2	-0.941586	0.282327	3.33509	0.000852722	0.0109722
CC2D1B	823.856	0.855867	0.256688	-3.33427	0.000855234	0.010994
AL024498.1	28.4347	2.91806	0.875497	-3.33303	0.000859045	0.0110325
SELENOO	493.88	0.966947	0.290169	-3.33236	0.000861137	0.0110488
PPID	760.47	-0.905356	0.271718	3.33197	0.000862328	0.0110535
ARHGAP25	6122.79	-0.92444	0.27749	3.33144	0.000863992	0.0110644
ITGB3	211.248	-1.52791	0.458681	3.33108	0.000865086	0.0110678
ZDHHC6	2453.56	-0.613887	0.184316	3.33062	0.00086654	0.0110759
TSC22D1	901.605	-0.655172	0.196761	3.32979	0.000869107	0.0110982
ASCC1	1046.47	-0.611054	0.18363	3.32764	0.000875848	0.0111737
UFM1	1916.48	-0.61842	0.185907	3.32649	0.000879462	0.0112092
PRKAB1	3085.86	-0.570041	0.171467	3.32449	0.000885806	0.0112794
IVNS1ABP	5402.33	-0.629401	0.189366	3.32373	0.000888213	0.0112993
ZFP1	233.67	-1.16104	0.349385	3.32308	0.000890283	0.011315
WRNIP1	297.251	0.83992	0.252834	-3.32202	0.000893691	0.0113476
SCRIB	100.027	1.11745	0.336437	-3.32142	0.000895608	0.0113612
FKBP5	269.399	-1.11316	0.33535	3.3194	0.000902113	0.011433
HIST1H1E	191.835	0.671051	0.202179	-3.3191	0.000903081	0.0114345
DKC1	2686.7	-0.547922	0.165173	3.31727	0.000909008	0.0114912
RAB1A	6967.28	-0.650214	0.196013	3.31719	0.000909262	0.0114912
MLYCD	667.467	0.707728	0.213469	-3.31537	0.000915219	0.0115556
TRIM22	9478.32	-1.38006	0.416319	3.31492	0.000916697	0.0115634
ADORA3	15690.7	-0.840687	0.253673	3.31406	0.000919529	0.0115883
SCRN1	1502.83	-0.991492	0.299229	3.31349	0.000921407	0.0115903
UBE2D3	9117.87	-0.947209	0.285856	3.31359	0.000921079	0.0115903
TTI1	1271.21	-0.612392	0.184888	3.31223	0.000925543	0.0116315
FASTKD2	1426.89	-0.978569	0.295543	3.31109	0.000929333	0.0116609
PLD4	54410.4	-0.828694	0.250324	3.31048	0.000931347	0.0116609
SNX4	1161.74	-1.16793	0.352764	3.31081	0.000930267	0.0116609
YTHDF2	4664.1	-0.669002	0.202086	3.31049	0.000931328	0.0116609
LDHA	3924.23	-0.922405	0.278709	3.30956	0.000934413	0.0116884
ACAT1	1892.37	-0.89183	0.269517	3.30899	0.000936317	0.0117014
CHID1	2713.31	-0.742703	0.224486	3.30846	0.00093811	0.0117129
CNOT8	2153.34	-0.874896	0.2646	3.30649	0.000944735	0.0117847
ARL8A	67.748	1.32756	0.401716	-3.30473	0.000950687	0.0117972
BCKDHB	448.159	-0.914949	0.276868	3.30464	0.000950995	0.0117972
CDK3	570.15	0.633552	0.191657	-3.30565	0.000947562	0.0117972
ELAC1	806.798	-0.863652	0.261256	3.30576	0.000947175	0.0117972
IDI1	1599.62	-0.646185	0.195539	3.30464	0.000950982	0.0117972
PGRMC2	413.775	1.08275	0.327626	-3.30483	0.000950325	0.0117972
COQ10B	2323.24	-0.941919	0.285079	3.30406	0.000952955	0.0118107
AC244093.3	91.7017	1.46843	0.444531	-3.30333	0.000955448	0.0118198
SEMA4D	5132.77	-0.499604	0.151237	3.30346	0.000955004	0.0118198
APOL4	32.2437	-2.326	0.704321	3.30247	0.000958375	0.0118343
STRN	203.753	1.69456	0.5131	-3.30259	0.000957966	0.0118343
ZNF146	1690.46	-0.612597	0.185523	3.30199	0.000959998	0.0118435
FOPNL	723.662	-0.759838	0.230144	3.30158	0.000961419	0.0118502
RPL14	1689.33	0.774343	0.234556	-3.30131	0.000962337	0.0118506
BASP1	95.6943	2.1336	0.646472	-3.30038	0.000965553	0.0118794
TRAPPC12	1113.95	0.8362	0.253463	-3.2991	0.000969967	0.0119228
GPR84	1172.68	-1.56749	0.475425	3.29702	0.000977167	0.0120004
GTF2H1	1520.18	-0.736872	0.223543	3.29634	0.000979533	0.0120185
POLR2C	1541.89	-0.839264	0.254662	3.2956	0.0009821	0.012039
PHC2	2307.49	0.56481	0.171478	-3.29377	0.000988521	0.0121046
SRRM2	37813.3	0.704112	0.213784	-3.29357	0.000989247	0.0121046
HMGCR	505.242	-1.04866	0.318767	3.28974	0.0010028	0.0122593
SNAP47	581.519	-0.893283	0.271697	3.2878	0.00100975	0.0123315
TBKBP1	92.7594	1.34478	0.409048	-3.28758	0.00101054	0.0123315
ARPC5	11134.6	-1.01641	0.309221	3.28699	0.00101265	0.0123408
RBM47	1581.73	-0.555802	0.1691	3.28683	0.00101321	0.0123408
ZNF616	774.774	-0.803338	0.244428	3.2866	0.00101405	0.0123408
ATXN10	2215.74	-0.996922	0.303407	3.28576	0.00101706	0.012344
ELP3	1574.12	-1.13551	0.345558	3.28601	0.00101618	0.012344
MKRN2	1656.98	-0.781226	0.237737	3.2861	0.00101586	0.012344
RAB3IL1	834.374	1.05195	0.320327	-3.28399	0.00102349	0.0124108
AC011899.2	208.291	1.0543	0.321198	-3.28238	0.00102934	0.0124481
ERLEC1	1516.68	-0.891295	0.271538	3.2824	0.00102928	0.0124481
INTS1	508.625	0.946574	0.288346	-3.28277	0.00102793	0.0124481
CCPG1	1875.48	-0.623886	0.190133	3.28132	0.00103322	0.0124788
TMEM203	145.395	0.945701	0.288242	-3.28093	0.00103465	0.0124788
ZC3H10	683.147	-0.665539	0.202848	3.28097	0.00103449	0.0124788
ACO1	1260.65	-0.688056	0.209796	3.27964	0.00103939	0.0125248
DDX20	1453.88	-0.892972	0.27235	3.27876	0.00104263	0.0125413
ETV3	394.653	-0.852798	0.260078	3.27901	0.00104173	0.0125413
GOLGA5	1031.63	-0.735292	0.224357	3.27733	0.00104793	0.0125847
MSANTD2	493.655	0.86256	0.263193	-3.27729	0.0010481	0.0125847
TAP1	1133.6	-1.33203	0.406511	3.27675	0.0010501	0.0125975
ASTE1	1214.06	-0.947919	0.289417	3.27527	0.00105562	0.0126524
COX15	1193.27	-0.666	0.203419	3.27403	0.00106025	0.0126966
ZNF513	225.06	1.31184	0.400859	-3.27257	0.00106575	0.0127512
DENND6A	349.512	0.602723	0.184192	-3.27225	0.00106695	0.0127542
SELENOF	3904.13	-0.753947	0.230457	3.27153	0.00106968	0.0127754
KRBOX4	1172.88	-0.490339	0.149975	3.26947	0.00107748	0.0128573
TIMMDC1	2476.61	-1.11637	0.341518	3.26883	0.00107992	0.012875
SLC11A2	4507.02	-0.596016	0.182351	3.26852	0.00108112	0.0128779
SEMA4C	1563.36	0.656992	0.201044	-3.26789	0.00108351	0.0128949
MBTPS1	3575.28	-0.598059	0.183075	3.26675	0.00108791	0.0129359
TRNT1	1455.42	-0.746083	0.228422	3.26625	0.00108983	0.0129473
CPSF6	1903.09	-0.593633	0.181782	3.26564	0.00109217	0.0129637
LUC7L3	10510.6	0.595269	0.182333	-3.26475	0.00109563	0.0129797
PLRG1	1803.59	-1.06474	0.326178	3.26429	0.00109738	0.0129797
RINT1	475.692	-1.16084	0.355591	3.26454	0.00109641	0.0129797
SFMBT1	551.713	-0.639132	0.195785	3.26446	0.00109675	0.0129797
POLE3	1978.75	-0.81276	0.249176	3.26179	0.0011071	0.0130832
CAPNS1	1119.28	0.977754	0.299807	-3.26127	0.00110913	0.0130957
QTRT2	1369.71	-0.937985	0.287655	3.2608	0.00111098	0.013106
OAT	1057.05	-0.565991	0.173662	3.25915	0.00111748	0.0131712
SLC25A29	636.433	1.1951	0.366787	-3.25828	0.00112088	0.0131997
RAB10	7494.58	-0.791153	0.242854	3.25774	0.00112304	0.0132136
DRAM2	5585.63	-0.491953	0.151045	3.25701	0.00112594	0.0132361
ERGIC3	2676.99	-0.692743	0.212722	3.25657	0.00112769	0.013244
GRB2	11087.1	-0.506464	0.155531	3.25634	0.00112857	0.013244
RPA4	588.517	0.655897	0.201536	-3.2545	0.00113594	0.0133136
UBAP2L	2328	-0.683849	0.210133	3.25436	0.00113648	0.0133136
XPNPEP1	1483.39	-0.846665	0.26019	3.25403	0.00113782	0.0133177
RAD17	669.093	-0.780716	0.239987	3.25316	0.00114129	0.0133468
CCDC88B	1874.11	0.686946	0.211316	-3.2508	0.00115081	0.0134464
TMEM50A	8037.38	-0.816923	0.251403	3.24946	0.00115623	0.0134981
MTRNR2L12	528.875	0.943716	0.290523	-3.24834	0.00116082	0.0135399
TUBA1B	6023.32	-1.17034	0.36042	3.24715	0.00116568	0.0135848
ILF2	5269.32	-1.15639	0.35623	3.24619	0.00116961	0.0136188
VASH1	4332.1	0.628036	0.193516	-3.24539	0.0011729	0.0136454
ATG16L2	2797.73	0.802554	0.247414	-3.24377	0.00117957	0.0137112
MFAP1	1378.12	-1.10214	0.339839	3.24313	0.00118226	0.0137305
CTDSPL2	1342.14	-0.698002	0.215249	3.24276	0.00118379	0.0137365
FH	924.031	-0.842493	0.259886	3.24178	0.00118787	0.013772
ALDH6A1	1311.44	-0.518096	0.159915	3.23983	0.00119603	0.0138546
CAMK2D	2687.12	-0.573956	0.177189	3.23922	0.00119856	0.013872
TNPO3	1689.85	-0.640881	0.197879	3.23876	0.00120052	0.0138827
HSD17B11	2415.26	-0.877841	0.27109	3.23819	0.0012029	0.0138983
KANTR	930.039	0.627957	0.193973	-3.23734	0.00120648	0.0139158
TASOR2	852.311	0.811048	0.250515	-3.23752	0.00120573	0.0139158
RPF1	1221.45	-0.876928	0.271014	3.23574	0.00121329	0.0139753
RRM2	199.841	-1.04217	0.322093	3.23564	0.00121371	0.0139753
TFAP4	128.731	1.56696	0.484538	-3.23393	0.001221	0.0140353
ZNRF2	403.663	0.841375	0.260161	-3.23406	0.00122046	0.0140353
CHCHD3	1194.06	-0.993389	0.307367	3.23193	0.00122956	0.0141216
BZW2	440.625	-1.21322	0.375474	3.23118	0.0012328	0.0141347
DNAAF5	171.796	1.11353	0.344618	-3.2312	0.00123273	0.0141347
LAG3	28.5797	1.95408	0.605313	-3.22821	0.00124568	0.0142461
PCBP2	1451.41	0.723683	0.224169	-3.2283	0.0012453	0.0142461
ZNF181	481.633	-0.63057	0.195309	3.22858	0.00124407	0.0142461
MIR503HG	2391.83	0.762631	0.236272	-3.22777	0.00124759	0.0142558
KCNC4	69.7265	1.97495	0.611909	-3.22752	0.00124869	0.0142562
RPL37	1785.22	0.497176	0.15414	-3.22547	0.00125764	0.0143462
AP3S2	1481.15	-0.689956	0.213979	3.22441	0.00126235	0.0143704
TBXAS1	17345	-0.750771	0.232867	3.22403	0.00126402	0.0143704
UTP25	796.67	-0.676764	0.209912	3.22404	0.00126395	0.0143704
ZDHHC9	428.256	-0.733597	0.227508	3.22449	0.00126199	0.0143704
ZNF622	2266.36	-1.19142	0.369711	3.22256	0.00127052	0.0144321
FBXL4	785.154	-0.838256	0.260177	3.22188	0.00127354	0.0144542
AC093627.5	311.737	-0.904297	0.280838	3.22	0.00128191	0.0145247
VTA1	3696.1	-1.24823	0.387623	3.22021	0.00128095	0.0145247
UBE2A	1894.16	-0.774848	0.240716	3.21893	0.00128668	0.0145665
NFYA	605.949	-0.480941	0.149423	3.21865	0.00128794	0.0145686
CDC20	163.324	-1.43328	0.445524	3.21706	0.00129513	0.0146375
HEXD	600.275	0.975831	0.303454	-3.21575	0.00130105	0.0146921
PNRC2	4687.76	-0.733903	0.228248	3.21538	0.00130272	0.0146987
EPS8	3323.48	-0.845169	0.262911	3.21465	0.00130603	0.0147113
TM9SF1	1402.61	-1.00478	0.312555	3.21474	0.00130563	0.0147113
LAIR1	19479.1	-0.623043	0.193895	3.2133	0.00131218	0.014727
LRRC40	423.965	-0.622314	0.193676	3.21317	0.0013128	0.014727
SRPRB	2050.94	-0.705469	0.219524	3.21363	0.00131069	0.014727
TMED5	1512.1	-0.649262	0.202018	3.21388	0.00130954	0.014727
YTHDC1	1917.03	0.595538	0.185344	-3.21315	0.00131288	0.014727
UTP18	1763.68	-0.780176	0.242832	3.21282	0.00131437	0.0147314
ZNF92	580.824	-0.662349	0.206216	3.21191	0.00131855	0.014766
GABRA3	1241.63	-0.928974	0.289331	3.21077	0.0013238	0.0148125
GATM	8920.51	-0.770194	0.239903	3.21044	0.00132533	0.0148167
SCAMP2	16261.3	-0.771706	0.240427	3.20973	0.00132858	0.0148167
TM2D2	4156.52	-0.961722	0.299594	3.21009	0.00132694	0.0148167
ZBTB18	62.0142	2.3308	0.726121	-3.20993	0.00132768	0.0148167
RBM25	4361.53	0.603013	0.187978	-3.20789	0.00133714	0.0148999
LPXN	3752.98	-0.77477	0.241549	3.20751	0.0013389	0.014904
MT-CYB	172171	1.00898	0.314587	-3.20733	0.00133972	0.014904
KIAA0930	2022.22	0.615395	0.191893	-3.20698	0.00134139	0.0149102
RFC2	2552.61	-0.944124	0.294546	3.20535	0.001349	0.0149824
MTMR2	471.616	-0.839468	0.26207	3.20322	0.001359	0.0150811
B3GALT6	197.701	0.849788	0.265443	-3.2014	0.00136762	0.0151574
MCFD2	1080.82	-0.711034	0.222108	3.20129	0.00136813	0.0151574
METTL14	1591.25	-0.921735	0.287959	3.20093	0.00136985	0.015164
GARS	901.05	-0.719862	0.224912	3.20063	0.00137127	0.0151673
APLF	77.4978	-2.043	0.638576	3.19931	0.00137755	0.0152232
SIAE	238.284	-1.41425	0.442078	3.1991	0.00137859	0.0152232
HNRNPAB	548.298	0.763524	0.238798	-3.19737	0.00138688	0.0152773
HSP90B1	17752.7	-0.797058	0.249258	3.19772	0.0013852	0.0152773
TNFSF10	4351.78	-1.23512	0.386276	3.19751	0.00138621	0.0152773
CPSF1	1424.87	0.600372	0.187854	-3.19595	0.00139369	0.0153397
SHPRH	2462.45	0.455705	0.142624	-3.19514	0.00139763	0.0153705
CTBS	1094.62	-0.647774	0.202768	3.19466	0.00139995	0.0153709
DDX50	1132.2	-0.736199	0.230446	3.19467	0.00139993	0.0153709
MARK2	438.621	0.789345	0.24723	-3.19275	0.00140923	0.0154476
TMBIM1	6955.14	-0.70342	0.220305	3.19294	0.00140831	0.0154476
FAM193B	1435.79	0.929027	0.291019	-3.19233	0.00141132	0.015458
FKBP11	510.186	0.717001	0.224666	-3.19141	0.00141579	0.0154734
GIPC1	274.157	0.761356	0.23857	-3.19133	0.00141618	0.0154734
OTOA	94.1764	1.35442	0.424354	-3.19172	0.00141426	0.0154734
KLF12	82.8375	1.30323	0.408562	-3.1898	0.00142372	0.0155432
NCBP3	1409.9	0.75463	0.23665	-3.1888	0.00142866	0.0155846
FARS2	664.305	-1.0009	0.314005	3.18753	0.00143493	0.0156276
SLC35B2	1241.36	-0.7692	0.241312	3.18757	0.00143472	0.0156276
RAB8A	2398.44	-1.3431	0.421524	3.18629	0.00144108	0.0156819
MFSD11	2714.42	-0.646812	0.203113	3.18449	0.0014501	0.015747
NCAPG2	389.258	-0.823321	0.258546	3.18443	0.00145039	0.015747
OSBPL3	1246.72	0.482957	0.15168	-3.18406	0.00145226	0.015747
RRM2B	559.269	-0.844305	0.265157	3.18417	0.00145172	0.015747
SCNN1D	114.956	1.48761	0.467225	-3.18393	0.00145291	0.015747
CDR2	338.95	0.755332	0.237273	-3.18338	0.00145564	0.0157602
SRF	234.888	1.04212	0.327379	-3.18322	0.00145646	0.0157602
MFSD12	699.637	0.713429	0.224155	-3.18276	0.00145881	0.0157603
SEL1L	4125.24	-0.594632	0.186817	3.18297	0.00145773	0.0157603
EIF2S1	2356.6	-1.11358	0.350113	3.18063	0.00146953	0.0158634
SNX1	4027.67	-0.736557	0.231663	3.17944	0.00147562	0.0159164
MDH1	5380.63	-1.30167	0.409459	3.179	0.00147786	0.0159278
MIA3	4231.07	-0.639383	0.201151	3.17862	0.0014798	0.0159359
EFHD2	680.621	0.778482	0.245036	-3.17702	0.00148799	0.0159858
GATB	798.789	-1.1034	0.347294	3.17713	0.00148743	0.0159858
VPS33A	1529.83	-0.586847	0.184698	3.17734	0.00148635	0.0159858
LINC01176	1374.59	0.821239	0.258534	-3.17652	0.00149054	0.0160005
MCM6	1287.32	-1.22125	0.384682	3.1747	0.00149993	0.0160884
RRAGB	618.64	-0.575824	0.181426	3.17388	0.00150415	0.0161208
CBLL1	1344.31	-0.937984	0.29556	3.17358	0.00150572	0.0161248
ACIN1	2417.28	0.612134	0.193082	-3.17034	0.00152261	0.0162928
EIF3D	5130.52	-0.826623	0.260793	3.16966	0.00152619	0.0163182
PSEN2	932.246	-0.899317	0.283795	3.16889	0.00153021	0.0163482
TCP1	3861.58	-0.980197	0.309359	3.16848	0.00153237	0.0163583
RAB18	2710.39	-0.846086	0.267085	3.16785	0.0015357	0.0163808
KIAA1324L	155.964	-0.888983	0.280847	3.16536	0.0015489	0.0164954
SLC66A3	3210.02	-0.767152	0.242342	3.16558	0.00154775	0.0164954
ATP1B3	3965.1	-0.900269	0.284453	3.16492	0.00155128	0.0165067
PSMC1	1935.53	-1.14867	0.362969	3.16464	0.00155273	0.0165067
ZNF773	334.651	-0.817962	0.258483	3.16447	0.00155363	0.0165067
SLC25A35	313.215	1.07104	0.338653	-3.16265	0.00156343	0.0165958
TMC8	2580.33	0.855722	0.270588	-3.16245	0.00156448	0.0165958
UBALD2	71.9238	1.28205	0.405486	-3.16177	0.00156815	0.0166217
TNRC18	2929.52	0.611221	0.193338	-3.16142	0.00157003	0.0166284
ADI1	3597.67	-0.874986	0.276791	3.16118	0.00157131	0.016629
YWHAG	240.4	0.955109	0.302227	-3.16024	0.00157639	0.0166696
RHOH	2582.39	-0.494476	0.156497	3.15966	0.00157956	0.0166901
TPI1	18707.7	-1.1806	0.373712	3.15912	0.00158246	0.0167076
HNRNPD	1785.8	0.845796	0.267902	-3.1571	0.00159345	0.0167752
MACO1	433.208	0.734628	0.232653	-3.15761	0.00159071	0.0167752
MAP1LC3B	2726.94	-0.685674	0.217189	3.15703	0.00159384	0.0167752
NDUFA10	3303.31	-0.615408	0.194923	3.15719	0.00159297	0.0167752
SEH1L	978.054	-0.842982	0.267063	3.15649	0.00159679	0.0167931
CECR2	426.287	0.75487	0.239229	-3.15543	0.00160261	0.0168385
KCTD3	146.889	1.14988	0.364433	-3.15525	0.00160361	0.0168385
SURF4	3773.84	-0.832223	0.263873	3.15388	0.00161116	0.0169047
TBL2	2733.63	-0.910042	0.288691	3.1523	0.00161989	0.016983
STAM	1208.27	-0.57993	0.184064	3.1507	0.0016288	0.0170631
ARCN1	2056.63	-0.974362	0.309363	3.14957	0.00163511	0.0171159
CHMP7	2430.03	-0.946131	0.300437	3.14918	0.00163729	0.0171255
AL161935.1	37.9179	1.96849	0.625239	-3.14838	0.00164177	0.017159
MORF4L1	5305.83	-0.870568	0.276793	3.1452	0.00165976	0.0172974
PMS2	656.523	-0.553436	0.175966	3.14513	0.00166015	0.0172974
RO60	2644.82	-0.632861	0.201217	3.14517	0.00165991	0.0172974
RPSA	3266.79	0.608114	0.193321	-3.14561	0.0016574	0.0172974
PABPC4	2018.95	0.779743	0.248074	-3.14318	0.00167122	0.0173993
CISD2	1795.48	-0.780101	0.248232	3.14262	0.00167441	0.0174082
UMPS	2011.74	-0.970612	0.308858	3.14258	0.00167466	0.0174082
TPM3	10852.3	-0.781807	0.248888	3.1412	0.00168259	0.0174772
ZNF420	685.163	-0.779954	0.248363	3.14038	0.00168729	0.0175125
MKLN1	3021.67	-0.507025	0.161491	3.13964	0.00169155	0.0175244
NXT2	570.941	-1.06285	0.338557	3.13936	0.00169316	0.0175244
PCDHGC3	169.573	-1.06224	0.33837	3.13928	0.00169365	0.0175244
SLC39A14	243.78	-1.18655	0.377924	3.13966	0.00169144	0.0175244
AC244197.2	65.1584	1.40594	0.44801	-3.13819	0.00169993	0.0175759
DCAF13	1844.24	-1.19492	0.380799	3.13792	0.00170149	0.0175786
CCDC126	687.38	-1.15389	0.367809	3.13721	0.00170565	0.017608
EMC1	1453.24	-0.499744	0.159321	3.13672	0.00170848	0.0176103
IL16	5320.44	-0.616821	0.196642	3.13677	0.0017082	0.0176103
PCIF1	1899.44	-0.488175	0.155667	3.13602	0.00171257	0.017639
NCAPH	101.613	-1.67647	0.534672	3.13552	0.00171551	0.0176558
WDR48	1371.96	-0.712243	0.227175	3.13521	0.00171731	0.0176608
AGA	1185	-1.06975	0.341262	3.13468	0.00172041	0.0176651
MAML1	708.028	0.527908	0.16842	-3.13447	0.00172167	0.0176651
PCTP	228.531	-1.154	0.36812	3.13485	0.00171945	0.0176651
ADH5	1532.78	-0.779924	0.248887	3.13365	0.00172649	0.0177011
DYNLT3	1002.62	-0.692499	0.221025	3.13312	0.00172956	0.0177096
IL20RB	52.5678	1.98418	0.633305	-3.13306	0.00172994	0.0177096
PAXX	1463.08	0.84725	0.270508	-3.13207	0.00173577	0.0177557
LRFN3	29.5213	2.42466	0.774224	-3.13172	0.00173784	0.0177634
LTN1	1072.26	0.522881	0.167057	-3.12996	0.0017483	0.0178568
MEF2C	17064.4	-0.444442	0.142012	3.12961	0.00175037	0.0178644
TMEM131L	806.83	-0.713169	0.227928	3.12892	0.00175448	0.0178928
IGSF21	493.368	0.930841	0.297531	-3.12855	0.00175673	0.0179022
ZNF184	528.697	-0.909104	0.290625	3.12811	0.00175937	0.0179155
BNIP3L	3416.61	-0.80611	0.25781	3.12676	0.00176744	0.0179705
SKP2	971.434	-0.841275	0.269054	3.12678	0.00176731	0.0179705
GBP2	55.6129	-3.229	1.03295	3.12598	0.00177214	0.0179912
NIPSNAP1	545.027	-0.669472	0.214158	3.12606	0.00177163	0.0179912
EFTUD2	3262.45	-0.519837	0.166327	3.12539	0.00177568	0.0180135
LRRC8C	8267.1	-0.873995	0.279671	3.12508	0.00177758	0.0180192
MT-ND3	2928.49	1.2267	0.392753	-3.12334	0.00178811	0.0180987
TMBIM4	3899.59	-0.698197	0.223526	3.12356	0.00178677	0.0180987
AC090061.1	37.9029	-1.64181	0.525704	3.12307	0.00178973	0.018101
B3GALNT1	177.424	-1.4426	0.461948	3.12286	0.00179102	0.018101
APOL3	152.739	-1.70198	0.545182	3.12185	0.00179716	0.0181358
SCOC	882.631	-0.839608	0.268942	3.12189	0.00179691	0.0181358
LRP3	247.165	1.01745	0.325952	-3.12147	0.0017995	0.0181458
ACADM	2047.95	-0.699279	0.224105	3.12032	0.00180652	0.0181759
ANXA7	3138.41	-1.00132	0.320858	3.12075	0.00180391	0.0181759
POLA2	1417.04	-0.6631	0.212508	3.12036	0.00180632	0.0181759
MTRNR2L8	65.157	1.07341	0.344064	-3.11981	0.00180965	0.0181938
TOR3A	2788.77	-0.950437	0.304812	3.11811	0.00182016	0.0182858
ANKH	1164.89	0.756921	0.242812	-3.11731	0.00182508	0.0183215
DHRS3	11746.5	-0.582176	0.186829	3.11609	0.00183265	0.0183565
MZF1	1115.48	0.717657	0.230295	-3.11625	0.00183168	0.0183565
TMEM168	1544.26	-0.569571	0.182761	3.11647	0.00183028	0.0183565
HCCS	1456.8	-0.869137	0.279057	3.11455	0.00184229	0.0184393
FAM214A	473.313	0.515852	0.165669	-3.11375	0.00184728	0.0184755
HNRNPC	11271	-0.587547	0.188766	3.11256	0.00185472	0.0185362
HNRNPLL	1036.83	-1.02028	0.327916	3.11139	0.0018621	0.0185962
PIGA	372.593	-0.62184	0.199882	3.11104	0.0018643	0.0186043
COCH	110.74	-1.0894	0.350456	3.10853	0.00188018	0.0187489
GRWD1	1134.31	-1.17283	0.377356	3.10802	0.00188346	0.0187677
CSNK1E	790.099	0.961651	0.309467	-3.10745	0.00188711	0.0187902
IKBKG	428.157	-0.79309	0.255474	3.10439	0.00190671	0.0189714
BICRA	61.5739	1.62852	0.524626	-3.10416	0.00190817	0.0189718
BTBD6	227.69	1.10238	0.355182	-3.10371	0.00191109	0.0189869
LINC01160	220.566	0.916276	0.295408	-3.10173	0.00192393	0.0191004
PSMD14	2531.71	-1.39457	0.449681	3.10126	0.00192702	0.019117
GLCCI1	785.082	0.663268	0.21392	-3.10054	0.00193167	0.0191365
MRPL3	1453.03	-1.04156	0.335931	3.10052	0.00193183	0.0191365
CDK11B	517.384	0.58979	0.190246	-3.10015	0.00193424	0.0191463
ACTR10	1606.65	-0.881671	0.284428	3.0998	0.00193652	0.0191547
MITF	1337.88	-0.654163	0.211115	3.09861	0.00194433	0.0192179
ZNF443	232.421	-1.04127	0.33609	3.09818	0.0019471	0.0192312
APOBEC3B	78.6474	-2.59125	0.836633	3.09723	0.00195337	0.0192367
HIST1H2BN	221.536	-1.07039	0.345539	3.09773	0.00195007	0.0192367
POLL	688.282	0.699996	0.226004	-3.09727	0.00195312	0.0192367
VMP1	5812.84	-0.92549	0.298796	3.09739	0.0019523	0.0192367
THAP6	759.963	-0.69616	0.224791	3.09692	0.00195542	0.0192428
ABL2	770.192	0.583028	0.188277	-3.09664	0.00195727	0.0192469
TRAIP	213.595	-1.00552	0.324822	3.09561	0.00196409	0.0193
TARDBP	7298.93	-0.450328	0.145519	3.09464	0.00197052	0.0193491
AURKA	296.324	-1.52587	0.493451	3.09225	0.00198648	0.0194533
EMC10	1446.8	0.647261	0.2093	-3.0925	0.00198478	0.0194533
PTTG2	113.393	1.50079	0.485357	-3.09212	0.0019873	0.0194533
SNX10	531.164	-1.31341	0.424782	3.09197	0.00198836	0.0194533
ZFP37	156.699	-1.08411	0.350529	3.09278	0.00198292	0.0194533
BARD1	1337.56	-0.565115	0.182897	3.0898	0.00200291	0.0195814
MMUT	770.526	-0.701215	0.227068	3.08812	0.00201425	0.019678
MALINC1	87.8232	1.08485	0.351399	-3.08723	0.00202028	0.0197192
SDHD	6667.61	-0.795708	0.257755	3.08707	0.0020214	0.0197192
TPD52L2	1460.98	-0.510955	0.165585	3.08576	0.00203036	0.0197923
ZNF140	998.618	-0.864238	0.280132	3.08511	0.00203477	0.019821
ACLY	1580.84	-0.504074	0.163501	3.083	0.00204924	0.0199475
KLHL7	863.978	-1.02045	0.331019	3.08276	0.00205089	0.0199492
SEC23IP	1247.67	-0.507417	0.164631	3.08215	0.00205511	0.0199758
EPN1	626.417	1.15362	0.374482	-3.08059	0.00206592	0.020052
SASH3	15963.4	-0.670049	0.217494	3.08077	0.00206464	0.020052
BUB1B	138.929	-1.52476	0.49508	3.07983	0.00207122	0.0200607
FAM122B	457.099	0.790494	0.256669	-3.07981	0.0020713	0.0200607
RPL39	769.264	0.691544	0.224537	-3.07987	0.00207093	0.0200607
GLIPR1	7001.94	-0.506087	0.164343	3.07945	0.00207382	0.0200696
MYO7A	1454.48	0.708484	0.230101	-3.07901	0.00207687	0.0200696
RPL23	3708.93	0.579018	0.188063	-3.07884	0.00207806	0.0200696
TMA16	270.459	-0.879761	0.285746	3.07882	0.00207825	0.0200696
UBIAD1	1072.81	-0.63493	0.206239	3.07861	0.00207966	0.0200696
C2orf42	817.41	-0.554907	0.180395	3.07607	0.00209751	0.0202274
AC069549.2	174.456	0.955961	0.310851	-3.0753	0.00210288	0.0202568
SEPTIN6	1854.63	0.38277	0.12447	-3.07521	0.00210357	0.0202568
AC097478.3	29.7697	2.02697	0.65927	-3.07457	0.00210809	0.0202858
DECR1	1461.56	-1.06351	0.346325	3.07085	0.00213449	0.020496
OGFOD1	898.501	-1.10682	0.360394	3.07114	0.0021324	0.020496
PJA1	404.147	-0.975154	0.317532	3.07105	0.0021331	0.020496
VPS9D1	162.914	0.968434	0.315527	-3.06926	0.00214589	0.0205907
KHDRBS3	190.323	1.01185	0.329927	-3.0669	0.00216291	0.0207393
HOOK3	913.327	0.535999	0.174794	-3.06646	0.00216611	0.0207552
INSIG2	1286.26	-0.753921	0.245932	3.06557	0.00217257	0.0208023
MINDY1	452.168	-0.742738	0.242309	3.06526	0.00217484	0.0208093
GCNT1	53.5469	-1.51242	0.493499	3.0647	0.0021789	0.0208333
SLC66A2	412.191	0.793889	0.259188	-3.06299	0.00219139	0.0209379
TSR1	740.428	-0.742872	0.242598	3.06215	0.00219755	0.0209818
MPZL1	4649.52	-0.790563	0.258319	3.06041	0.00221032	0.0210888
TMEM109	6943.45	-0.747835	0.244381	3.06012	0.00221246	0.0210943
APEX2	1896.91	-0.912519	0.298245	3.05963	0.00221613	0.0211143
TRIAP1	677.691	-0.850222	0.277926	3.05916	0.00221957	0.0211322
AC027796.1	65.2532	1.56334	0.511215	-3.05809	0.00222754	0.021191
COMMD10	1983.86	-0.854102	0.279329	3.0577	0.00223046	0.021191
MAP11	995.102	0.831229	0.271845	-3.05773	0.00223022	0.021191
NDC1	513.117	-0.625346	0.204548	3.05721	0.00223407	0.0212101
ZNF701	1222.4	-0.705833	0.230891	3.057	0.00223563	0.0212101
GTPBP4	2068.24	-1.02193	0.334358	3.05639	0.00224018	0.0212234
RIOK2	1164.55	-1.21713	0.398213	3.05649	0.00223948	0.0212234
RAE1	2860.13	-0.745844	0.244049	3.05613	0.00224217	0.0212263
UQCRC2	3011.53	-0.734	0.240189	3.05593	0.00224364	0.0212263
POLR3C	3587.76	-0.837007	0.273945	3.05539	0.0022477	0.021235
ZNF124	938.623	-0.499792	0.163569	3.05554	0.00224652	0.021235
DCUN1D2	355.377	0.676925	0.221661	-3.05387	0.00225909	0.0213276
ING3	1280.76	-0.717069	0.234897	3.05269	0.00226801	0.0213877
TUBD1	925.975	-0.866262	0.283797	3.0524	0.00227022	0.0213877
XRN2	2114.71	-0.846261	0.277226	3.0526	0.00226869	0.0213877
PAPOLG	1326.47	-0.501697	0.164631	3.04741	0.00230826	0.0217309
GART	2051.66	-0.806221	0.26459	3.04705	0.00231096	0.0217334
LINC00565	66.1346	2.72418	0.894068	-3.04695	0.00231176	0.0217334
WDR75	1640.02	-0.694966	0.228108	3.04666	0.00231399	0.0217392
DTX3L	1676.93	-0.7772	0.255166	3.04586	0.00232015	0.0217729
RRN3	1322.52	-1.11686	0.366692	3.04578	0.0023208	0.0217729
CLDND2	117.581	0.952585	0.312811	-3.04524	0.00232492	0.0217963
PDXK	2213.31	0.74835	0.245902	-3.04329	0.00234007	0.0219231
ZNF276	1140.64	0.791075	0.259968	-3.04297	0.00234252	0.0219308
RABEPK	953.479	-0.588549	0.193544	3.04091	0.00235867	0.0220667
GALNT11	1109.92	-0.496971	0.16344	3.0407	0.00236031	0.0220667
AL022328.3	54.5971	1.31934	0.433954	-3.04027	0.00236367	0.0220828
ATG7	4083.11	-0.482804	0.158885	3.0387	0.00237599	0.0221715
NORAD	813.172	0.667239	0.219585	-3.03864	0.00237646	0.0221715
GPR162	66.3816	1.33125	0.438175	-3.03818	0.00238013	0.0221904
MRPS22	757.471	-1.0364	0.341273	3.03686	0.00239056	0.0222722
PDPK1	742.585	0.540659	0.178048	-3.0366	0.00239266	0.0222764
SLC35D2	184.169	0.964127	0.31755	-3.03615	0.00239623	0.0222943
CCL8	638.128	-1.1763	0.387493	3.03567	0.00239998	0.0222983
GAS2L1	53.7683	1.38794	0.457208	-3.0357	0.00239982	0.0222983
VPS45	3350.03	-0.614538	0.20249	3.0349	0.00240613	0.02234
AC005856.1	111.753	1.20016	0.395545	-3.0342	0.00241176	0.0223615
TMEM65	185.666	1.05686	0.348302	-3.03431	0.00241087	0.0223615
AKAP11	943.782	0.73445	0.242103	-3.03362	0.00241637	0.0223889
TPMT	1221.23	-0.975943	0.322064	3.03028	0.0024433	0.0226228
TUBA1A	5956.19	-0.997886	0.32948	3.02867	0.0024563	0.0227275
TSPAN33	96.8455	1.70595	0.563347	-3.02824	0.0024598	0.0227443
VPS11	2077.44	-0.542806	0.179293	3.02748	0.00246604	0.0227864
TAB3	251.024	0.746376	0.246554	-3.02723	0.00246802	0.022789
MHENCR	59.2928	1.25029	0.413071	-3.02682	0.00247141	0.0228047
DCTN5	1485.6	-0.705505	0.233247	3.02471	0.00248869	0.0229383
NAA16	759.95	0.539122	0.178268	-3.02423	0.0024927	0.0229383
SHQ1	393.853	-0.742647	0.245557	3.02434	0.00249179	0.0229383
ZNF20	372.504	-0.828341	0.273892	3.02433	0.00249181	0.0229383
ENOX2	888.018	-0.717264	0.237196	3.02394	0.0024951	0.0229447
ALOX5	4139.92	-0.56058	0.185401	3.0236	0.00249786	0.0229544
PPP2R5A	397.386	0.623757	0.206334	-3.02305	0.00250244	0.0229808
PAFAH1B2	3437.04	-0.684496	0.226493	3.02215	0.00250985	0.0230061
PIGB	1265.97	-1.10266	0.364837	3.02232	0.00250844	0.0230061
TLE4	1123.78	0.636193	0.210514	-3.02209	0.00251032	0.0230061
USP47	1894.37	-0.939201	0.310847	3.02142	0.0025159	0.0230416
VAMP7	1027.84	-0.626076	0.207227	3.0212	0.00251773	0.0230427
D2HGDH	157.784	0.980433	0.324656	-3.01991	0.00252851	0.0231099
TRAPPC3	4747.38	-0.630635	0.208825	3.01992	0.00252838	0.0231099
BRWD1	1694.54	0.475874	0.157596	-3.01957	0.0025313	0.0231197
AP000224.1	145.613	0.907047	0.30048	-3.01866	0.00253896	0.0231619
CALR	3491.29	-0.442251	0.146508	3.01861	0.00253935	0.0231619
CWC22	1690.12	-1.02948	0.341067	3.01841	0.00254107	0.0231619
DERA	1260.08	-0.781054	0.258917	3.01662	0.00255609	0.0232831
CCDC127	870.973	-0.640514	0.212382	3.01586	0.00256251	0.0233258
B9D2	232.457	-0.674595	0.223716	3.01541	0.00256634	0.0233291
CPNE2	459.176	0.616336	0.204387	-3.01553	0.00256527	0.0233291
HADH	1478.74	-0.435154	0.144336	3.01486	0.00257098	0.0233555
MAD2L1BP	1108.66	-0.849893	0.28196	3.01424	0.00257627	0.0233667
OTUD4	539.984	0.847887	0.281289	-3.01429	0.00257582	0.0233667
SPDL1	348.547	-0.995026	0.330124	3.0141	0.00257742	0.0233667
FBP1	473.59	-0.861077	0.285749	3.0134	0.0025834	0.0233843
GUSB	4280.39	-0.59013	0.195844	3.01326	0.00258456	0.0233843
ST13	3196.64	-0.576306	0.19124	3.01353	0.00258229	0.0233843
PSMD10	4937.83	-1.01953	0.338458	3.01228	0.00259291	0.0234441
DNAJC11	844.976	-0.52439	0.174125	3.01157	0.00259896	0.0234712
ERP44	6973.23	-0.734591	0.243927	3.01152	0.00259939	0.0234712
CBR1	999.124	-1.27542	0.423613	3.01081	0.0026055	0.0235106
FNTB	528.496	-0.916429	0.304603	3.0086	0.00262455	0.0236666
BHLHE41	4621.84	0.676685	0.224935	-3.00835	0.00262668	0.02367
ALG13-AS1	78.1174	1.14404	0.380388	-3.00755	0.0026336	0.0237006
GLRX3	1039.77	-0.670173	0.222822	3.00767	0.00263261	0.0237006
ACOX1	1233.95	-0.493421	0.164094	3.00694	0.00263892	0.0237327
AC084125.2	32.5318	1.64025	0.545523	-3.00674	0.00264068	0.0237327
PRORP	1172.91	-0.870583	0.289589	3.00627	0.00264474	0.0237527
TDRKH	584.127	-0.938186	0.312097	3.00607	0.00264644	0.0237527
FEN1	569.017	-1.0227	0.340335	3.00497	0.00265606	0.0238232
FAM120A	2360.41	0.718861	0.239386	-3.00294	0.00267383	0.0239507
NSD3	1538.77	0.470636	0.156725	-3.00294	0.00267381	0.0239507
GRN	36614.5	-0.606717	0.202066	3.00257	0.00267715	0.0239645
GNAQ	1200	0.690963	0.230164	-3.00204	0.00268173	0.0239896
ARAF	1274.91	-0.70721	0.235612	3.00159	0.00268575	0.0240043
ATPAF1	361.915	0.595316	0.198384	-3.00082	0.0026925	0.0240043
COG5	1033.78	-0.519863	0.173233	3.00094	0.0026915	0.0240043
KLF16	137.813	1.14814	0.382581	-3.00103	0.00269066	0.0240043
RNF121	410.508	-0.702716	0.234188	3.00065	0.00269407	0.0240043
TMEM181	453.839	0.622153	0.20731	-3.00107	0.00269031	0.0240043
LDHB	4901	-1.03871	0.346361	2.99894	0.00270923	0.0241075
ZNF182	745.262	-0.932623	0.310965	2.99913	0.00270754	0.0241075
CDK1	164.943	-1.3174	0.439593	2.99687	0.0027277	0.0242398
CPT1B	1982.29	0.639473	0.213374	-2.99696	0.00272685	0.0242398
AC239800.2	90.1821	0.918236	0.306483	-2.99605	0.00273503	0.024289
HAT1	1964.6	-0.884274	0.29524	2.9951	0.00274356	0.0243326
SMARCE1	3285.33	-0.579126	0.193346	2.99529	0.00274186	0.0243326
NCOR2	3399.79	0.818624	0.273436	-2.99384	0.00275494	0.024401
PLIN3	2122.86	-0.922009	0.307971	2.99382	0.00275508	0.024401
ZDHHC13	691.719	-0.818912	0.27355	2.99364	0.0027567	0.024401
MRM3	626.789	-1.05588	0.352744	2.99333	0.00275948	0.0244096
COPZ1	1881.7	-0.759289	0.253702	2.99284	0.00276395	0.0244331
MAFB	2760.06	0.683317	0.228345	-2.99248	0.00276724	0.0244461
NUP37	586.413	-0.669522	0.223814	2.99142	0.00277685	0.0244828
RPS6KA2	347.778	0.926655	0.309761	-2.99152	0.00277594	0.0244828
WIZ	138.211	1.18714	0.396847	-2.99143	0.00277673	0.0244828
TSTD1	168.988	1.17975	0.394526	-2.99029	0.00278716	0.0245576
TRMT1L	1157.36	-0.923766	0.308944	2.99008	0.00278907	0.0245584
CDS2	2454.07	-0.536804	0.179565	2.98947	0.00279458	0.0245909
AL157938.3	247.834	0.961035	0.321545	-2.98881	0.0028007	0.0246286
ARID3A	601.638	0.961173	0.321655	-2.98821	0.00280619	0.0246448
IMPDH2	1124.92	-0.710852	0.237878	2.9883	0.00280531	0.0246448
MIPEP	393.224	-0.928361	0.310877	2.98626	0.00282412	0.024786
RBMX	11056.5	-0.808933	0.271046	2.98448	0.00284059	0.0249143
ACTR6	783.948	-0.923999	0.309716	2.98337	0.0028509	0.0249885
PGM3	810.713	-0.79732	0.267292	2.98296	0.00285476	0.0250061
CNIH1	1168.42	-0.577475	0.193619	2.98253	0.00285874	0.0250149
SESN3	1236.57	0.534817	0.179321	-2.98245	0.00285948	0.0250149
PSMC3	4277.45	-1.19727	0.401687	2.9806	0.00287681	0.0251502
CDC37	4669.57	0.435973	0.146297	-2.98006	0.00288195	0.0251624
PKD1	261.511	1.07034	0.35916	-2.98012	0.00288131	0.0251624
AF127936.2	740.957	0.758302	0.254478	-2.97983	0.00288406	0.0251645
GHDC	396.389	0.815996	0.274221	-2.97568	0.00292337	0.0254805
RIOX2	649.159	-0.720878	0.242262	2.97561	0.00292405	0.0254805
PDSS2	505.19	-0.769079	0.25858	2.97424	0.00293717	0.0255783
TEPSIN	210.854	0.863662	0.290627	-2.97172	0.00296139	0.0257725
ABHD2	965.803	-0.700885	0.235878	2.97138	0.00296461	0.0257839
ATP6V1H	1903.44	-0.539554	0.181598	2.97115	0.00296689	0.025787
EIF3C	229.848	-0.633256	0.213185	2.97045	0.00297361	0.0258214
REEP5	6843.59	-0.677599	0.228132	2.9702	0.00297603	0.0258214
SLC25A20	1293.87	-0.964487	0.324727	2.97014	0.00297659	0.0258214
MBD2	274.902	1.16805	0.39355	-2.96798	0.00299761	0.025987
HARS	2219.4	-0.811265	0.273383	2.9675	0.00300229	0.0259904
KHSRP	208.436	0.995132	0.335358	-2.96737	0.00300357	0.0259904
ZSWIM8	1160.25	0.684051	0.230526	-2.96735	0.00300378	0.0259904
ALG9	694.465	-0.706744	0.238237	2.96656	0.00301156	0.0260242
DGCR8	734.872	0.797328	0.268758	-2.96671	0.00301001	0.0260242
ADO	162.314	1.14036	0.384464	-2.96611	0.00301596	0.0260455
LIG3	792.999	-0.60809	0.205058	2.96545	0.00302242	0.0260754
ZNF524	138.192	0.766556	0.258504	-2.96536	0.00302329	0.0260754
MAGI1	144.865	1.25818	0.424373	-2.9648	0.00302883	0.0260898
PUS1	406.466	0.794051	0.267826	-2.9648	0.00302878	0.0260898
PAK1	2735.3	-0.775637	0.26164	2.96452	0.00303155	0.0260965
YIPF1	1625.68	-1.01587	0.342775	2.96365	0.00304016	0.0261539
LINC01141	1584.29	0.450315	0.151973	-2.96314	0.00304522	0.0261807
TNKS1BP1	79.6179	1.18614	0.400356	-2.96272	0.00304935	0.0261995
DEGS1	6866.08	-0.65073	0.219776	2.96088	0.00306759	0.0262725
EMC7	4247.33	-0.916254	0.309437	2.96103	0.00306609	0.0262725
MOSPD1	297.901	-0.744453	0.251414	2.96106	0.00306579	0.0262725
SERPINB1	2301.95	-0.615208	0.20776	2.96115	0.00306497	0.0262725
WBP11	1188.14	-0.790922	0.267093	2.96122	0.00306418	0.0262725
CSNK1G2	394.77	0.618652	0.209027	-2.95967	0.00307964	0.0263589
F8A1	96.4683	1.12693	0.380865	-2.95888	0.00308759	0.0264101
GUCY1B1	91.6675	-1.27093	0.4301	2.95496	0.00312713	0.0267314
TMEM256	390.124	0.616403	0.208645	-2.95432	0.00313359	0.0267577
UBAC2	4897.38	-0.631274	0.213682	2.95426	0.00313417	0.0267577
ARRDC2	1764.97	0.819403	0.277505	-2.95275	0.00314955	0.0268379
INAFM2	512.364	0.941848	0.318973	-2.95275	0.00314955	0.0268379
MED21	1001.42	-1.01279	0.342959	2.95309	0.00314615	0.0268379
ANO6	1951.65	-0.532839	0.180508	2.95189	0.00315838	0.0268792
CPSF3	1486.81	-0.86726	0.293798	2.95189	0.00315838	0.0268792
AC025175.2	93.3881	1.08796	0.368622	-2.95144	0.00316301	0.0269015
CASP8	1773.87	-0.714008	0.241962	2.95091	0.00316842	0.0269149
THOC3	1047.42	-0.788435	0.267185	2.95089	0.00316858	0.0269149
AHDC1	166.973	0.907986	0.307781	-2.95011	0.00317663	0.0269494
NONO	6078.04	-0.510287	0.172969	2.95017	0.00317602	0.0269494
CPQ	2408.26	-0.496755	0.168421	2.94948	0.00318314	0.0269754
HERC6	1490.33	-1.68152	0.570119	2.94942	0.00318371	0.0269754
ZBTB33	464.424	-1.13906	0.38627	2.94886	0.00318945	0.0270071
RYR1	4234	0.686643	0.232924	-2.94793	0.00319913	0.0270721
DNAJC5	1731.82	0.679654	0.230643	-2.94677	0.00321109	0.0271142
LIVAR	60.0547	1.56673	0.531668	-2.94683	0.00321053	0.0271142
STK25	1629.76	0.436218	0.148038	-2.94667	0.00321217	0.0271142
ZNF614	410.268	-1.01277	0.343648	2.9471	0.00320764	0.0271142
AC015813.1	477.324	0.826172	0.280497	-2.94539	0.00322547	0.0272094
AL133243.3	290.553	0.896571	0.304476	-2.94464	0.0032333	0.02725
GAPVD1	3534.28	-0.403003	0.136867	2.94448	0.00323493	0.02725
LCMT1-AS2	37.1534	2.37773	0.807558	-2.94435	0.00323634	0.02725
TXNDC9	1029.45	-0.919627	0.312427	2.94349	0.00324534	0.0273087
FASN	66.8899	1.06001	0.360165	-2.94312	0.00324919	0.0273241
ACOT13	739.468	-0.749965	0.254894	2.94227	0.00325819	0.0273826
AF111167.1	104.33	0.757363	0.257564	-2.94049	0.00327695	0.0274888
CDC5L	2842.53	-0.761802	0.259045	2.94081	0.00327357	0.0274888
INPP4A	712.562	0.685666	0.233172	-2.9406	0.00327578	0.0274888
TAZ	1376.53	0.897751	0.305331	-2.94026	0.00327937	0.027492
AC087284.1	1398.23	0.723743	0.246212	-2.93951	0.00328729	0.0275412
CCT7	4018.67	-0.824024	0.280452	2.9382	0.00330127	0.0276069
KANSL1L	222.25	0.685224	0.233199	-2.93837	0.00329947	0.0276069
PYROXD2	238.696	0.995216	0.338682	-2.9385	0.00329804	0.0276069
PLBD1	1189.35	-0.988516	0.336562	2.9371	0.00331299	0.0276796
ZNF410	1334.22	-0.86344	0.293987	2.937	0.00331407	0.0276796
ECHDC1	1856.63	-0.618631	0.210695	2.93615	0.00332318	0.0277385
AL133259.1	30.1781	3.23373	1.10191	-2.93465	0.00333921	0.0278378
COQ5	1043.31	-0.887395	0.302375	2.93475	0.00333816	0.0278378
SAE1	1568.52	-0.766352	0.261161	2.9344	0.00334192	0.0278432
KBTBD4	235.314	-0.828093	0.282328	2.93309	0.00335605	0.0279436
DYNC1LI2	1032.36	-0.696493	0.237542	2.93208	0.00336697	0.0280172
ZNF41	486.094	-0.956556	0.326292	2.9316	0.00337226	0.0280439
GFM2	498.077	-0.73957	0.252325	2.93103	0.00337843	0.0280779
STX4	2377.91	0.489015	0.166863	-2.93063	0.00338272	0.0280961
PIP4K2C	686.252	-0.739229	0.252268	2.93033	0.00338603	0.0281063
SNAPC3	1767.19	-0.649654	0.22174	2.9298	0.00339185	0.0281373
TSG101	3335.1	-1.10362	0.376713	2.92959	0.00339407	0.0281384
CCDC88A	5331.1	0.530131	0.180986	-2.92913	0.00339917	0.0281634
EXOC2	1198.33	-0.62159	0.212309	2.92776	0.0034141	0.0282696
P4HB	5183.22	-0.661154	0.225837	2.92757	0.00341624	0.02827
SNHG9	118.876	0.768219	0.262446	-2.92715	0.00342083	0.0282906
ZC3H14	2321.55	-0.57729	0.197262	2.92652	0.00342776	0.0283306
PHLDB1	53.1982	1.54426	0.527783	-2.92595	0.00343409	0.0283654
CYB5R4	1241.46	-0.572586	0.195711	2.92567	0.00343717	0.0283735
EGR3	194.709	1.19806	0.409662	-2.9245	0.00345011	0.0284629
LRRC41	2167.19	-0.785471	0.268707	2.92315	0.00346514	0.0285694
TFG	1985.68	-0.803324	0.274918	2.92205	0.00347733	0.0286523
BAZ2A	1282.72	0.733569	0.251105	-2.92136	0.00348503	0.0286982
AC027020.2	129.358	1.58279	0.542161	-2.91942	0.00350687	0.0288605
CKAP2	1211.66	-0.60581	0.207544	2.91895	0.00351209	0.0288858
TASP1	753.899	-1.07321	0.367731	2.91847	0.00351751	0.0289127
SPCS2	4139.44	-0.965565	0.330917	2.91785	0.00352458	0.0289532
IRF2BP1	101.117	1.03754	0.355641	-2.91738	0.00352987	0.0289789
SARS	6579.65	-0.701676	0.240575	2.91666	0.00353799	0.0290279
PHF10	400.663	0.809583	0.277689	-2.91543	0.00355203	0.0291254
ZCCHC10	864.877	-0.809254	0.277622	2.91495	0.00355748	0.0291523
KPNA1	1913.14	-0.596793	0.204788	2.91419	0.00356609	0.0292051
DPP9	1093.95	0.869359	0.298376	-2.91364	0.00357241	0.0292391
RPUSD1	281.837	0.735735	0.252633	-2.91227	0.00358807	0.0293494
SF3A2	81.3717	1.03811	0.356561	-2.91144	0.00359763	0.0294097
HIST1H3H	62.3732	-1.86578	0.640934	2.91104	0.00360231	0.0294302
GPBP1	4264.39	-0.6352	0.218277	2.91007	0.00361347	0.0295035
NECAP2	2964.17	-0.715325	0.245833	2.9098	0.00361655	0.0295107
CEBPZOS	303.482	0.64263	0.220938	-2.90864	0.00363006	0.0295596
MDH2	3546.53	-0.798625	0.274546	2.90889	0.00362715	0.0295596
TRIP4	2100.64	-0.732758	0.251926	2.90862	0.00363023	0.0295596
YWHAH	4310.41	0.678074	0.233133	-2.90853	0.00363132	0.0295596
PTTG1IP	16576.1	-0.559031	0.192338	2.9065	0.00365494	0.0297339
NUP54	1182.15	-0.619801	0.213387	2.90459	0.00367734	0.0298981
BRCC3	1197.54	-0.970724	0.334681	2.90044	0.00372635	0.03026
CRAT	319.014	0.884882	0.305074	-2.90055	0.00372504	0.03026
AGAP9	610.035	0.469539	0.161935	-2.89956	0.00373685	0.0303271
CREBZF	991.206	0.849669	0.293118	-2.89872	0.00374685	0.0303716
SNX17	5462.51	-0.900937	0.31079	2.89886	0.0037452	0.0303716
MRPS23	1016.18	-0.680149	0.234668	2.89834	0.00375141	0.0303903
PSMD12	2103.87	-0.69091	0.238447	2.89754	0.00376105	0.03045
SELPLG	79342.1	-0.688331	0.237638	2.89655	0.00377287	0.0305274
NAP1L4	3213.81	-0.422067	0.145732	2.8962	0.00377717	0.0305438
ANKRD44-IT1	563.363	0.73036	0.252212	-2.89582	0.00378171	0.0305622
RWDD2B	178.899	-0.959832	0.331547	2.89501	0.00379145	0.0306225
MEIS1	317.148	-0.751684	0.2597	2.89444	0.0037984	0.0306603
CD46	6547.24	-0.51919	0.179468	2.89293	0.00381663	0.030789
C12orf56	457.949	-0.632466	0.218646	2.89265	0.00382007	0.0307983
GSE1	840.196	0.662966	0.229266	-2.89169	0.0038317	0.0308736
MAIP1	404.57	-0.773863	0.267678	2.89103	0.00383987	0.0309209
EFHC1	1068.85	0.464991	0.160861	-2.89063	0.00384472	0.0309415
RPLP2	2634.43	0.553333	0.19148	-2.88976	0.00385535	0.03099
SERPING1	5411.43	-2.37095	0.820454	2.8898	0.00385482	0.03099
GLE1	1262.44	-0.686313	0.237555	2.88908	0.00386375	0.031039
PPP2R3B	161.578	1.07047	0.370771	-2.88715	0.00388748	0.0312111
SPSB2	281.212	0.61227	0.212106	-2.88662	0.00389404	0.031245
TMEM9	2212.59	-0.778671	0.269769	2.88643	0.00389635	0.031245
BTBD10	1288	-0.701094	0.243029	2.88482	0.00391635	0.0313868
AC090825.1	62.4933	1.40522	0.487233	-2.88408	0.00392561	0.0314422
GDI2	5709.86	-0.403662	0.140007	2.88315	0.00393725	0.0315167
TRIOBP	1569.4	0.662937	0.230042	-2.8818	0.00395404	0.0316324
VPS13C	5567.69	0.435243	0.151048	-2.88149	0.00395794	0.0316448
C5orf30	171.064	-1.08813	0.377657	2.88126	0.00396092	0.0316497
DENND1A	596.128	0.553494	0.192316	-2.87804	0.00400149	0.031955
TAL1	2110.02	0.615279	0.21383	-2.87742	0.00400937	0.031999
DAPP1	1821.84	-1.28682	0.447523	2.87543	0.00403474	0.0320307
EIF4E	2067.34	-1.02264	0.355511	2.87655	0.00402054	0.0320307
GLDN	394.039	-0.597372	0.207702	2.87609	0.00402629	0.0320307
HERC5	1417.6	-1.60217	0.557032	2.87627	0.00402408	0.0320307
LINC00624	125.19	-1.14376	0.397746	2.8756	0.00403257	0.0320307
ORC4	1135.99	-0.607107	0.211108	2.87582	0.00402985	0.0320307
RHBDD2	2299.43	-0.784225	0.272716	2.87561	0.00403242	0.0320307
SIGLEC9	1689.35	-0.749832	0.260699	2.87623	0.00402452	0.0320307
UTP6	5585.11	-0.657086	0.22841	2.87678	0.00401751	0.0320307
PIGK	1072.4	-1.20159	0.41799	2.87469	0.00404429	0.0320875
ZFAND3	135.714	0.782763	0.272443	-2.87313	0.00406433	0.0322086
ZNF416	207.255	-0.807645	0.281094	2.87322	0.00406308	0.0322086
TMEM41B	1090.34	-0.713327	0.248348	2.87229	0.00407506	0.0322747
RNF114	5477.34	-0.61912	0.215651	2.87094	0.00409259	0.0323944
TRIM21	4127.55	-1.13994	0.397115	2.87056	0.00409743	0.0324137
ATL1	58.8857	-1.26036	0.439131	2.87012	0.00410319	0.0324402
TMTC4	327.831	-0.624295	0.217558	2.86956	0.00411043	0.0324784
GOSR2	3071.03	-0.548015	0.191015	2.86896	0.00411827	0.0325169
NT5DC1	260.416	-0.809179	0.282061	2.86881	0.00412013	0.0325169
ELMO1	8727.6	-0.350658	0.122259	2.86815	0.00412885	0.0325666
DUSP11	1907.48	-0.730362	0.254825	2.86614	0.00415516	0.032733
PSMD4	7549.22	-1.01841	0.355344	2.86598	0.00415723	0.032733
ZNF469	316.595	0.928116	0.323838	-2.86599	0.00415707	0.032733
BPTF	2983.97	0.520947	0.181783	-2.86576	0.00416008	0.0327363
PMEPA1	1962.22	0.524919	0.183207	-2.86517	0.00416781	0.032778
BIRC5	98.6985	-0.920725	0.321384	2.86487	0.0041718	0.0327902
AKNA	1021.76	0.966576	0.337566	-2.86337	0.00419164	0.0328642
GET1	973.209	-0.799614	0.279257	2.86336	0.00419169	0.0328642
ISOC1	779.727	-0.92394	0.322709	2.86307	0.00419555	0.0328642
PLEKHA2	714.291	0.762373	0.26628	-2.86305	0.00419584	0.0328642
SGPP1	581.219	0.67504	0.235745	-2.86343	0.00419086	0.0328642
TSPAN31	2794.72	-0.801218	0.279774	2.8638	0.00418592	0.0328642
CAPN7	715.508	-0.515079	0.179919	2.86284	0.00419865	0.0328671
AL627171.2	154.648	1.28476	0.448964	-2.8616	0.00421503	0.0329762
ZNF467	451.014	0.730261	0.255234	-2.86114	0.00422118	0.0330051
P2RX4	15616.4	-0.531734	0.185871	2.86077	0.00422612	0.0330245
AC109460.1	77.261	1.15832	0.40493	-2.86054	0.00422927	0.0330299
INTS13	555.787	-1.16562	0.407537	2.86015	0.00423435	0.0330314
THAP11	365.563	0.607623	0.212435	-2.86028	0.00423271	0.0330314
MACORIS	315.548	0.574229	0.200846	-2.85904	0.00424919	0.0331088
PRPF6	2692.36	-0.563392	0.19705	2.85914	0.00424797	0.0331088
CREB3	1799.32	-0.974134	0.34077	2.85863	0.00425477	0.0331159
SLFN5	292.839	-1.04122	0.364265	2.85843	0.00425748	0.0331159
TRAPPC11	1514.68	-0.726087	0.254016	2.85843	0.00425745	0.0331159
MARCH5	1608.48	-0.747583	0.261579	2.85796	0.00426374	0.0331455
WASHC5	1708.66	-0.59381	0.207791	2.85772	0.00426692	0.0331511
CTBP2	1123.43	0.596514	0.20885	-2.85618	0.00428771	0.0332934
AC137932.3	92.7777	1.0478	0.366978	-2.8552	0.00430099	0.0333389
LINC00472	129.986	1.09058	0.381948	-2.85531	0.00429944	0.0333389
LPCAT2	6516.4	-0.487864	0.17086	2.85534	0.00429907	0.0333389
DLGAP5	43.5239	-1.60142	0.56096	2.85478	0.00430667	0.0333637
HECTD2	978.926	0.646598	0.226537	-2.85427	0.00431358	0.033398
HSPA4	1868.58	-0.70113	0.245794	2.85251	0.00433759	0.0335261
PMPCA	3062.91	-0.548043	0.19212	2.85261	0.0043362	0.0335261
RPL7L1	3760.47	-0.434641	0.152353	2.85285	0.00433285	0.0335261
MAGI2	53.1696	1.12411	0.39416	-2.85191	0.0043458	0.0335544
SUMO3	1599.5	-1.02432	0.359176	2.85187	0.00434623	0.0335544
DHRS7	10451	-1.08262	0.379656	2.85158	0.0043502	0.0335658
TGFB1	144.005	1.1782	0.413366	-2.85025	0.00436846	0.0336874
CCDC28A	1261.11	-0.976025	0.342552	2.84928	0.00438186	0.0337502
COG2	917.867	-0.513347	0.180189	2.84894	0.00438648	0.0337502
GPN3	5010.38	-0.853657	0.299641	2.84893	0.00438662	0.0337502
ITGA6	468.111	-0.922032	0.323629	2.84904	0.00438513	0.0337502
GNPAT	1469.73	-0.486307	0.170711	2.84871	0.00438965	0.0337542
ECI1	156.452	1.02602	0.360241	-2.84816	0.00439728	0.0337936
EPRS	2162.28	-0.84903	0.298145	2.8477	0.00440358	0.0338227
PLK2	175.856	-1.20978	0.424875	2.84739	0.00440799	0.0338373
NOL11	1898.08	-0.817005	0.287122	2.8455	0.00443419	0.0340191
ASPH	1724.31	-0.639978	0.224935	2.84517	0.00443879	0.0340349
CCDC146	273.172	0.634498	0.223028	-2.84492	0.00444223	0.034042
PDPN	6392.63	-1.09251	0.384233	2.84335	0.00446417	0.0341906
C1RL	190.137	0.859835	0.302453	-2.84287	0.00447086	0.0342224
AL158152.1	118.123	1.26249	0.444185	-2.84226	0.00447944	0.0342686
CCDC57	539.921	0.55226	0.194377	-2.84118	0.00449474	0.0343466
YARS	1870.31	-0.533221	0.187669	2.84129	0.00449313	0.0343466
HEXA	7493.75	-0.515315	0.181524	2.83883	0.00452798	0.034581
ALDH3A2	1010.89	-0.509055	0.179375	2.83793	0.00454067	0.0346387
UEVLD	754.186	-0.448319	0.157965	2.83808	0.00453857	0.0346387
SPTBN5	100.27	2.05608	0.724685	-2.8372	0.00455104	0.0346795
UBQLN4	244.019	0.857	0.302059	-2.8372	0.00455117	0.0346795
COL9A2	592.451	0.745961	0.262973	-2.83664	0.00455904	0.0347002
ZNF268	928.697	-0.595748	0.210016	2.83668	0.00455853	0.0347002
CEP290	675.156	0.464895	0.163902	-2.83642	0.0045622	0.0347046
DDX51	270.846	0.773365	0.272736	-2.83558	0.00457433	0.0347637
PTMS	152.968	1.34604	0.474708	-2.83552	0.00457513	0.0347637
AC024896.1	180.743	0.86999	0.306851	-2.83522	0.00457935	0.0347762
PRKD2	363.59	0.627314	0.221309	-2.83456	0.00458885	0.0348288
TMEM97	546.771	-1.18142	0.416851	2.83415	0.00459479	0.0348542
PDE7A	771.386	0.603458	0.212961	-2.83365	0.00460196	0.0348889
ZNF483	142.637	-1.05448	0.372189	2.83318	0.00460869	0.0349203
PSMD7	1342.61	-1.08383	0.382579	2.83295	0.00461207	0.0349262
CLN5	1575.73	-0.715556	0.252698	2.83167	0.00463056	0.0349876
LINC00621	29.2166	1.67947	0.593046	-2.83195	0.00462658	0.0349876
NUDT9	2146.73	-0.789708	0.278859	2.83193	0.00462683	0.0349876
RIN2	16291.3	-0.513564	0.18136	2.83173	0.00462964	0.0349876
PJVK	109.632	0.987968	0.348948	-2.83127	0.00463629	0.0350113
E2F5	192.698	0.725045	0.256207	-2.82992	0.00465603	0.0351407
AL031595.2	123.65	1.33241	0.471067	-2.82849	0.00467677	0.0351986
BMP8A	230.639	0.620197	0.219266	-2.82852	0.00467643	0.0351986
DARS2	620.254	-0.821074	0.290258	2.82877	0.0046727	0.0351986
HSP90AB1	17377.8	-0.925363	0.327134	2.8287	0.00467373	0.0351986
PIP4P2	731.871	-0.723276	0.255661	2.82904	0.00466873	0.0351986
TNIP1	318.597	0.847684	0.299752	-2.82795	0.00468474	0.0352389
CASP4	2610.87	-0.88369	0.312537	2.82747	0.0046917	0.0352715
MPP1	3849.8	-0.65271	0.230919	2.82657	0.00470488	0.0353356
TMEM39A	1457.84	-0.669536	0.236875	2.82653	0.00470547	0.0353356
RASL10A	624.178	0.921359	0.326002	-2.82624	0.00470981	0.0353485
INSIG1	445.281	-0.998142	0.353286	2.82531	0.00472349	0.0354315
ADRB2	18072.2	-0.696293	0.246558	2.82405	0.0047421	0.0355324
RAPGEF3	211.267	1.02359	0.362478	-2.82386	0.00474486	0.0355324
RHOQ	1230.12	0.62064	0.219772	-2.82401	0.00474264	0.0355324
EDC4	847.369	0.857519	0.303748	-2.82312	0.00475583	0.0355947
MAT2A	4249.61	-0.770963	0.273149	2.8225	0.00476511	0.0356444
COQ3	225.739	-1.28729	0.456114	2.82229	0.00476814	0.0356473
CNOT11	379.266	0.901362	0.319446	-2.82164	0.00477784	0.0356604
ZNF217	601.027	0.699952	0.248044	-2.82189	0.00477422	0.0356604
ZNF444	101.183	1.36532	0.483856	-2.82175	0.0047763	0.0356604
AIG1	4874.62	-0.576135	0.204248	2.82076	0.00479105	0.0357393
ZNF317	2223.95	-0.406149	0.144041	2.81969	0.00480707	0.0358389
MAGED2	14290.9	-0.665062	0.235909	2.81915	0.00481513	0.0358791
TAOK1	1221.19	0.577572	0.204889	-2.81895	0.00481803	0.0358809
ATL2	828.833	-0.712633	0.252864	2.81825	0.00482864	0.03594
PES1	587.085	-0.710911	0.252284	2.8179	0.00483387	0.0359591
SETD5	2718.68	0.650938	0.231024	-2.81762	0.00483812	0.0359708
AMD1	1740.43	-0.608527	0.216035	2.8168	0.00485042	0.0360278
QPCT	268.897	-1.19709	0.424988	2.81676	0.00485114	0.0360278
NUP93	3500.45	-0.900817	0.319911	2.81583	0.0048651	0.0361116
GABPB1	878.615	-0.838648	0.297926	2.81495	0.00487844	0.036184
WDR90	133.248	0.905677	0.321751	-2.81484	0.00488022	0.036184
ABCG2	3369.32	-0.55539	0.197407	2.81343	0.00490157	0.0362846
CDK9	1017.2	0.772834	0.274696	-2.81342	0.00490181	0.0362846
SPOP	2599.77	-0.722764	0.256899	2.81341	0.00490186	0.0362846
SPRED1	1466.08	0.70378	0.250179	-2.81311	0.00490654	0.0362992
ARMCX5	401.847	-0.719057	0.255766	2.81139	0.00493285	0.0364453
PTAFR	49709	-0.605298	0.215287	2.81159	0.00492976	0.0364453
TMEM33	6086.64	-0.672969	0.239381	2.81129	0.0049344	0.0364453
DCAF12	858.033	-0.594017	0.211362	2.81042	0.00494768	0.0365034
TMLHE	574.792	-0.670271	0.238492	2.81046	0.00494711	0.0365034
AC015912.3	57.9328	1.12336	0.399821	-2.80966	0.00495936	0.0365695
AC025171.4	290.036	1.00132	0.356473	-2.80897	0.00497008	0.0366278
AP001029.2	122.728	1.05308	0.37494	-2.80866	0.00497478	0.0366278
MRPL9	983.04	-0.462579	0.16471	2.80845	0.00497814	0.0366278
RAPGEF1	1747.13	0.619752	0.220663	-2.8086	0.00497581	0.0366278
FADS3	174.969	0.96249	0.342809	-2.80766	0.00499031	0.0366973
PLAUR	5129.94	-1.06055	0.377789	2.80726	0.00499648	0.0367226
NRDE2	863.214	0.487512	0.1737	-2.80663	0.00500626	0.0367716
SFXN5	687.889	0.542864	0.193432	-2.80648	0.0050086	0.0367716
SLC25A5	4990.98	-1.03411	0.368642	2.80518	0.00502879	0.0368889
SMIM3	754.789	-0.83685	0.29835	2.80493	0.0050328	0.0368889
TNFRSF11A	242.882	0.835111	0.297721	-2.80501	0.00503144	0.0368889
SENP3	167.732	1.10313	0.393394	-2.80413	0.00504531	0.0369405
TMED1	617.491	-0.958929	0.341954	2.80427	0.00504314	0.0369405
TIMM21	1691.31	-0.816044	0.291248	2.80189	0.00508042	0.0371773
MAPK12	121.408	1.11895	0.399473	-2.80108	0.00509325	0.0372509
PPP2R2D	386.354	0.904119	0.322797	-2.80089	0.00509614	0.0372519
BBS2	1771.98	-0.652285	0.232901	2.80069	0.00509932	0.0372549
ZNF627	538.558	-0.757616	0.270542	2.80036	0.00510457	0.0372731
HSD17B6	101.163	-1.59824	0.570901	2.7995	0.00511823	0.0373526
ATF1	642.899	-0.665821	0.237879	2.79899	0.00512629	0.0373911
AC092683.1	35.5805	1.81127	0.647473	-2.79745	0.00515084	0.0375499
ODF2L	403.563	0.708249	0.253307	-2.79601	0.00517376	0.0376823
VIM	37.9087	1.63743	0.585643	-2.79596	0.00517461	0.0376823
TNFRSF10C	307.051	-0.792169	0.28341	2.79513	0.00518782	0.0377582
EEF1AKNMT	744.449	-0.489085	0.175108	2.79304	0.0052215	0.0379827
IFI16	22735.2	-0.692747	0.248196	2.79113	0.00525239	0.0381868
SCAMP3	6545.49	-0.897555	0.321603	2.79088	0.00525644	0.0381957
C2orf92	89.9793	1.50614	0.53983	-2.79003	0.00527029	0.0382756
COPS3	1384.2	-0.666664	0.23898	2.78963	0.00527684	0.0383026
AC132872.3	78.3131	1.25597	0.450485	-2.78805	0.00530269	0.0384281
ALOX5AP	30873.3	-0.946674	0.339532	2.78817	0.00530068	0.0384281
RSKR	423.502	0.943461	0.338357	-2.78836	0.00529753	0.0384281
KIAA0895L	176.219	1.17528	0.421766	-2.78656	0.00532706	0.038584
CFAP44	110.745	1.09168	0.391805	-2.78629	0.00533158	0.0385959
FASTKD5	1025.04	-0.832198	0.298736	2.78573	0.00534071	0.0386412
RAD1	603.738	-0.605856	0.217516	2.78534	0.00534723	0.0386677
CD69	7696.16	-1.29056	0.463422	2.78484	0.00535541	0.0386971
ESYT1	2527.81	-0.739389	0.265514	2.78474	0.00535704	0.0386971
STARD10	108.6	1.18197	0.424484	-2.78449	0.0053612	0.0387063
TAF1D	1931.93	0.399828	0.1436	-2.78432	0.00536409	0.0387065
ZDHHC19	213.314	0.810561	0.291188	-2.78363	0.00537538	0.0387672
FBXO3	1316.49	-0.873471	0.313831	2.78325	0.00538166	0.0387866
TMPRSS4	80.3195	1.06162	0.38145	-2.78312	0.00538383	0.0387866
FUBP1	2422.16	-0.437448	0.157217	2.78245	0.00539506	0.0388467
PALD1	5299.31	0.777273	0.279409	-2.78185	0.00540504	0.03885
PNPO	1799.39	-0.659349	0.236992	2.78215	0.00539997	0.03885
SIGLEC5	272.767	-0.717975	0.258104	2.78173	0.00540704	0.03885
TSC2	1557.3	0.670982	0.241182	-2.78206	0.00540157	0.03885
SNX5	4498.01	-0.473367	0.170182	2.78153	0.00541026	0.0388523
MTRNR2L10	206.758	1.00379	0.360922	-2.78119	0.00541598	0.0388727
MRPL45	877.673	-1.02779	0.369588	2.78091	0.00542075	0.0388862
AKAP17A	399.488	0.707842	0.254587	-2.78035	0.00543003	0.0389321
GMFB	4014	-0.817346	0.294028	2.77982	0.00543887	0.0389747
KCND1	62.6612	2.16618	0.77942	-2.77923	0.00544886	0.0390256
FDPS	1190.49	-0.846938	0.30476	2.77903	0.00545209	0.039028
LRCH4	433.612	0.777308	0.279816	-2.77792	0.00547078	0.0391409
CCT8	4567.39	-0.679012	0.244465	2.77754	0.00547721	0.0391647
SLC29A1	6905.34	-0.500162	0.180084	2.77738	0.00547992	0.0391647
DDX19A	956.236	-0.440174	0.15855	2.77625	0.00549897	0.03928
SRP9	3894.92	-0.701497	0.252726	2.77572	0.00550799	0.0393175
TMEM248	1446.59	0.657217	0.236784	-2.7756	0.00551005	0.0393175
CTDP1	131.564	0.784227	0.282574	-2.7753	0.00551505	0.0393323
HENMT1	1231.64	-0.737307	0.265708	2.77488	0.00552225	0.0393628
C11orf24	1551.52	-0.511235	0.184307	2.77383	0.00554009	0.0394636
RNF220	417.837	0.721006	0.259944	-2.7737	0.00554225	0.0394636
AC084724.1	87.5911	1.26336	0.455579	-2.77309	0.00555265	0.0395168
DDX46	2389.63	0.519744	0.18748	-2.77226	0.00556686	0.039597
LIN7C	539.543	-0.746514	0.269359	2.77145	0.00558072	0.0396746
ENTR1	484.321	0.670575	0.24198	-2.7712	0.00558501	0.0396842
NAMPT	613.476	-1.00382	0.362603	2.76838	0.00563355	0.039987
PDHA1	2643.98	-0.751942	0.271615	2.76841	0.00563302	0.039987
CCDC171	394.248	0.592849	0.214223	-2.76743	0.00564996	0.0400612
MEP1A	63.1954	1.77179	0.64021	-2.76751	0.00564859	0.0400612
SUCLG1	1151.6	-0.813423	0.293951	2.76721	0.00565389	0.040068
PPA2	1315.06	-0.742752	0.268484	2.76647	0.00566674	0.0401379
RNPS1	3732.01	-0.508294	0.18375	2.76623	0.00567082	0.0401457
SRD5A3	773.873	-1.056	0.381856	2.76543	0.0056848	0.0402235
SAP25	277.906	0.748505	0.270725	-2.76482	0.00569543	0.0402776
BAHD1	304.289	0.963249	0.348539	-2.76368	0.00571541	0.0403368
CC2D2B	245.465	0.677839	0.245257	-2.76379	0.00571343	0.0403368
PSMB2	2434.26	-0.998154	0.361175	2.76363	0.00571615	0.0403368
SEC13	3223.05	-0.783455	0.283537	2.76314	0.00572476	0.0403368
SOS1	619.659	0.440707	0.159474	-2.7635	0.00571857	0.0403368
WDR35	226.089	-1.29476	0.468564	2.76326	0.00572271	0.0403368
ZHX1	1028.14	-0.540601	0.195641	2.76322	0.00572337	0.0403368
CTSL	15024.4	-0.647731	0.234446	2.76282	0.0057305	0.0403562
GATAD1	1706.42	0.603548	0.218476	-2.76253	0.00573549	0.0403587
TMEM242	1515.88	-0.860426	0.311472	2.76245	0.00573686	0.0403587
RABGEF1	1111.57	-0.666579	0.241323	2.76218	0.00574168	0.0403716
CMC4	56.9109	1.01353	0.366968	-2.76191	0.00574646	0.0403841
CHMP5	2640.91	-1.08206	0.391866	2.76129	0.00575727	0.0404338
SS18L1	299.928	0.956186	0.346298	-2.76117	0.00575954	0.0404338
AC114930.1	71.976	1.00902	0.365538	-2.76038	0.00577341	0.0405101
SCIN	1983.32	-1.43492	0.519951	2.75972	0.00578515	0.0405713
NCK2	689.954	0.588307	0.213211	-2.75928	0.00579296	0.0405895
PAK4	104.978	1.53362	0.555815	-2.75923	0.00579376	0.0405895
C9orf72	2758.54	-0.51071	0.185123	2.75877	0.00580194	0.0406152
CCDC84	1261.66	0.589401	0.213653	-2.75868	0.00580346	0.0406152
ITPKB	476.298	0.522839	0.189601	-2.75758	0.00582308	0.0407102
SOWAHD	309.971	1.06495	0.386166	-2.75775	0.00582006	0.0407102
ZNF473	589.795	-0.925415	0.335612	2.75739	0.0058264	0.0407123
PSMD8	3398.39	-0.881851	0.319893	2.75671	0.00583865	0.0407767
ANO10	720.528	-0.568236	0.206178	2.75605	0.00585037	0.0408053
HCK	20334.8	-0.464451	0.168521	2.75603	0.00585068	0.0408053
MCPH1	686.271	-0.417684	0.151556	2.75597	0.00585183	0.0408053
CCDC130	2917.71	0.431203	0.156488	-2.7555	0.00586031	0.0408433
FAM20C	373.784	0.985616	0.35784	-2.75435	0.00588089	0.0409655
GSDME	1016.96	-1.13264	0.411374	2.75331	0.00589964	0.0410749
BLOC1S2	1578.2	-0.836156	0.303752	2.75276	0.0059095	0.0410799
MAMDC2	207.995	-1.1643	0.422946	2.75283	0.0059082	0.0410799
SIRPA	5616.34	0.63354	0.23014	-2.75285	0.00590793	0.0410799
FDXACB1	400.615	-0.871343	0.316582	2.75235	0.005917	0.0410896
RECQL	1235.9	-1.17256	0.426007	2.75245	0.00591506	0.0410896
ARHGAP26-IT1	162.908	0.65969	0.239738	-2.75171	0.00592843	0.0411186
CRBN	2988.98	-0.716311	0.260324	2.75161	0.00593034	0.0411186
NFAT5	852.291	0.569147	0.206821	-2.75188	0.00592547	0.0411186
BRPF1	602.166	0.787965	0.286453	-2.75077	0.00594561	0.0412033
HSPA14	958.305	-0.470935	0.171216	2.75053	0.00594994	0.0412121
BTF3L4	1974.74	-0.447649	0.162762	2.75034	0.00595339	0.0412149
CASP6	599.517	-1.05828	0.384809	2.75015	0.00595678	0.0412155
TRGV7	55.2564	-1.10464	0.401687	2.75	0.00595961	0.0412155
YEATS4	406.536	-0.609694	0.221792	2.74894	0.00597886	0.0413274
TBCK	1590.86	-0.567463	0.206443	2.74876	0.00598215	0.041329
DNAJC10	4174.32	-0.520691	0.189462	2.74826	0.00599131	0.0413499
MS4A4A	8109.24	-0.722818	0.263003	2.74832	0.0059901	0.0413499
AC010082.1	28.0817	1.77211	0.644911	-2.74784	0.00599892	0.0413812
AC020913.1	57.724	1.1618	0.422972	-2.74675	0.00601885	0.0414974
ALKBH1	634.328	-0.725371	0.264139	2.74617	0.00602954	0.0415498
BBS4	2092.22	-0.5777	0.210567	2.74354	0.00607802	0.0418545
THTPA	617.24	-0.709598	0.258653	2.74344	0.00607996	0.0418545
CBL	1335.82	0.559033	0.203834	-2.74258	0.00609578	0.0419329
PEPD	2225.54	-0.685208	0.24988	2.74215	0.0061038	0.0419329
THAP9	219.374	-0.974293	0.355289	2.74225	0.00610195	0.0419329
WDR20	1404.99	-0.828054	0.301943	2.74242	0.00609885	0.0419329
JUN	2148.75	0.655887	0.239402	-2.73969	0.0061498	0.0422274
CAPZA1	17431.1	-0.397886	0.145253	2.73926	0.00615773	0.0422603
RNF170	1523.45	-0.406953	0.148614	2.73833	0.00617521	0.0423587
ERGIC2	1627.8	-0.730764	0.266901	2.73796	0.00618224	0.0423853
GLA	2762.95	-0.631017	0.230606	2.73634	0.00621273	0.0425727
IL15RA	995.978	-1.21142	0.443008	2.73452	0.00624707	0.0427862
MYCBP	831.647	-0.698908	0.255635	2.73401	0.00625684	0.0428314
MARCH2	992.3	0.828592	0.303254	-2.73234	0.00628864	0.0430272
BUB3	4998.71	-0.878709	0.321697	2.73148	0.00630502	0.0430518
GINS3	132.824	-1.00504	0.367918	2.73171	0.00630065	0.0430518
MROH1	808.618	0.727108	0.266185	-2.73159	0.00630292	0.0430518
SYS1	2289.56	-0.75367	0.27587	2.73197	0.00629561	0.0430518
EIF4A1	38998.5	-0.805779	0.29504	2.73108	0.00631272	0.0430825
FTSJ1	808.489	-0.565995	0.207298	2.73034	0.00632681	0.0431569
ZNF155	161.38	-0.818579	0.299837	2.73008	0.00633196	0.0431701
RBBP6	1505.59	0.815098	0.298646	-2.72931	0.00634666	0.0432485
AFF1	2113.77	0.505882	0.185389	-2.72876	0.00635735	0.0432994
MX1	9807.07	-2.06544	0.757113	2.72805	0.006371	0.0433565
ZBTB2	678.972	-0.931384	0.341418	2.72799	0.00637218	0.0433565
AC032044.1	31.8317	2.08641	0.765024	-2.72725	0.00638654	0.0434277
SNUPN	988.939	-0.908174	0.333016	2.72711	0.00638909	0.0434277
CD302	1061.77	-0.472563	0.173338	2.72625	0.00640592	0.0435185
FOLR2	66942.6	-0.631479	0.231643	2.72609	0.0064089	0.0435185
GRPEL1	1968.66	-0.635167	0.233058	2.72536	0.00642308	0.0435928
ADAM28	42796.8	-0.466472	0.171195	2.7248	0.00643414	0.043602
DNAJB6	5345.79	-0.586987	0.215401	2.72509	0.00642833	0.043602
GSN	22974.2	-0.58476	0.214605	2.72482	0.0064337	0.043602
RDH16	69.192	1.89762	0.696478	-2.72459	0.00643818	0.0436066
SLC15A4	1009.38	0.48382	0.177586	-2.72443	0.0064413	0.0436066
MPND	35.6091	2.01021	0.738026	-2.72376	0.00645433	0.0436729
CGRRF1	985.172	-0.892188	0.327606	2.72336	0.00646222	0.0437043
RNF166	3182.97	0.790519	0.290329	-2.72284	0.00647239	0.0437512
ABHD10	623.168	-0.651367	0.239261	2.72242	0.00648063	0.0437849
CPPED1	900.473	-0.981827	0.360724	2.72183	0.00649223	0.0438413
C11orf54	723.502	-0.643207	0.236336	2.72158	0.00649706	0.0438474
EBLN2	320.094	0.852636	0.313359	-2.72095	0.00650942	0.0438474
LPAR1	2662.98	-0.838287	0.308056	2.72122	0.00650412	0.0438474
[truncated: 17,103 more rows]

## Sheet: trem2_aso171_1week
Supplemental table 7, tab 3_DEG between human microglia isolated from mice treated with TREM2-ASO171 versus vehicle 1 week after ASO administration.
Symbol	baseMean	log2FoldChange	lfcSE	stat	pvalue	padj
C3AR1	17619.4	-2.52213	0.235698	10.7007	1.01041e-26	1.64778e-22
PSAP	202301	-2.91241	0.284164	10.249	1.19515e-24	9.74526e-21
TMEM30A	3009.09	-2.33769	0.237898	9.82645	8.66157e-23	4.70843e-19
SYT11	1068.12	-2.28719	0.238457	9.59165	8.66872e-22	3.53424e-18
BECN1	2286.88	-1.85008	0.194569	9.50859	1.93255e-21	6.30322e-18
TM9SF2	8370.77	-2.49105	0.267056	9.32783	1.08063e-20	2.93715e-17
SPP1	461097	-3.37564	0.363667	9.28223	1.65972e-20	3.86668e-17
MINPP1	439.346	-2.62664	0.283992	9.24897	2.26661e-20	4.22979e-17
TOR1AIP1	3511.28	-2.16833	0.23452	9.24583	2.33432e-20	4.22979e-17
HLA-E	87497.2	-2.49433	0.27171	9.18013	4.30577e-20	7.02185e-17
LAMP2	11752	-2.81023	0.307123	9.1502	5.68306e-20	8.4254e-17
GLB1	3519.99	-2.41283	0.271185	8.89734	5.71991e-19	7.77335e-16
MFSD1	8201.7	-2.22356	0.250604	8.87281	7.13258e-19	8.94755e-16
SELL	2054.25	-2.90852	0.330372	8.80377	1.32293e-18	1.54103e-15
FCGR3A	49751.3	-2.58244	0.296012	8.7241	2.68298e-18	2.91693e-15
TAPBPL	2438.5	-2.49596	0.288544	8.6502	5.14112e-18	5.24008e-15
NCOR2	3465.65	1.80886	0.209328	-8.6413	5.55787e-18	5.33163e-15
AXL	18451.9	-2.59751	0.302203	8.59523	8.30947e-18	7.52838e-15
SELENOT	4382.63	-2.74227	0.320471	8.557	1.15843e-17	9.94298e-15
GNAI3	2993.59	-1.95594	0.231901	8.43438	3.32951e-17	2.71488e-14
ATP5F1B	11107.9	-1.74899	0.207844	8.41491	3.93191e-17	3.05341e-14
M6PR	6506.85	-2.62316	0.314898	8.33017	8.07266e-17	5.98404e-14
HSPA13	929.698	-2.35608	0.284109	8.29285	1.10563e-16	7.83937e-14
ACSL3	2325.78	-1.73665	0.210956	8.2323	1.83652e-16	1.24791e-13
RPS6KA4	392.135	2.33682	0.285032	-8.19846	2.43477e-16	1.58825e-13
SEC23B	2532.01	-2.54349	0.310632	8.18811	2.65351e-16	1.66436e-13
SERPINA1	18970.5	-2.33867	0.285808	8.18267	2.77614e-16	1.67679e-13
PRKAR1A	3569.66	-2.01771	0.24679	8.17579	2.93938e-16	1.71198e-13
CAP1	6095.81	-2.45162	0.300621	8.1552	3.48608e-16	1.96038e-13
HSPA8	11433.2	-2.2839	0.28049	8.14252	3.87136e-16	2.10447e-13
ACAT1	1573.84	-1.8415	0.227593	8.09117	5.90927e-16	3.01151e-13
SH3GL1	1064.21	2.23847	0.276565	-8.09385	5.78065e-16	3.01151e-13
RPA1	1843.75	-1.75168	0.217565	8.0513	8.19196e-16	4.04832e-13
VSIG4	36825.4	-2.58841	0.321705	8.04593	8.55938e-16	4.10548e-13
APMAP	4065.32	-1.85716	0.231451	8.024	1.02359e-15	4.63802e-13
SLC25A44	924.269	-1.59146	0.198421	8.0206	1.05229e-15	4.63802e-13
TMX1	4033.6	-2.80103	0.349134	8.0228	1.03359e-15	4.63802e-13
ASAH1	30222.7	-2.59962	0.324319	8.01563	1.09571e-15	4.70234e-13
PGK1	6700.76	-1.65228	0.206998	7.98213	1.43824e-15	6.01406e-13
LGMN	56168	-2.38961	0.299583	7.97644	1.50612e-15	6.14044e-13
SEPTIN2	6893.46	-1.66266	0.208547	7.97256	1.55419e-15	6.18188e-13
CLCC1	617.544	-1.90486	0.239357	7.95824	1.74506e-15	6.77581e-13
DRG1	1575.71	-2.03608	0.256182	7.9478	1.89852e-15	7.20026e-13
ATP6V0D1	6783.73	-1.6868	0.21275	7.92855	2.21719e-15	8.0351e-13
IFNGR1	46594.7	-2.77287	0.349686	7.92958	2.19885e-15	8.0351e-13
FUCA2	5828.77	-2.2387	0.282709	7.91876	2.39899e-15	8.50494e-13
SOAT1	9205.08	-2.133	0.269505	7.91451	2.48232e-15	8.61311e-13
MFSD14A	2451.04	-2.2053	0.279291	7.89606	2.87868e-15	9.5807e-13
PPT1	36292.3	-3.24133	0.410432	7.89736	2.84877e-15	9.5807e-13
G3BP1	3382.61	-1.92585	0.244631	7.87244	3.47778e-15	1.13431e-12
ABI1	6228.18	-1.629	0.207626	7.84587	4.29976e-15	1.37491e-12
AC069549.2	287.934	3.182	0.410901	-7.74396	9.63702e-15	2.96529e-12
TIGAR	1755.45	-1.75242	0.226241	7.74578	9.49941e-15	2.96529e-12
DBR1	982.547	-1.78609	0.231718	7.70801	1.27798e-14	3.8595e-12
MUL1	1289.01	-2.53059	0.329266	7.68557	1.52321e-14	4.51646e-12
MR1	3332.02	-1.70654	0.22403	7.61744	2.58756e-14	7.53534e-12
LIPA	13785.3	-3.15974	0.415055	7.61283	2.68163e-14	7.67227e-12
B2M	323331	-2.79145	0.369127	7.56231	3.9598e-14	1.105e-11
CD164	11232.7	-2.408	0.318474	7.56107	3.99774e-14	1.105e-11
RAP1B	1841.4	-1.73336	0.22932	7.55873	4.07039e-14	1.10633e-11
SPTLC1	2384.87	-2.24926	0.298533	7.53437	4.90693e-14	1.31184e-11
SQOR	3736.83	-2.01822	0.268793	7.50844	5.98339e-14	1.57382e-11
MTCH2	1577.35	-1.62218	0.216291	7.49999	6.38239e-14	1.65213e-11
GHITM	6176.06	-2.25872	0.301507	7.49146	6.81127e-14	1.7356e-11
ARID3A	693.276	2.02051	0.26984	-7.4878	7.00366e-14	1.75354e-11
GNS	4188.33	-1.77929	0.237743	7.48409	7.20426e-14	1.75354e-11
HNRNPR	3765.33	-1.63186	0.217987	7.48605	7.09766e-14	1.75354e-11
ADCY3	189.283	-2.54432	0.340192	7.47908	7.48448e-14	1.76894e-11
C5orf15	3275.16	-2.40306	0.321259	7.48013	7.42506e-14	1.76894e-11
MCF2L	2126.23	1.74814	0.234908	-7.44181	9.93188e-14	2.31384e-11
FCGR3B	987.208	-2.59205	0.348719	7.43307	1.06109e-13	2.43722e-11
RPN2	19522.4	-2.50576	0.337574	7.42284	1.14636e-13	2.59651e-11
ALG1	1363.01	-2.88658	0.388991	7.42069	1.16514e-13	2.60289e-11
F11R	2376.74	-2.02825	0.274215	7.39657	1.39747e-13	3.07973e-11
SERINC1	8496.8	-2.82348	0.382684	7.3781	1.60561e-13	3.49125e-11
CCDC47	3105.13	-2.11311	0.286691	7.37069	1.69753e-13	3.64254e-11
ALAS1	3125.37	-1.96457	0.267397	7.34701	2.02693e-13	4.29288e-11
NIPA2	1935.42	-2.12709	0.289634	7.34406	2.0721e-13	4.33229e-11
EIF4E	1495.26	-1.65739	0.225931	7.33584	2.20333e-13	4.54833e-11
ANXA7	2345.14	-1.79476	0.244748	7.33309	2.24899e-13	4.58456e-11
GLO1	1102.23	-1.68714	0.230429	7.32174	2.44776e-13	4.91067e-11
TLR3	1933.7	-1.90543	0.260284	7.32057	2.46919e-13	4.91067e-11
DDOST	10186.3	-2.2701	0.310433	7.31269	2.61849e-13	5.14487e-11
NCOA4	7039.85	-1.87443	0.256545	7.30646	2.74265e-13	5.3129e-11
PSEN2	690.033	-2.04154	0.279465	7.30517	2.76917e-13	5.3129e-11
SLC3A2	9840.96	-2.07084	0.283621	7.30141	2.84759e-13	5.39982e-11
HNRNPH2	4034.83	-2.09256	0.28891	7.24292	4.39118e-13	8.23119e-11
DENND4B	4823.53	1.74785	0.241726	-7.2307	4.80516e-13	8.90484e-11
ELOVL1	5198.8	-1.99074	0.275951	7.21412	5.42846e-13	9.94689e-11
PIGS	2199.75	-1.68699	0.234182	7.20375	5.85777e-13	1.06143e-10
ADAM9	5457.44	-1.90921	0.265246	7.19789	6.11515e-13	1.09589e-10
VCP	8119.74	-1.61284	0.224268	7.19155	6.40593e-13	1.13552e-10
GBA	2690.52	-1.87359	0.2614	7.16751	7.63725e-13	1.33923e-10
ACO2	1812.89	-1.93817	0.271043	7.15077	8.62924e-13	1.49708e-10
TOR3A	1824.76	-1.86591	0.261292	7.1411	9.25897e-13	1.58942e-10
ELOVL5	1424.66	-1.90909	0.268373	7.11356	1.13085e-12	1.92103e-10
HLA-DPA1	7544.21	-2.20827	0.310877	7.10335	1.21767e-12	2.04719e-10
CASP3	1343.53	-2.05798	0.2899	7.09892	1.25734e-12	2.08022e-10
TMED1	391.132	-2.47914	0.349257	7.09832	1.26283e-12	2.08022e-10
NCSTN	4338.52	-1.72855	0.243639	7.09471	1.29623e-12	2.11389e-10
TPI1	15484.5	-1.81186	0.257338	7.04079	1.91158e-12	3.08653e-10
HEXB	5737.38	-2.44597	0.347754	7.03363	2.0123e-12	3.21732e-10
LRG1	246.371	-2.8273	0.402785	7.01939	2.22842e-12	3.52826e-10
SYVN1	550.328	1.52078	0.216924	-7.01065	2.37208e-12	3.7196e-10
CTSC	17303	-2.09198	0.298727	7.00297	2.50584e-12	3.85522e-10
PLEKHB2	2915.25	-2.18294	0.311682	7.00373	2.49232e-12	3.85522e-10
CD300C	2254.86	-2.18363	0.312961	6.97734	3.00824e-12	4.54244e-10
MICU3	361.274	2.21847	0.317948	-6.97747	3.00552e-12	4.54244e-10
EGFL8	310.184	1.9433	0.279042	-6.96419	3.30297e-12	4.94173e-10
HACD3	1824.82	-2.00556	0.289147	6.93613	4.02979e-12	5.97435e-10
C1GALT1C1	1182.26	-2.27908	0.329038	6.92648	4.3143e-12	6.33852e-10
CERS2	769.222	-2.556	0.369707	6.91358	4.7256e-12	6.88082e-10
ALG8	1831.67	-2.07599	0.300602	6.9061	4.98155e-12	7.1893e-10
FPR1	4826.56	-1.8598	0.269504	6.90086	5.16902e-12	7.30996e-10
PEX19	1254.03	-2.25092	0.326219	6.90002	5.19963e-12	7.30996e-10
SKP1	5333.44	-2.15377	0.312052	6.90197	5.12872e-12	7.30996e-10
DERL1	1049.7	-1.74661	0.253835	6.88089	5.94807e-12	8.2907e-10
NT5C2	683.471	-1.62084	0.235771	6.87464	6.21475e-12	8.58899e-10
PDHB	1558.3	-1.73568	0.252541	6.87284	6.2938e-12	8.62516e-10
GSKIP	603.398	-2.06272	0.300243	6.87018	6.41206e-12	8.71399e-10
OS9	10644.7	-1.50537	0.219294	6.86462	6.6667e-12	8.98517e-10
AC009554.2	432.541	3.27168	0.476925	-6.85994	6.88884e-12	9.20847e-10
FUCA1	3352.5	-2.30531	0.336273	6.85547	7.10762e-12	9.42367e-10
SLC25A5	4043.73	-1.75392	0.256155	6.84713	7.53446e-12	9.90903e-10
STOM	5549.53	-2.07427	0.303085	6.84385	7.70935e-12	1.00579e-09
AAGAB	1064.48	-1.46199	0.213864	6.83607	8.13949e-12	1.04519e-09
PDIA3	21326.4	-2.89101	0.422895	6.83624	8.13004e-12	1.04519e-09
PLEK	12350.7	-1.67305	0.245033	6.82783	8.62081e-12	1.09834e-09
PPP2R3B	224.317	2.53381	0.371661	-6.81754	9.2615e-12	1.17083e-09
PDIA4	4462.3	-2.35813	0.346127	6.81289	9.5654e-12	1.19994e-09
C13orf46	875.169	2.88502	0.424496	-6.79635	1.07304e-11	1.33582e-09
SAP25	426.762	2.82782	0.416531	-6.78896	1.12945e-11	1.39539e-09
OLR1	28847.1	-2.1334	0.31447	6.78411	1.16802e-11	1.4215e-09
PDIA6	5982.26	-2.99311	0.44113	6.78509	1.16016e-11	1.4215e-09
SC5D	856.793	-1.97136	0.290763	6.77996	1.20213e-11	1.45217e-09
RAB8A	1902	-2.05391	0.303007	6.77842	1.21498e-11	1.4569e-09
TRIM21	3151.73	-1.62624	0.240081	6.77369	1.25538e-11	1.49436e-09
DERA	964.119	-1.71056	0.252868	6.76462	1.33664e-11	1.57955e-09
MRPL15	1254.53	-1.80746	0.267326	6.76127	1.36786e-11	1.59728e-09
SUCLG2	1228.99	-1.54591	0.228654	6.76092	1.37123e-11	1.59728e-09
KAT2A	5477.87	1.81598	0.268767	-6.75671	1.41162e-11	1.63267e-09
CHCHD3	915.42	-2.07772	0.30806	6.74452	1.53533e-11	1.76325e-09
LYL1	244.041	2.98276	0.442567	-6.73969	1.58726e-11	1.79757e-09
PRDX3	5016.52	-2.20887	0.327711	6.7403	1.58063e-11	1.79757e-09
ATP6AP2	16215.1	-2.52464	0.375122	6.73019	1.69444e-11	1.89267e-09
TUBA1B	4414.99	-2.61523	0.388567	6.73045	1.69139e-11	1.89267e-09
CTNNBL1	1670.18	-1.47533	0.219437	6.72326	1.77707e-11	1.97146e-09
EIF4H	4322.8	-1.76568	0.262712	6.72099	1.80498e-11	1.98889e-09
CCR1	8862.15	-1.97004	0.293318	6.71641	1.8626e-11	2.03861e-09
MT-CYB	243088	1.89601	0.282465	-6.71238	1.91478e-11	2.06796e-09
RHOB	2892.66	1.39741	0.208154	-6.71333	1.90238e-11	2.06796e-09
NARS	5437.73	-1.48795	0.221943	6.70421	2.02495e-11	2.17059e-09
SLC25A20	889.407	-1.84424	0.27512	6.70339	2.03642e-11	2.17059e-09
CPVL	12947.6	-2.86525	0.429116	6.6771	2.43719e-11	2.57951e-09
MRPL3	1074.99	-1.65686	0.248173	6.67623	2.4517e-11	2.57951e-09
TMED2	4613.22	-2.64639	0.396626	6.67225	2.51904e-11	2.63336e-09
SLC39A1	5755.38	-2.16597	0.324875	6.6671	2.60899e-11	2.71002e-09
SDE2	446.779	-1.55209	0.233001	6.66131	2.71389e-11	2.80114e-09
HLA-DRA	14185.8	-2.12482	0.319049	6.65983	2.74136e-11	2.81171e-09
GTPBP6	650.724	1.93736	0.291091	-6.65551	2.82313e-11	2.87748e-09
EIF2S1	1754.6	-2.06407	0.310394	6.64985	2.93391e-11	2.97181e-09
COQ10B	1575.54	-1.79474	0.270258	6.64085	3.11878e-11	3.10128e-09
HLA-DRB1	15923.9	-1.74996	0.263497	6.64128	3.10973e-11	3.10128e-09
SERINC3	3262.53	-2.14317	0.322646	6.64248	3.08441e-11	3.10128e-09
TMEM59	8621.52	-2.46027	0.371184	6.62818	3.39847e-11	3.35892e-09
TPD52	580.391	-1.87408	0.282804	6.6268	3.43051e-11	3.37017e-09
GLMP	1189.36	-2.06054	0.310993	6.62567	3.45678e-11	3.37563e-09
ILF2	3812.78	-1.6635	0.251437	6.61594	3.69186e-11	3.58374e-09
CEP295NL	201.128	1.89652	0.287095	-6.60589	3.95128e-11	3.81287e-09
DHRS7	7046.85	-2.48831	0.377201	6.59678	4.20172e-11	4.03069e-09
MDH2	2786.51	-1.70937	0.259529	6.58644	4.505e-11	4.29634e-09
PSMA6	2268.77	-1.59562	0.242578	6.57778	4.77531e-11	4.52766e-09
SLC35A4	2188.8	-1.50454	0.22935	6.56	5.38071e-11	5.07218e-09
AC002558.3	208.452	1.99629	0.304543	-6.55502	5.56351e-11	5.12597e-09
TCTN3	856.081	-1.86837	0.285018	6.55525	5.55476e-11	5.12597e-09
TVP23B	1359.02	-1.89844	0.289575	6.55594	5.52913e-11	5.12597e-09
VTA1	2420.99	-1.93305	0.294849	6.55607	5.52455e-11	5.12597e-09
CD300A	7638.5	-1.60472	0.244898	6.55261	5.65384e-11	5.17993e-09
GPR34	57588.1	-2.46218	0.376529	6.53915	6.18698e-11	5.63672e-09
EXD2	794.676	-1.9547	0.299074	6.53586	6.32451e-11	5.73001e-09
CSE1L	2000.81	-1.43501	0.220324	6.5132	7.35659e-11	6.62825e-09
SGPL1	3450.6	-1.94029	0.298051	6.50995	7.51767e-11	6.73616e-09
SNHG7	186.397	2.87804	0.44216	-6.50904	7.56317e-11	6.7399e-09
HSPA5	29266	-2.82227	0.434066	6.50194	7.92909e-11	6.9896e-09
RGL2	4947.8	1.79427	0.27593	-6.50261	7.89391e-11	6.9896e-09
TUBA1A	4794.74	-1.48059	0.227799	6.49955	8.05619e-11	7.06346e-09
PRPS1	552.633	-1.57595	0.242517	6.49831	8.1229e-11	7.08386e-09
TMBIM6	46090.1	-2.7524	0.423835	6.49403	8.35682e-11	7.2491e-09
ATP6AP1	10496.1	-2.0805	0.320593	6.48952	8.61104e-11	7.4301e-09
CALU	2876.35	-1.90896	0.29454	6.48115	9.10236e-11	7.77934e-09
PSMD8	2372.9	-1.68925	0.260647	6.48101	9.1112e-11	7.77934e-09
MS4A4A	6146.78	-1.96369	0.303218	6.47618	9.40742e-11	7.99043e-09
RBBP4	2551.66	-1.51949	0.235194	6.46057	1.04313e-10	8.80147e-09
UBR7	822.412	-1.53597	0.237766	6.46	1.04702e-10	8.80147e-09
PDPN	3930.04	-2.01639	0.312185	6.45897	1.05421e-10	8.81644e-09
CCT2	2460.18	-1.54203	0.238883	6.45519	1.08081e-10	8.96702e-09
TIMM10B	1418.34	-1.53933	0.238476	6.45486	1.08321e-10	8.96702e-09
TAF10	362.78	2.00732	0.311463	-6.44479	1.15759e-10	9.53433e-09
CD68	63103.1	-2.59109	0.402341	6.44003	1.19448e-10	9.74478e-09
ENO1	11599.7	-1.5763	0.244769	6.43995	1.19514e-10	9.74478e-09
MAPRE1	2643.05	-2.11438	0.328361	6.4392	1.20107e-10	9.74478e-09
CTNNA1	3290.69	-1.49448	0.232508	6.42764	1.29599e-10	1.04629e-08
SNX4	1046.38	-1.41808	0.220657	6.42663	1.30464e-10	1.04808e-08
CTSS	17923.5	-2.04356	0.318289	6.42045	1.35871e-10	1.08617e-08
HTATIP2	1212.43	-1.86939	0.291502	6.41295	1.42726e-10	1.12443e-08
SLC38A10	3320.53	1.30115	0.202864	-6.41393	1.41819e-10	1.12443e-08
ZMAT1	2064.91	2.46064	0.383666	-6.4135	1.42217e-10	1.12443e-08
STT3A	3077.46	-1.76481	0.275751	6.40002	1.55357e-10	1.21806e-08
PSMD12	1512.89	-1.50331	0.234942	6.39865	1.5676e-10	1.22318e-08
SLC39A11	3535.78	-1.43611	0.22449	6.39721	1.58241e-10	1.22886e-08
PUF60	2750.58	-1.15226	0.180196	6.39446	1.61113e-10	1.24522e-08
LAPTM5	98016.4	-1.99056	0.311819	6.38371	1.72851e-10	1.32965e-08
AKNA	1393.24	2.02414	0.317172	-6.38181	1.75004e-10	1.33787e-08
CYB561A3	2788.37	-2.05867	0.322609	6.38133	1.7556e-10	1.33787e-08
MAPK8IP3	618.872	2.64476	0.415146	-6.37066	1.88216e-10	1.42764e-08
LMAN2	5413.27	-1.73206	0.271959	6.36883	1.9048e-10	1.43813e-08
NAGA	9777.05	-1.668	0.262266	6.35998	2.01786e-10	1.51647e-08
C1orf43	3282.24	-1.5527	0.244213	6.35796	2.04451e-10	1.52945e-08
SLC43A3	1509.36	-1.67858	0.264134	6.35504	2.08374e-10	1.55167e-08
MAT2B	3576.34	-2.33507	0.368261	6.3408	2.28568e-10	1.69431e-08
AOAH	14360.1	-1.7896	0.282394	6.33727	2.33878e-10	1.72583e-08
DIPK1A	343.292	-3.97458	0.627375	6.33525	2.3696e-10	1.7407e-08
TMEM254	862.844	-2.23857	0.353481	6.33293	2.40551e-10	1.75915e-08
SF1	1518.22	1.7625	0.278392	-6.33098	2.43614e-10	1.7736e-08
SIPA1	2519.76	1.82134	0.288326	-6.31693	2.66803e-10	1.93379e-08
TMEM9B-AS1	502.42	1.57443	0.249844	-6.30167	2.94455e-10	2.12477e-08
C2	5663.27	-1.87841	0.298345	6.2961	3.05224e-10	2.19277e-08
HADHA	5681.49	-1.32841	0.211051	6.29424	3.08916e-10	2.20956e-08
BLOC1S3	1140.53	-1.65574	0.263238	6.28988	3.17721e-10	2.22793e-08
MT-CO3	75311.9	1.87122	0.297496	-6.28991	3.1766e-10	2.22793e-08
NUP37	379.659	-1.74885	0.277965	6.29163	3.14149e-10	2.22793e-08
PAFAH1B2	2322.33	-1.85854	0.295494	6.28959	3.18314e-10	2.22793e-08
SLC16A1	1758.57	-1.51889	0.241481	6.28989	3.17694e-10	2.22793e-08
PHB	1452.85	-1.85404	0.294841	6.28826	3.21034e-10	2.23736e-08
AP2B1	1217.1	-1.54724	0.246123	6.28645	3.24801e-10	2.25259e-08
PLCB2	6677.04	1.76679	0.281072	-6.28589	3.25981e-10	2.25259e-08
PPP2R1A	2717.81	-1.36527	0.217718	6.27082	3.5916e-10	2.47139e-08
TMEM9B	4235.95	-2.04273	0.326286	6.26055	3.83629e-10	2.62867e-08
YPEL3	1627.73	2.12358	0.33934	-6.25798	3.89991e-10	2.66108e-08
GRN	25630.9	-1.47343	0.235694	6.25146	4.06637e-10	2.7631e-08
CHKA	1930.35	2.08567	0.333681	-6.25051	4.09115e-10	2.7684e-08
PLIN3	1743.17	-1.61128	0.258179	6.24095	4.3493e-10	2.93092e-08
YWHAZ	4558.22	-1.61875	0.259407	6.24018	4.37063e-10	2.93318e-08
GPR183	12981.8	-1.98337	0.318016	6.2367	4.46895e-10	2.98687e-08
CCDC88B	2431.01	1.97275	0.31696	-6.22398	4.84702e-10	3.22633e-08
AZIN1	2159.63	-1.73852	0.279468	6.22084	4.94495e-10	3.27814e-08
SKAP2	3361.7	-1.36839	0.219999	6.22	4.97166e-10	3.28251e-08
TRAPPC12	1219.12	1.64128	0.263916	-6.21896	5.00452e-10	3.29087e-08
CD53	25697.1	-1.92491	0.309585	6.21772	5.04433e-10	3.30373e-08
ACTG1	23312.6	-1.70116	0.273756	6.21415	5.16047e-10	3.36628e-08
ITGB1	2044.32	-2.07834	0.335069	6.20274	5.54898e-10	3.60529e-08
KSR1	821.492	1.53685	0.247973	-6.19766	5.73085e-10	3.70868e-08
AC008105.3	980.773	2.29963	0.371584	-6.18872	6.06536e-10	3.90964e-08
TRIM41	297.814	2.12925	0.344269	-6.18485	6.21613e-10	3.99105e-08
AL049840.5	323.851	1.65272	0.267286	-6.18333	6.27627e-10	4.01386e-08
ATF6	2634.14	-1.28488	0.207826	6.18247	6.31066e-10	4.02009e-08
SLC31A1	2337.87	-1.8654	0.30186	6.17969	6.42257e-10	4.07546e-08
CCDC7	797.076	2.01859	0.326981	-6.1734	6.68354e-10	4.2083e-08
SNRNP40	1425.61	-1.52265	0.246634	6.17373	6.66995e-10	4.2083e-08
SYNGR2	19650.6	-1.60984	0.260854	6.1714	6.76861e-10	4.24548e-08
FBP1	334.019	-2.09151	0.339113	6.1676	6.93363e-10	4.33232e-08
ARMCX3	1034.36	-1.42083	0.230401	6.16679	6.96882e-10	4.33769e-08
PGAM1	978.522	-2.09017	0.339019	6.16537	7.03201e-10	4.36038e-08
SMIM15	1660.13	-1.80661	0.293075	6.16432	7.0788e-10	4.37277e-08
PRKACA	702.354	1.86376	0.302533	-6.16052	7.25076e-10	4.45042e-08
UMPS	1577.01	-1.68215	0.273061	6.16034	7.25909e-10	4.45042e-08
ANKRD13D	3064.44	1.56342	0.253834	-6.15922	7.31045e-10	4.46513e-08
LDHB	3880.8	-1.81477	0.294892	6.15401	7.55461e-10	4.59704e-08
BST2	10448.2	-2.09024	0.339897	6.14961	7.76737e-10	4.70893e-08
DDX17	7075.28	1.5093	0.246034	-6.13451	8.54223e-10	5.15951e-08
PIK3IP1	2729.57	-2.13176	0.347742	6.13028	8.77258e-10	5.27908e-08
HADHB	3370.97	-1.19012	0.194234	6.12722	8.94268e-10	5.34335e-08
LINC01176	1474.66	1.91698	0.312865	-6.12718	8.94489e-10	5.34335e-08
SLC40A1	6484.64	-2.08687	0.340873	6.12214	9.23274e-10	5.49516e-08
CCDC51	390.242	-1.92451	0.314432	6.12061	9.32177e-10	5.52798e-08
TSPYL1	5681.16	-1.96555	0.321419	6.11524	9.6412e-10	5.69669e-08
ATP5F1A	10493.6	-1.56151	0.255426	6.11335	9.75626e-10	5.74386e-08
PLEKHO1	5565.32	1.51384	0.247788	-6.10943	9.99886e-10	5.86552e-08
FBXO8	621.295	-1.85416	0.303527	6.10871	1.00437e-09	5.87068e-08
PSMC2	3698.33	-1.71475	0.281354	6.09465	1.09678e-09	6.37647e-08
SELENOP	448.339	-2.84548	0.466903	6.09437	1.09872e-09	6.37647e-08
IRF2BP1	115.542	2.33644	0.383445	-6.0933	1.10607e-09	6.3964e-08
ZNF787	89.1964	2.73082	0.448215	-6.09266	1.11049e-09	6.39927e-08
HLA-DRB5	12278.2	-1.72288	0.283397	6.0794	1.20636e-09	6.92723e-08
RPN1	7292.25	-2.06143	0.340346	6.05687	1.38799e-09	7.94222e-08
DEGS1	4321.38	-1.97888	0.326804	6.05527	1.40185e-09	7.9935e-08
PLRG1	1405.41	-1.47876	0.244316	6.05264	1.42493e-09	8.0968e-08
EIF4A1	28207.1	-1.32886	0.219628	6.05053	1.44374e-09	8.15249e-08
MAD2L1BP	779.486	-1.34596	0.222457	6.05041	1.44473e-09	8.15249e-08
EMC7	2911.73	-1.91998	0.317486	6.04745	1.47152e-09	8.27501e-08
DCAF13	1456.92	-1.51042	0.24989	6.04434	1.50021e-09	8.40736e-08
SCCPDH	647.092	-1.84714	0.305865	6.03908	1.54992e-09	8.6562e-08
ATG3	1610.02	-1.43023	0.236868	6.03808	1.55958e-09	8.68043e-08
SPART	1638.73	-1.59347	0.263935	6.03735	1.56663e-09	8.69e-08
PTPRC	11742.2	-1.39566	0.231342	6.03289	1.6105e-09	8.90305e-08
ADA2	8436.29	-1.37059	0.227428	6.02649	1.67556e-09	9.23145e-08
LRPAP1	7172.29	-2.08883	0.346691	6.02506	1.69042e-09	9.28194e-08
SYPL1	1686.79	-2.50229	0.415361	6.02439	1.69752e-09	9.28964e-08
TOMM22	605.28	-1.35996	0.22601	6.01727	1.77381e-09	9.67467e-08
CEBPD	394.039	2.51579	0.418172	-6.01617	1.7859e-09	9.70813e-08
DLG4	369.813	2.40422	0.39987	-6.0125	1.82682e-09	9.88201e-08
SDCBP	9325.35	-1.88734	0.313918	6.01222	1.83e-09	9.88201e-08
ZMPSTE24	1213.44	-2.36057	0.392754	6.01028	1.85199e-09	9.96771e-08
MRPL39	711.347	-1.59992	0.266443	6.00472	1.91664e-09	1.02594e-07
SLC39A6	837.1	-2.25617	0.375745	6.00454	1.91876e-09	1.02594e-07
RBM7	707.875	-2.29569	0.382438	6.00277	1.93976e-09	1.03378e-07
DNAJB9	1039.57	-2.33495	0.389075	6.00128	1.95772e-09	1.03773e-07
SLC4A7	3041.46	1.3042	0.217328	-6.0011	1.95991e-09	1.03773e-07
LCP1	10498.9	-1.85208	0.308737	5.99888	1.98677e-09	1.04855e-07
GPN1	809.529	-1.7909	0.298566	5.99835	1.99337e-09	1.04864e-07
SENP3	150.875	2.1823	0.363895	-5.99706	2.00916e-09	1.05355e-07
TMEM209	861.465	-1.66013	0.277067	5.99179	2.07538e-09	1.08478e-07
SLC35A1	1725.58	-1.99281	0.332727	5.98931	2.10736e-09	1.09798e-07
OAS1	12919.5	-1.8273	0.305181	5.98761	2.12948e-09	1.10597e-07
NBL1	851.996	1.57411	0.26303	-5.98452	2.17032e-09	1.12361e-07
FAM210A	467.714	-1.66978	0.279058	5.98362	2.18232e-09	1.12624e-07
SBDS	762.342	-1.46869	0.245499	5.98249	2.19757e-09	1.13053e-07
TMEM87A	1663.93	-1.50485	0.251791	5.97661	2.27832e-09	1.16839e-07
PCMT1	1681.56	-2.15514	0.360902	5.97153	2.35042e-09	1.20159e-07
VAMP7	780.815	-2.11488	0.354233	5.97032	2.36789e-09	1.20674e-07
BAG4	1186.86	-1.3437	0.225361	5.96242	2.48524e-09	1.26259e-07
TFIP11	882.669	-1.3808	0.23165	5.9607	2.5116e-09	1.27203e-07
EIF3I	2462.36	-1.38254	0.232053	5.95787	2.55544e-09	1.29022e-07
POLE3	1406.11	-1.59038	0.267001	5.95645	2.57781e-09	1.2975e-07
SRRM2	43174	1.51483	0.254681	-5.94797	2.71486e-09	1.36227e-07
GOLGA8A	3067.3	1.71732	0.288773	-5.94695	2.73184e-09	1.36659e-07
TCP1	2532.28	-1.42104	0.239049	5.94454	2.77235e-09	1.38261e-07
MYO9B	4053.46	1.83297	0.308465	-5.94222	2.81189e-09	1.39806e-07
PRNP	3554.28	-2.64882	0.446202	5.93638	2.91387e-09	1.44436e-07
UBL4A	299.362	-1.8158	0.306	5.93399	2.95666e-09	1.46113e-07
MORF4L2	3253.42	-1.31568	0.221885	5.92955	3.03767e-09	1.49662e-07
BDP1	2693.71	1.53071	0.258216	-5.92803	3.06596e-09	1.50601e-07
HIBADH	640.91	-1.35825	0.229264	5.92438	3.13474e-09	1.53517e-07
TRAFD1	3426.64	-1.49213	0.252099	5.91882	3.24253e-09	1.58321e-07
TMC8	3091	1.84205	0.31136	-5.91615	3.29568e-09	1.60436e-07
ZNF276	1217.86	1.57117	0.265615	-5.91521	3.31462e-09	1.60878e-07
SIGLEC8	9232.87	-1.4444	0.244304	5.91232	3.37324e-09	1.63237e-07
ADPRHL2	2262.89	-1.30649	0.22102	5.91118	3.39672e-09	1.63887e-07
RNF4	2751.43	-1.34411	0.227473	5.90886	3.44479e-09	1.65716e-07
CD74	158835	-1.63835	0.277422	5.90561	3.51347e-09	1.68028e-07
ZFAND6	3266.17	-1.2176	0.206166	5.9059	3.50724e-09	1.68028e-07
ERF	761.211	2.21326	0.375222	-5.89853	3.66745e-09	1.7488e-07
DAPP1	1256.83	-1.43892	0.244009	5.89701	3.70142e-09	1.75985e-07
CSDE1	3625.59	-1.47598	0.250463	5.89301	3.79227e-09	1.7978e-07
YIPF5	876.861	-1.87127	0.317719	5.88969	3.86925e-09	1.82898e-07
BAG6	1139.65	1.40711	0.239016	-5.8871	3.93036e-09	1.8525e-07
CTSB	114401	-1.83525	0.312056	5.88117	4.07386e-09	1.9146e-07
AL049840.2	204.494	2.71639	0.461994	-5.87972	4.1097e-09	1.92037e-07
FYTTD1	1840.23	-1.35834	0.231005	5.88012	4.09975e-09	1.92037e-07
CTSL	12010	-1.78979	0.305009	5.86799	4.41117e-09	2.0523e-07
MCM3	2266.99	-1.51892	0.258859	5.86776	4.4172e-09	2.0523e-07
PABPN1	1163.37	2.0693	0.353084	-5.86064	4.61074e-09	2.13614e-07
RFX5	1232.25	-1.4767	0.252098	5.85763	4.69506e-09	2.16904e-07
MT-ND1	18860	1.95294	0.333613	-5.85392	4.80128e-09	2.21184e-07
GM2A	6698.35	-1.46437	0.250434	5.84733	4.99524e-09	2.29472e-07
CD82	1223.79	-1.82123	0.311787	5.84125	5.18108e-09	2.36675e-07
FHDC1	66.7996	3.12856	0.535566	-5.84159	5.17047e-09	2.36675e-07
IARS2	1171.63	-1.27111	0.217677	5.83943	5.23797e-09	2.38605e-07
IRF2	1991.31	-1.25842	0.21556	5.83794	5.28501e-09	2.40078e-07
DNAJA1	3475.88	-1.6411	0.281164	5.83682	5.32059e-09	2.41023e-07
ERLIN1	724.253	-2.04917	0.351268	5.83364	5.42322e-09	2.44991e-07
KPNA2	2980.67	-1.60862	0.275814	5.83227	5.46774e-09	2.4632e-07
MAGT1	2646.64	-1.63406	0.280291	5.82987	5.54701e-09	2.49203e-07
SH3GLB2	598.813	2.34089	0.401861	-5.82513	5.70695e-09	2.55684e-07
PHF1	647.091	1.60848	0.276275	-5.82202	5.8141e-09	2.59771e-07
NRBF2	1718.75	-1.56135	0.268551	5.81396	6.10106e-09	2.71847e-07
PLIN2	2125.97	-1.66621	0.286638	5.81293	6.1387e-09	2.72779e-07
MSMO1	460.087	-2.05453	0.353561	5.81095	6.21191e-09	2.75282e-07
BCKDHA	1985.16	-1.55061	0.266888	5.80996	6.24892e-09	2.76172e-07
APOL1	659.5	-1.65517	0.285183	5.80388	6.47967e-09	2.85596e-07
TMBIM1	5248.74	-1.60532	0.276726	5.80112	6.5873e-09	2.89557e-07
PEF1	1407.25	-1.6492	0.284496	5.79691	6.75476e-09	2.95326e-07
YWHAQ	3221.63	-1.96318	0.338643	5.79721	6.74255e-09	2.95326e-07
PROS1	715.74	-1.71641	0.296233	5.79412	6.86793e-09	2.99471e-07
PSMC1	1410.15	-1.56572	0.270507	5.78808	7.11963e-09	3.09619e-07
AC040977.1	85.9354	2.91149	0.503086	-5.78726	7.15418e-09	3.10294e-07
RDH11	5849.46	-1.70694	0.295324	5.7799	7.4743e-09	3.23318e-07
UTP11	925.305	-1.56048	0.270205	5.77517	7.68741e-09	3.31657e-07
ANXA5	9221.09	-1.6681	0.288985	5.77225	7.82191e-09	3.36569e-07
EDEM2	2361.67	-1.52659	0.264524	5.77109	7.87616e-09	3.38012e-07
PSME3	2990.23	-1.81773	0.31509	5.76891	7.97875e-09	3.41516e-07
TM9SF1	1033.36	-1.86454	0.32327	5.76774	8.03411e-09	3.42985e-07
COPB2	3735.43	-1.24925	0.216728	5.76413	8.20823e-09	3.49503e-07
RYR1	4505.26	1.69517	0.294629	-5.75358	8.73755e-09	3.71073e-07
CRIPAK	571.286	2.06784	0.359736	-5.74821	9.01918e-09	3.82038e-07
MLLT6	2430.91	1.69464	0.295001	-5.7445	9.21937e-09	3.89507e-07
PURA	709.937	1.79114	0.311931	-5.7421	9.35105e-09	3.94049e-07
CCDC115	2407.12	-1.42817	0.248763	5.7411	9.40639e-09	3.95359e-07
AC024145.1	376.005	2.03177	0.354157	-5.73692	9.64121e-09	4.03444e-07
EFHD2	872.81	1.42613	0.248594	-5.7368	9.64823e-09	4.03444e-07
RAB18	1871.74	-1.54552	0.269434	5.73617	9.68434e-09	4.03919e-07
C6orf62	41795.2	-1.39741	0.243635	5.73567	9.71271e-09	4.04068e-07
DYRK1A	597.281	1.31249	0.228932	-5.73313	9.8596e-09	4.09136e-07
LMBRD1	2997.61	-1.9026	0.332925	5.7148	1.09833e-08	4.54608e-07
FNBP4	3576.54	1.53074	0.268058	-5.71048	1.12656e-08	4.65113e-07
CLDND1	2656.59	-2.18703	0.3832	5.70728	1.14797e-08	4.72754e-07
CRIM1	251.294	1.96913	0.345434	-5.70045	1.1949e-08	4.9084e-07
MAPRE2	1971.64	-1.52015	0.266829	5.6971	1.21862e-08	4.9683e-07
SDHA	2628.42	-1.49423	0.262256	5.69761	1.21495e-08	4.9683e-07
TADA1	607.572	-1.70795	0.299785	5.69724	1.21764e-08	4.9683e-07
MED20	428.704	-2.13652	0.375246	5.69364	1.24361e-08	5.05754e-07
PPP1R9B	489.253	1.64391	0.288812	-5.69196	1.25588e-08	5.09476e-07
DCK	1030.14	-1.86292	0.327335	5.69117	1.26169e-08	5.10561e-07
DYNC2H1	202.479	2.16763	0.380993	-5.68942	1.27468e-08	5.14464e-07
LAPTM4A	7706.38	-2.33076	0.409694	5.68903	1.27764e-08	5.14464e-07
OAT	783.458	-1.47279	0.258903	5.68859	1.28093e-08	5.14516e-07
HIGD1A	669.316	-1.80764	0.318016	5.68412	1.31487e-08	5.25908e-07
SLC7A7	10337.9	-1.33979	0.235713	5.68401	1.31574e-08	5.25908e-07
NEU1	4608.39	-1.65398	0.291071	5.68238	1.3283e-08	5.2963e-07
NSF	1665.88	-1.62709	0.28648	5.67958	1.35024e-08	5.37067e-07
NEAT1	9869.29	1.82705	0.322087	-5.67252	1.40711e-08	5.58327e-07
SFPQ	3451.12	1.19408	0.210584	-5.67032	1.42533e-08	5.64182e-07
MRPS27	938.326	-1.78455	0.315084	5.66371	1.48132e-08	5.84923e-07
CIAPIN1	1379.61	-1.51483	0.267563	5.66159	1.49976e-08	5.90774e-07
PTPRO	2572.04	-1.37896	0.243739	5.65755	1.53548e-08	6.0339e-07
FAM32A	3263.03	-1.22622	0.21678	5.65648	1.54505e-08	6.05688e-07
SLC17A5	1479.47	-1.73669	0.307103	5.65506	1.55794e-08	6.09276e-07
ARL6IP1	10561.1	-1.88016	0.332542	5.65389	1.56861e-08	6.09371e-07
CD86	8988.7	-1.53971	0.272329	5.65386	1.56883e-08	6.09371e-07
GDPD5	71.4223	3.77483	0.667662	-5.6538	1.56939e-08	6.09371e-07
NFKBIE	1099.42	1.71239	0.302951	-5.65237	1.58253e-08	6.13015e-07
TMED10	6849.35	-2.21908	0.392623	5.65193	1.58659e-08	6.1313e-07
KAT7	1362.6	-1.59817	0.282864	5.64996	1.60482e-08	6.18708e-07
CHMP5	2120.22	-1.49092	0.263928	5.64898	1.61406e-08	6.20804e-07
MBD6	497.894	1.87609	0.332216	-5.6472	1.63081e-08	6.25769e-07
CNTLN	1675.32	1.57161	0.278441	-5.64434	1.65819e-08	6.34782e-07
VEGFB	435.009	1.69639	0.300842	-5.63882	1.71216e-08	6.5391e-07
NCEH1	830.025	-2.3738	0.421393	5.63323	1.76869e-08	6.73922e-07
CXCL16	11808.8	-1.9098	0.339072	5.63242	1.77701e-08	6.75513e-07
FADD	92.454	-2.66509	0.473538	5.62804	1.82267e-08	6.9126e-07
MSN	4554.7	-1.48661	0.264413	5.6223	1.88437e-08	7.12998e-07
MPZL1	3713.31	-1.34003	0.238457	5.61957	1.91431e-08	7.22651e-07
P2RY12	142961	-2.70321	0.481132	5.61844	1.92691e-08	7.2573e-07
ANKRD44-IT1	576.738	1.92171	0.34236	-5.61312	1.98705e-08	7.46655e-07
SHISA5	3573.76	-2.25301	0.401487	5.61167	2.00382e-08	7.51227e-07
HNRNPD	1896.8	1.15178	0.205299	-5.61023	2.02058e-08	7.5577e-07
HDAC7	1088.17	1.535	0.273648	-5.6094	2.03032e-08	7.57678e-07
SRP9	2898.97	-1.51786	0.270642	5.60836	2.04254e-08	7.60498e-07
AP005131.5	27.5304	6.16595	1.10118	-5.59938	2.15117e-08	7.96881e-07
CAPN10	370.147	2.11491	0.377751	-5.59869	2.15981e-08	7.96881e-07
CD36	4635.54	-2.25623	0.40292	5.5997	2.14726e-08	7.96881e-07
FAM118B	1145.92	-1.55257	0.277302	5.59884	2.1579e-08	7.96881e-07
MT-ND3	4767.52	2.15783	0.385518	-5.59721	2.17832e-08	8.01898e-07
PNRC1	1379.74	1.37988	0.246565	-5.59644	2.18804e-08	8.03662e-07
TOR1A	2967.17	-1.81289	0.324079	5.59398	2.21927e-08	8.13302e-07
ZNF670	171.553	-2.16784	0.387565	5.59348	2.22568e-08	8.13819e-07
ADI1	2863.53	-1.5105	0.270263	5.58902	2.28359e-08	8.31268e-07
CNBP	10879.2	-1.39026	0.248746	5.5891	2.28251e-08	8.31268e-07
TTLL3	4845.83	1.7962	0.321416	-5.58841	2.29155e-08	8.32308e-07
CRLS1	279.764	1.92513	0.344841	-5.58265	2.36887e-08	8.56754e-07
TNFSF10	3552.21	-1.65821	0.297032	5.58261	2.36936e-08	8.56754e-07
TMEM33	4080.04	-2.33425	0.418352	5.57963	2.41024e-08	8.69607e-07
PIGK	747.24	-2.40889	0.43216	5.57408	2.48844e-08	8.95837e-07
TWSG1	933.287	-1.9035	0.341561	5.57294	2.50479e-08	8.9974e-07
PTAFR	34847	-1.36503	0.244996	5.57163	2.52367e-08	9.04529e-07
MLF1	390.921	-1.70796	0.306772	5.56753	2.58383e-08	9.24059e-07
STAB1	21356.9	1.60907	0.289119	-5.56541	2.61541e-08	9.33308e-07
DNAJB2	288.07	2.60023	0.468365	-5.55172	2.8287e-08	1.00722e-06
DOLK	1910.93	-2.09645	0.37784	5.54851	2.88107e-08	1.02363e-06
LBR	1804.37	-1.52715	0.275382	5.54555	2.93028e-08	1.03885e-06
HOMER3	1372.29	1.56726	0.282754	-5.54283	2.97621e-08	1.05284e-06
MOB1A	5600.06	-1.49274	0.269618	5.53651	3.08555e-08	1.08916e-06
AC044781.1	978.067	1.49533	0.270125	-5.5357	3.09994e-08	1.09187e-06
RGS12	3227.91	1.29849	0.234661	-5.53349	3.13921e-08	1.10332e-06
AL513327.1	189.366	1.70436	0.308101	-5.53183	3.16913e-08	1.11145e-06
TRIR	476.606	1.57209	0.28428	-5.53007	3.20095e-08	1.1202e-06
AIFM1	1916.88	-1.37417	0.24862	5.52722	3.25348e-08	1.13614e-06
ACTR3	5157.81	-1.97672	0.358137	5.51946	3.40051e-08	1.18495e-06
MT-ATP6	30775.9	1.71361	0.311101	-5.50822	3.62474e-08	1.26039e-06
PXDC1	466.921	1.15661	0.210121	-5.50449	3.70231e-08	1.28462e-06
GLUL	35921.3	-1.42486	0.258942	5.50262	3.74195e-08	1.29562e-06
EPN1	649.733	1.71498	0.311922	-5.49811	3.83891e-08	1.32357e-06
PMP22	1012.4	-1.65222	0.300502	5.4982	3.83679e-08	1.32357e-06
MFNG	1427.54	-1.37576	0.25058	5.4903	4.01251e-08	1.38051e-06
ZNF688	446.217	2.20682	0.402183	-5.4871	4.08597e-08	1.40282e-06
XRCC6	6839.8	-1.56461	0.285177	5.48645	4.10083e-08	1.40496e-06
QTRT2	1076.13	-1.19876	0.218725	5.48067	4.23729e-08	1.44867e-06
PPP1R12C	600.607	1.8217	0.332476	-5.4792	4.2726e-08	1.45769e-06
TMEM123	3058.68	-1.62776	0.297187	5.47724	4.32023e-08	1.47086e-06
ENTR1	648.107	1.64414	0.3003	-5.47498	4.3755e-08	1.48658e-06
ATN1	238.883	2.41646	0.441737	-5.47036	4.49126e-08	1.52273e-06
ZSWIM8	1254.03	1.41131	0.258044	-5.46927	4.51883e-08	1.5289e-06
CHID1	1964.65	-1.4148	0.258718	5.46852	4.53803e-08	1.53222e-06
MT-ND4L	51448	1.88213	0.344293	-5.46666	4.586e-08	1.54522e-06
NDUFA9	2713.54	-1.32937	0.243308	5.46374	4.66218e-08	1.56765e-06
EBP	1338.53	-1.69447	0.310273	5.46123	4.72855e-08	1.58669e-06
TMEM222	1520.37	-1.18699	0.217557	5.45601	4.86963e-08	1.63067e-06
GOLGA7	402.676	-1.98361	0.364197	5.44654	5.13598e-08	1.71634e-06
GAS6-AS1	1264.9	2.08629	0.383116	-5.44558	5.16373e-08	1.72209e-06
NKX3-1	35.6197	-6.04919	1.11115	5.44408	5.2074e-08	1.73311e-06
TPM3	8893.15	-1.36055	0.250005	5.4421	5.26572e-08	1.74895e-06
A2M	83779.9	-1.85425	0.340922	5.43895	5.35958e-08	1.7729e-06
RHEB	1868.12	-1.39747	0.256927	5.43917	5.35304e-08	1.7729e-06
DAZAP1	211.908	1.93641	0.356128	-5.4374	5.40647e-08	1.78479e-06
LRRC25	3907.25	-1.49454	0.274917	5.43632	5.43908e-08	1.79193e-06
CLK2	1487.87	1.9582	0.360305	-5.43484	5.48461e-08	1.80329e-06
APEX2	1540.43	-1.05292	0.193807	5.43284	5.54629e-08	1.8199e-06
BTBD6	310.097	1.38138	0.254441	-5.42906	5.66521e-08	1.85519e-06
HPRT1	1130.22	-1.55634	0.286808	5.4264	5.75007e-08	1.8792e-06
ZFP41	294.021	2.20846	0.407318	-5.42196	5.89503e-08	1.92272e-06
USP10	2190.48	-1.25992	0.232592	5.41687	6.06521e-08	1.97428e-06
SELENOF	2585.15	-1.95818	0.36159	5.41549	6.11211e-08	1.98558e-06
MT-CO1	181749	1.88704	0.348559	-5.41382	6.16956e-08	2.00026e-06
TPP1	14076.8	-1.32885	0.245681	5.40885	6.34294e-08	2.0524e-06
HNRNPF	6054.48	-1.66347	0.30768	5.4065	6.42693e-08	2.07545e-06
AC012150.2	64.6323	2.6766	0.495729	-5.39933	6.68894e-08	2.15579e-06
CCT3	3563.98	-1.11509	0.206615	5.39694	6.77881e-08	2.18045e-06
SCP2	3182.55	-1.42345	0.264193	5.3879	7.12867e-08	2.28847e-06
TSPAN7	680.319	-1.96559	0.364872	5.38706	7.16193e-08	2.29226e-06
UNC50	1883.93	-1.77303	0.329139	5.38689	7.16859e-08	2.29226e-06
ACIN1	2651.16	1.33251	0.2474	-5.38604	7.20271e-08	2.29866e-06
AKT2	346.909	1.55228	0.28838	-5.38278	7.33452e-08	2.33616e-06
RALB	1094.77	-1.67938	0.31289	5.36734	7.9908e-08	2.54023e-06
PLSCR1	6560.51	-1.87128	0.348955	5.36253	8.2066e-08	2.60376e-06
PIGU	675.641	-1.57004	0.29289	5.36051	8.29854e-08	2.62782e-06
ITFG1	1408.08	-1.42856	0.266665	5.35714	8.45485e-08	2.67213e-06
ARAP3	133.773	1.93888	0.362157	-5.3537	8.61718e-08	2.71816e-06
PABPC1L	1397.97	2.27943	0.426117	-5.34931	8.82915e-08	2.77965e-06
EPRS	1565.22	-1.38415	0.258793	5.34849	8.86928e-08	2.7869e-06
PNRC2	3141.92	-1.19938	0.224282	5.34765	8.91058e-08	2.7945e-06
CEBPB	138.659	2.37876	0.44487	-5.34708	8.93823e-08	2.79779e-06
AGPAT5	740.598	-1.50558	0.281771	5.34327	9.1284e-08	2.84666e-06
MEMO1	464.762	1.60198	0.299814	-5.34325	9.12929e-08	2.84666e-06
ST8SIA4	2824.01	-1.40323	0.2627	5.34154	9.21595e-08	2.8682e-06
TARS2	1823.57	-1.14285	0.214034	5.33957	9.31676e-08	2.89405e-06
CHMP4B	109.218	2.34946	0.440294	-5.33611	9.49614e-08	2.94417e-06
ZBTB18	87.4467	2.80618	0.525954	-5.3354	9.53324e-08	2.95006e-06
CLP1	464.642	-2.00959	0.376697	5.33478	9.56598e-08	2.95458e-06
BTD	836.286	-1.90325	0.356815	5.33399	9.60773e-08	2.96187e-06
SARAF	10182.6	-1.82539	0.342287	5.33292	9.66457e-08	2.97377e-06
NENF	184.832	2.05592	0.385622	-5.33144	9.74375e-08	2.99249e-06
TRPM4	918.372	1.44506	0.271197	-5.32846	9.90495e-08	3.03628e-06
VPS26A	1481.51	-1.436	0.269572	5.32697	9.9866e-08	3.05556e-06
ARPC2	16634.6	-1.16453	0.218786	5.3227	1.0224e-07	3.11649e-06
BLOC1S2	1343.76	-1.54271	0.289831	5.32277	1.022e-07	3.11649e-06
GAS6	2665.86	1.42351	0.26772	-5.31715	1.05403e-07	3.20692e-06
MT-ND2	39041	1.89832	0.357219	-5.31415	1.07154e-07	3.25413e-06
BNIP2	2912.94	-1.10829	0.208569	5.31379	1.07368e-07	3.25458e-06
POM121	2389.89	1.15905	0.21818	-5.31234	1.08229e-07	3.27458e-06
ACAA2	1943.47	-1.43018	0.269298	5.31079	1.09153e-07	3.29034e-06
PLA2G6	374.2	2.41357	0.454448	-5.31099	1.09033e-07	3.29034e-06
MT-ND5	87403.4	1.95969	0.369647	-5.3015	1.14853e-07	3.45575e-06
PGM2	2158.72	-1.5445	0.291351	5.30115	1.15078e-07	3.45615e-06
RHBDD2	1831.79	-1.20757	0.227887	5.29899	1.16443e-07	3.49071e-06
HM13	9948.66	-1.31755	0.248807	5.29547	1.1871e-07	3.55217e-06
DCTPP1	466.618	-2.15994	0.407976	5.29429	1.19479e-07	3.5686e-06
TM2D2	2662.35	-1.83188	0.346322	5.28952	1.22636e-07	3.6562e-06
UQCC1	1447.96	-1.29561	0.245121	5.28559	1.25303e-07	3.7289e-06
MORF4L1	3857.3	-1.42453	0.269569	5.28446	1.26077e-07	3.742e-06
PLEKHG5	887.681	2.42817	0.459509	-5.28428	1.26202e-07	3.742e-06
FCGR2A	7202.99	-1.72927	0.327398	5.28186	1.2788e-07	3.78487e-06
SNX17	4232.25	-1.25122	0.237153	5.27602	1.32019e-07	3.9003e-06
AP2M1	6419.28	-1.40919	0.267156	5.2748	1.32902e-07	3.91929e-06
CD58	2048.12	-1.69406	0.321432	5.27037	1.36148e-07	4.00777e-06
DDX46	3592.62	1.75414	0.332893	-5.26939	1.36876e-07	4.0147e-06
SASH3	11977.8	-1.34853	0.255907	5.26963	1.36701e-07	4.0147e-06
FAM160A2	1265.49	1.71955	0.326437	-5.26763	1.38195e-07	4.0461e-06
RNASE4	501.45	-2.23209	0.423844	5.26631	1.39195e-07	4.06809e-06
SLC50A1	1895.31	-1.46718	0.278711	5.26414	1.40845e-07	4.10893e-06
EPOR	1075.48	1.49444	0.283999	-5.26215	1.42378e-07	4.14626e-06
SUCLA2	1363.3	-1.88508	0.35827	5.26163	1.42788e-07	4.15077e-06
LPXN	3246.57	-1.09525	0.208312	5.25773	1.45842e-07	4.23201e-06
CELF6	364.998	2.04589	0.389172	-5.25703	1.46399e-07	4.24062e-06
BAIAP2	519.976	1.18138	0.224791	-5.25549	1.47629e-07	4.26868e-06
AMY2B	917.636	2.20105	0.41885	-5.25498	1.48042e-07	4.27303e-06
ACOT2	438.054	-1.4893	0.283523	5.25282	1.49785e-07	4.31364e-06
TRAM1	3460.22	-1.99109	0.379068	5.25259	1.49978e-07	4.31364e-06
MARK3	1876.89	1.1839	0.225416	-5.25207	1.50403e-07	4.31825e-06
ARPC1B	15604.9	-1.28672	0.245042	5.25103	1.51253e-07	4.33504e-06
MRPS18B	2933.37	-1.55324	0.296105	5.24558	1.55795e-07	4.45738e-06
CD180	2820.68	-1.56304	0.298381	5.23842	1.6196e-07	4.61757e-06
COMMD8	903.804	-1.87339	0.357625	5.23842	1.61954e-07	4.61757e-06
TIMM23	2553.61	-1.2892	0.246186	5.23668	1.63492e-07	4.65311e-06
RNF13	7211.96	-1.72574	0.329599	5.23589	1.64191e-07	4.66485e-06
SIGLEC7	971.031	-2.02018	0.386006	5.23355	1.66288e-07	4.71621e-06
GORASP2	2147.23	-1.80459	0.345029	5.23027	1.69261e-07	4.7922e-06
PPP1R13L	204.524	2.07846	0.397606	-5.22744	1.71875e-07	4.85777e-06
SNX6	1662.4	-1.35144	0.258593	5.22612	1.73108e-07	4.88416e-06
API5	1979.7	-1.31401	0.251542	5.22383	1.75263e-07	4.93642e-06
RTCB	9058.84	-1.5026	0.288262	5.21263	1.86186e-07	5.23505e-06
KIF21B	2887.66	1.6006	0.307108	-5.21186	1.86957e-07	5.24766e-06
CD47	2229.64	-1.47452	0.282951	5.21121	1.87611e-07	5.25563e-06
LRRC37B	335.946	1.58276	0.303749	-5.21075	1.88077e-07	5.25563e-06
OTULINL	15642.7	-1.93983	0.372284	5.21062	1.88208e-07	5.25563e-06
TGOLN2	6219.88	-1.5674	0.30085	5.20992	1.88924e-07	5.26663e-06
MRPS22	639.176	-1.4217	0.27295	5.20867	1.90199e-07	5.2841e-06
MTPAP	1492.3	-1.36907	0.26283	5.20897	1.89887e-07	5.2841e-06
AGAP9	944.935	2.12964	0.409046	-5.20637	1.92569e-07	5.33178e-06
DAZAP2	22661.9	-1.86523	0.358243	5.20659	1.92339e-07	5.33178e-06
NF1	1585.23	1.03667	0.199281	-5.20206	1.97093e-07	5.44779e-06
JKAMP	4474.69	-1.5034	0.289223	5.19806	2.01379e-07	5.55683e-06
ANKRD11	4578.75	1.30758	0.251673	-5.19555	2.04113e-07	5.62275e-06
INTS9	821.66	-1.31554	0.25329	5.19381	2.06032e-07	5.65652e-06
PEX11B	1068.52	-1.28714	0.247813	5.19397	2.05853e-07	5.65652e-06
ARF1	8761.22	-1.40773	0.271094	5.19275	2.07209e-07	5.67701e-06
RBM33	2049.31	1.43075	0.275542	-5.19251	2.07475e-07	5.67701e-06
DCTD	2117.01	-1.3556	0.261083	5.1922	2.07829e-07	5.67718e-06
ZFC3H1	2423.04	1.13885	0.219354	-5.19184	2.0823e-07	5.67862e-06
TDRKH	373.868	-1.59598	0.30759	5.18867	2.11802e-07	5.76639e-06
PLAAT4	364.2	-1.72094	0.331873	5.18553	2.15402e-07	5.85461e-06
GNB2	1179.73	1.54238	0.297608	-5.1826	2.18812e-07	5.93741e-06
ANKRD36	2227.85	1.46781	0.283253	-5.18198	2.19542e-07	5.94733e-06
MRPS18A	501.485	-1.60782	0.310444	5.1791	2.22954e-07	6.02973e-06
AL118516.1	1739.26	1.29264	0.249642	-5.17797	2.24319e-07	6.04938e-06
NONO	4392.38	-1.29207	0.249537	5.17788	2.24422e-07	6.04938e-06
UQCRC1	6095.47	-1.21822	0.235658	5.16942	2.34818e-07	6.31916e-06
APH1B	1436.33	-1.53557	0.297161	5.16746	2.37291e-07	6.3647e-06
MDH1	3816.61	-1.73676	0.336079	5.16771	2.36978e-07	6.3647e-06
BZW1	1797.22	-1.51796	0.293806	5.16655	2.38457e-07	6.38548e-06
ALDH18A1	728.739	-1.81703	0.351873	5.16388	2.41878e-07	6.46647e-06
GART	1558.22	-1.27479	0.246896	5.16327	2.42673e-07	6.47711e-06
TLR7	6821.24	-1.36206	0.263839	5.16247	2.43715e-07	6.49428e-06
DCAF15	114.056	2.40854	0.466739	-5.16035	2.46484e-07	6.55735e-06
EVL	15324.9	1.09631	0.212661	-5.15518	2.53393e-07	6.73019e-06
TSPEAR-AS2	139.605	3.00779	0.583838	-5.15175	2.58064e-07	6.84309e-06
YIPF1	1394.94	-1.24666	0.242115	5.14903	2.61843e-07	6.93204e-06
CABIN1	1041.34	1.30859	0.254188	-5.14812	2.63114e-07	6.9331e-06
SHPRH	2419.26	1.25105	0.243013	-5.14809	2.63146e-07	6.9331e-06
VPS13C	5126.53	1.08595	0.210942	-5.14809	2.63158e-07	6.9331e-06
WDR59	1517.25	1.62366	0.31549	-5.14647	2.6544e-07	6.98193e-06
USP38	401.684	-1.47122	0.285991	5.14428	2.6855e-07	7.05235e-06
PPA2	1092.72	-1.19945	0.233193	5.14358	2.69552e-07	7.06728e-06
ACSL5	1268.25	-1.54422	0.300369	5.1411	2.73139e-07	7.12695e-06
CCDC144A	138.85	2.00076	0.389125	-5.14168	2.72292e-07	7.12695e-06
PYROXD2	325.836	2.41246	0.469226	-5.14136	2.72762e-07	7.12695e-06
NAA50	1321.4	-1.5623	0.30439	5.13255	2.85841e-07	7.44648e-06
CNOT7	2784.84	-1.31127	0.255547	5.13125	2.87831e-07	7.48635e-06
CDC23	1318.19	-1.45341	0.283303	5.13025	2.89365e-07	7.49935e-06
DENND1A	646.922	1.0844	0.211382	-5.13002	2.8971e-07	7.49935e-06
SCRIB	201.408	1.8306	0.35683	-5.13018	2.89461e-07	7.49935e-06
CAPZA2	6353.93	-1.72031	0.335652	5.12527	2.97104e-07	7.67857e-06
NF2	1454.29	-1.2436	0.242692	5.1242	2.98808e-07	7.71038e-06
TMEM128	1071.4	-1.54631	0.301833	5.12308	3.00589e-07	7.74408e-06
TMEM101	720.771	-1.48769	0.290442	5.12215	3.02069e-07	7.76995e-06
XRCC5	7789.69	-1.40973	0.275315	5.12042	3.04855e-07	7.82925e-06
SDC3	829.514	1.99521	0.390115	-5.11443	3.14692e-07	8.06917e-06
MZF1	1066.12	1.68251	0.32906	-5.11307	3.16959e-07	8.11454e-06
GSDMB	355.214	2.18971	0.428407	-5.11129	3.19972e-07	8.17886e-06
ADIPOR1	3661.68	-1.7453	0.341561	5.10976	3.22562e-07	8.23215e-06
MFSD12	846.358	1.68685	0.330193	-5.10868	3.24414e-07	8.26648e-06
CCDC171	584.796	2.02501	0.396668	-5.10506	3.30698e-07	8.38728e-06
CD69	6804.94	-1.664	0.325937	5.10528	3.30306e-07	8.38728e-06
RAB1A	5227.67	-1.29709	0.254067	5.1053	3.30267e-07	8.38728e-06
CANX	8804.11	-1.91731	0.375646	5.10405	3.32461e-07	8.41889e-06
CSNK1E	750.817	1.27341	0.249548	-5.10288	3.34521e-07	8.44953e-06
MYO15B	5458.83	2.07841	0.407309	-5.10278	3.34707e-07	8.44953e-06
PLAA	821.256	-1.1854	0.232334	5.10213	3.3586e-07	8.46555e-06
SCAMP2	11205.1	-1.26896	0.248908	5.09812	3.43039e-07	8.63315e-06
INSIG1	381.03	-1.63675	0.321277	5.09451	3.49653e-07	8.77253e-06
WASHC1	926.5	1.78386	0.350149	-5.09457	3.49532e-07	8.77253e-06
ZNF609	981.702	1.31021	0.257223	-5.09368	3.51186e-07	8.79745e-06
CTSO	897.104	-2.99896	0.589095	5.0908	3.56563e-07	8.90635e-06
ZBTB4	535.196	1.39918	0.274846	-5.09076	3.56625e-07	8.90635e-06
PPP2R2D	377.049	1.48102	0.291117	-5.08738	3.63047e-07	9.05286e-06
MRM2	1710.58	-1.24797	0.245395	5.08556	3.6654e-07	9.126e-06
GLA	2262.81	-1.2038	0.236768	5.08429	3.68995e-07	9.17312e-06
RFC3	255.768	-1.85722	0.365419	5.08244	3.72617e-07	9.24906e-06
TM6SF1	2917.22	-1.80438	0.355248	5.07922	3.78985e-07	9.38698e-06
UBE2G1	801.816	-1.55764	0.306678	5.07905	3.79324e-07	9.38698e-06
CDK11A	1780.05	1.72769	0.340353	-5.07617	3.85114e-07	9.51582e-06
NPHP3	516.56	1.7978	0.354372	-5.0732	3.91182e-07	9.65113e-06
G3BP2	1459.33	-1.23145	0.24281	5.07167	3.94331e-07	9.71412e-06
CACTIN	129.983	1.90876	0.376756	-5.0663	4.05615e-07	9.97702e-06
LMAN2L	520.912	-2.18521	0.431412	5.06526	4.07835e-07	1.00165e-05
SLC30A9	783.833	-1.4279	0.282284	5.05838	4.22843e-07	1.03695e-05
ALDH9A1	2267.74	-1.46887	0.290523	5.05595	4.28247e-07	1.04863e-05
RFC2	1961.73	-1.34136	0.265428	5.05359	4.33573e-07	1.06008e-05
PUS1	511.438	1.66617	0.329884	-5.05077	4.4003e-07	1.07425e-05
RNF185	716.901	-1.06717	0.211387	5.04844	4.4543e-07	1.08581e-05
PACS1	1070.23	1.69635	0.336033	-5.04815	4.46116e-07	1.08586e-05
ANKS6	289.669	1.61506	0.321001	-5.03132	4.87122e-07	1.1839e-05
ARHGEF1	4664.93	2.01635	0.400834	-5.03039	4.89493e-07	1.18625e-05
NUDT15	188.589	-2.51851	0.500661	5.03037	4.89542e-07	1.18625e-05
MCM6	920.578	-1.75445	0.34893	5.02809	4.95382e-07	1.19862e-05
NT5DC2	158.033	2.04275	0.406409	-5.02634	4.99942e-07	1.20786e-05
TMEM50A	5731.28	-1.82004	0.362292	5.02368	5.06896e-07	1.22285e-05
ADAMTS10	457.752	1.59023	0.316971	-5.01695	5.2499e-07	1.26104e-05
RBBP7	7108.32	-1.25661	0.250474	5.01693	5.25048e-07	1.26104e-05
TMEM106C	821.869	-1.60495	0.319871	5.01749	5.2352e-07	1.26104e-05
MRC2	2631.9	1.26212	0.25159	-5.01657	5.26018e-07	1.26152e-05
ATP6V1C1	2390.92	-1.20055	0.23937	5.01546	5.29073e-07	1.26578e-05
GALNT4	904.362	-1.78019	0.354947	5.01536	5.29348e-07	1.26578e-05
SAE1	1253.05	-1.13857	0.227033	5.01497	5.30424e-07	1.26649e-05
DYNLL2	112.631	1.90573	0.380065	-5.01423	5.32463e-07	1.26822e-05
UCP2	21820.4	-1.31797	0.26285	5.01414	5.32701e-07	1.26822e-05
SLC35A2	1524.02	-1.86815	0.372662	5.01299	5.35908e-07	1.27399e-05
MRPS10	876.739	-1.41959	0.283256	5.01167	5.39593e-07	1.28088e-05
MON2	1987.03	1.02226	0.204085	-5.00897	5.47219e-07	1.29522e-05
SEC16B	400.711	2.0144	0.402143	-5.00916	5.46674e-07	1.29522e-05
TMEM109	4675.3	-1.67859	0.33522	5.00744	5.51588e-07	1.30367e-05
PALD1	6618.64	1.59381	0.318425	-5.00528	5.57811e-07	1.31647e-05
ATXN7	929.523	1.55811	0.311377	-5.00392	5.6175e-07	1.32385e-05
CSAD	716.55	2.13903	0.427525	-5.00329	5.63601e-07	1.32629e-05
ZSCAN16	332.28	-1.37506	0.27491	5.00185	5.6782e-07	1.3343e-05
COL18A1	223.265	2.07238	0.414368	-5.00131	5.69435e-07	1.33486e-05
TAGAP	3194.18	-1.05028	0.210004	5.00122	5.69701e-07	1.33486e-05
WARS	3848.42	-2.20263	0.440444	5.00094	5.70515e-07	1.33486e-05
MBD2	311.672	1.53333	0.307021	-4.99422	5.90754e-07	1.38023e-05
FRG1	696.131	-1.33802	0.26805	4.99168	5.98578e-07	1.39651e-05
GGH	122.813	-3.37146	0.675652	4.98994	6.03983e-07	1.40711e-05
PSMD10	3344.55	-1.83853	0.368562	4.98839	6.08835e-07	1.41639e-05
AGT	16.4925	-7.52682	1.50901	4.98793	6.10301e-07	1.41778e-05
CBFA2T2	1498.37	1.62083	0.32502	-4.98686	6.13684e-07	1.42361e-05
MAP11	1158.76	1.55837	0.312768	-4.9825	6.27681e-07	1.45401e-05
GRPEL1	1584.42	-1.46177	0.293433	4.98163	6.30524e-07	1.45852e-05
LAMP3	60.7847	-4.51775	0.90735	4.97906	6.38924e-07	1.47586e-05
SIRT7	1117.81	1.47462	0.296289	-4.97698	6.4585e-07	1.48975e-05
KCNQ1	542.959	1.16935	0.235151	-4.97275	6.6009e-07	1.52044e-05
PDXK	2300.58	1.29725	0.26096	-4.97107	6.65829e-07	1.5315e-05
GOLGA8B	125.858	2.5893	0.520906	-4.97077	6.66881e-07	1.53176e-05
PDCD1LG2	628.912	-1.77067	0.356307	4.96951	6.71224e-07	1.53957e-05
SH3BGRL	6011.05	-1.49334	0.300606	4.96778	6.77221e-07	1.55114e-05
TSPAN3	7456.31	-1.61758	0.325826	4.96456	6.88566e-07	1.57491e-05
C1orf112	1552.96	-1.66525	0.335458	4.9641	6.90197e-07	1.57643e-05
BRD4	1453.14	1.28987	0.260043	-4.96023	7.04111e-07	1.60372e-05
RELL1	560.731	-1.45141	0.292608	4.96025	7.04036e-07	1.60372e-05
POTEF	1073.85	1.68013	0.338849	-4.95833	7.11012e-07	1.61718e-05
LRCH4	514.882	1.68659	0.3402	-4.95766	7.13473e-07	1.62052e-05
AXIN1	424.858	1.32087	0.266643	-4.95369	7.28181e-07	1.6495e-05
PUDP	681.975	-1.37904	0.278387	4.95367	7.28257e-07	1.6495e-05
ATG16L2	3709.91	1.88257	0.380074	-4.95317	7.30131e-07	1.65145e-05
HNRNPK	3452.42	-1.36534	0.275697	4.95233	7.33297e-07	1.65174e-05
MMADHC	1703.76	-1.66261	0.335717	4.95242	7.32959e-07	1.65174e-05
SRI	1799.36	-1.63515	0.330168	4.95248	7.32726e-07	1.65174e-05
CFAP20	650.404	-1.94338	0.392726	4.94843	7.48137e-07	1.68053e-05
SBF1	512.801	1.65366	0.334179	-4.94844	7.48113e-07	1.68053e-05
NOB1	287.879	-1.36768	0.276454	4.94724	7.52734e-07	1.68853e-05
MRPL45	700.97	-1.46761	0.296707	4.94634	7.56235e-07	1.69405e-05
OLFML3	29671.7	-1.66965	0.33766	4.94478	7.62284e-07	1.70526e-05
DNAH1	1023.24	1.99209	0.402987	-4.94331	7.68078e-07	1.71586e-05
SNX2	9392.86	-1.66147	0.336207	4.94182	7.73947e-07	1.72661e-05
RAB20	1340.72	-1.03219	0.208904	4.94098	7.77316e-07	1.73176e-05
SLC30A7	1470.13	-1.72704	0.349744	4.938	7.89286e-07	1.75603e-05
LIMS1	3539.21	-1.09426	0.221631	4.93732	7.92028e-07	1.75973e-05
PECAM1	4917.96	-1.87463	0.379902	4.9345	8.03551e-07	1.7829e-05
KMT2D	1155.63	1.84824	0.374627	-4.93355	8.07485e-07	1.78919e-05
RAPGEF1	1604.45	1.2635	0.25619	-4.9319	8.14318e-07	1.80189e-05
AC005838.2	74.3447	2.84074	0.576088	-4.93109	8.17711e-07	1.80694e-05
RIOK2	815.729	-1.4368	0.291417	4.93041	8.20555e-07	1.81077e-05
CDCA4	270.757	-1.48847	0.301941	4.92968	8.23645e-07	1.81514e-05
TPCN1	5643.26	1.53082	0.310611	-4.92842	8.28994e-07	1.82446e-05
CEP164	1043.58	1.50082	0.304568	-4.92771	8.3198e-07	1.82635e-05
SURF4	2876.68	-1.54666	0.313872	4.92769	8.32092e-07	1.82635e-05
MOB4	1038.98	-1.36641	0.27756	4.92292	8.52609e-07	1.86886e-05
AUXG01000058.1	321.709	2.02951	0.412379	-4.92147	8.58956e-07	1.88025e-05
RXRA	480.95	1.74842	0.355438	-4.91905	8.69668e-07	1.90114e-05
FTX	2688.25	1.11564	0.226847	-4.91803	8.74203e-07	1.9085e-05
NUP35	305.355	-1.33071	0.270974	4.91082	9.06944e-07	1.97469e-05
TEPSIN	227.447	2.07748	0.423019	-4.91108	9.05744e-07	1.97469e-05
PACS2	2080.13	1.46241	0.297838	-4.9101	9.10299e-07	1.97935e-05
D2HGDH	276.74	2.10811	0.429639	-4.9067	9.26196e-07	2.01124e-05
HAT1	1383.8	-1.55727	0.31764	4.90264	9.45585e-07	2.05061e-05
PEPD	1713.36	-1.49009	0.30409	4.90017	9.57542e-07	2.07103e-05
SKP2	690.732	-1.55425	0.317172	4.90033	9.56742e-07	2.07103e-05
S1PR2	874.515	-1.70847	0.34877	4.89856	9.65421e-07	2.08531e-05
ZNF292	2728.78	1.2684	0.258983	-4.89762	9.7002e-07	2.09247e-05
NOXA1	364.169	1.87738	0.383421	-4.8964	9.76093e-07	2.10279e-05
MTA1	72.1261	2.98954	0.610834	-4.89419	9.87097e-07	2.12369e-05
HDGFL3	1205.25	1.08368	0.221474	-4.89305	9.92867e-07	2.13048e-05
MTURN	242.074	1.78893	0.365591	-4.89325	9.91841e-07	2.13048e-05
AC130895.1	154.552	1.66182	0.339809	-4.89045	1.00604e-06	2.15591e-05
TPT1	10317.9	1.67613	0.342917	-4.88787	1.01933e-06	2.18153e-05
CREB3	1504.25	-1.24085	0.253903	4.88711	1.02325e-06	2.18418e-05
SH2B1	487.263	1.55583	0.318346	-4.88725	1.02255e-06	2.18418e-05
KMT2C	4572.53	1.08709	0.222471	-4.88641	1.02689e-06	2.1891e-05
AC104530.1	88.3998	2.44525	0.500556	-4.88507	1.0339e-06	2.20116e-05
LEPROTL1	2309.03	-1.5583	0.319018	4.88468	1.03596e-06	2.20267e-05
CCRL2	934.569	-2.01516	0.412692	4.88297	1.04499e-06	2.21898e-05
TMEM265	344.407	1.74424	0.357448	-4.8797	1.06249e-06	2.2532e-05
CBLL1	1117.47	-1.28865	0.264099	4.87941	1.06402e-06	2.25352e-05
LINC01909	341.722	1.72586	0.353789	-4.87821	1.07053e-06	2.26435e-05
EIF4G2	8587.27	-0.966584	0.198273	4.87503	1.08795e-06	2.29822e-05
DUS1L	844.864	1.5328	0.31446	-4.87438	1.09152e-06	2.30278e-05
CYB561D2	2756.29	-1.43568	0.294817	4.86975	1.11742e-06	2.35437e-05
P4HB	3854.06	-1.44823	0.297496	4.86806	1.12697e-06	2.37143e-05
SLC12A9	588.349	1.70291	0.35008	-4.86435	1.14834e-06	2.41329e-05
NPIPB5	1355.15	1.49369	0.307113	-4.86365	1.15239e-06	2.41867e-05
HINT3	446.226	-1.71715	0.353208	4.86159	1.16446e-06	2.44089e-05
IFT52	358.326	-1.58858	0.32696	4.85864	1.18196e-06	2.47437e-05
FAM193B	2164.45	2.09454	0.431192	-4.85756	1.18839e-06	2.48465e-05
NPHP4	492.088	1.79582	0.369716	-4.85729	1.19001e-06	2.48486e-05
FAM53B	773.311	1.37931	0.284002	-4.85669	1.19367e-06	2.4893e-05
RRAGA	1438.39	-1.42118	0.292649	4.85626	1.19626e-06	2.48976e-05
SETD1A	289.887	1.70009	0.35009	-4.85614	1.19694e-06	2.48976e-05
SH3BP2	4215.72	1.27606	0.263005	-4.85183	1.2233e-06	2.54135e-05
PLD4	31288.3	-1.97402	0.406978	4.85044	1.23187e-06	2.55266e-05
PTPN23	457.959	1.80485	0.372084	-4.85065	1.23058e-06	2.55266e-05
PLA2G4B	1337.61	1.9992	0.412222	-4.8498	1.23586e-06	2.55766e-05
PRCP	2663.22	-1.52417	0.314318	4.84913	1.24004e-06	2.56307e-05
ATP6V1A	2004.81	-0.985972	0.203383	4.84785	1.24807e-06	2.5764e-05
TMX2	3026.44	-1.4051	0.289937	4.84623	1.25831e-06	2.59425e-05
FMNL1	3241.79	1.13827	0.234894	-4.84587	1.26056e-06	2.59561e-05
IRF8	16634.9	-1.41351	0.291866	4.84302	1.27882e-06	2.62989e-05
CREBZF	954.911	1.46196	0.301911	-4.84237	1.28301e-06	2.63438e-05
MRPL49	1325.34	-1.9054	0.393559	4.84146	1.28889e-06	2.63438e-05
PAK4	124.986	1.96848	0.40656	-4.84179	1.28675e-06	2.63438e-05
RAB40C	469.483	1.80908	0.373666	-4.84143	1.28908e-06	2.63438e-05
ZNF358	402.166	1.84864	0.381826	-4.84157	1.28816e-06	2.63438e-05
TXNRD1	1470.32	-1.32421	0.273625	4.8395	1.30166e-06	2.65675e-05
BTF3L4	1406.23	-1.23327	0.255016	4.83604	1.32448e-06	2.69658e-05
RRN3	1001.27	-1.18521	0.245075	4.83609	1.32419e-06	2.69658e-05
CTTNBP2	1313.01	1.24347	0.257211	-4.83445	1.33516e-06	2.71494e-05
ANP32E	2087.73	-1.32788	0.274727	4.83347	1.34175e-06	2.72494e-05
MOAP1	890.925	-1.41866	0.293553	4.83271	1.34684e-06	2.73187e-05
BAZ1B	1343.5	1.29785	0.268571	-4.83241	1.34888e-06	2.73261e-05
AC087284.1	1102.92	1.32217	0.273661	-4.83141	1.3557e-06	2.74301e-05
UBE2V1	4539.31	-1.18122	0.2446	4.82918	1.37099e-06	2.77051e-05
TNFSF8	1407.73	-2.00902	0.416056	4.82871	1.37418e-06	2.77354e-05
P2RX4	10879.3	-1.14624	0.237396	4.82837	1.37657e-06	2.77492e-05
PPP1R11	806.161	-1.03862	0.2152	4.82629	1.39098e-06	2.8005e-05
SEC11C	1587.89	-1.32387	0.27439	4.82475	1.40178e-06	2.81878e-05
FCGR1A	12366.4	-1.18972	0.24666	4.82332	1.41189e-06	2.83561e-05
HACL1	696.001	-1.09349	0.226755	4.82235	1.41879e-06	2.84597e-05
GSN	17893.1	-1.05168	0.218196	4.81992	1.43619e-06	2.87379e-05
MAPK1IP1L	2462.46	-1.22982	0.255144	4.8201	1.43484e-06	2.87379e-05
ITGB2	27037.9	-1.07083	0.222224	4.81873	1.44478e-06	2.88743e-05
NIPSNAP1	503.841	-1.17285	0.243428	4.81804	1.44972e-06	2.89377e-05
PSMC3	3223.53	-1.47571	0.306309	4.81773	1.45201e-06	2.8948e-05
KCTD13	547.505	1.49776	0.310911	-4.81734	1.45487e-06	2.89695e-05
ANKS3	947.588	1.52824	0.317264	-4.81694	1.45777e-06	2.89918e-05
ATP5F1C	4249.4	-1.41746	0.294645	4.81074	1.50375e-06	2.98699e-05
F2RL1	630.433	-2.41059	0.50141	4.80763	1.52732e-06	3.03011e-05
PARP1	4792.7	-1.1089	0.230677	4.80717	1.53082e-06	3.03336e-05
ADARB1	192.303	3.11998	0.649393	-4.80446	1.55167e-06	3.06632e-05
C3orf38	1107.47	-1.57198	0.327231	4.80388	1.55622e-06	3.06632e-05
CCDC146	372.989	2.06465	0.429797	-4.8038	1.55685e-06	3.06632e-05
MRGBP	146.684	1.77312	0.36905	-4.80455	1.55104e-06	3.06632e-05
PILRB	2219.81	1.60424	0.333946	-4.80389	1.55612e-06	3.06632e-05
AL136171.2	360.525	1.85585	0.3864	-4.80293	1.56361e-06	3.07591e-05
BID	4478.81	-1.66366	0.346464	4.80184	1.57217e-06	3.08902e-05
MOCS2	537.586	-1.35092	0.281409	4.80057	1.58217e-06	3.1012e-05
TCEA2	383.314	1.93242	0.402532	-4.80066	1.58142e-06	3.1012e-05
CCDC88A	5647.78	1.09525	0.228172	-4.80013	1.58562e-06	3.10424e-05
DHRS3	9071.54	-1.20619	0.251456	4.79683	1.61193e-06	3.15197e-05
AL157413.1	132.155	2.53272	0.528026	-4.79658	1.61401e-06	3.15226e-05
FBXL6	274.626	2.25415	0.470137	-4.79466	1.62949e-06	3.17593e-05
SAAL1	592.805	-1.49222	0.31123	4.7946	1.63003e-06	3.17593e-05
ASH2L	1562.88	-1.6291	0.339814	4.79408	1.63421e-06	3.18027e-05
GINM1	1079.45	-1.70098	0.354875	4.79319	1.64148e-06	3.19062e-05
SRP54	1277.58	-1.14495	0.239053	4.7895	1.672e-06	3.24606e-05
TMEM97	349.053	-1.92784	0.402567	4.78887	1.67721e-06	3.25232e-05
RBM25	5009.21	1.26929	0.265066	-4.7886	1.67952e-06	3.25268e-05
SUMF1	1474.56	-1.94426	0.406039	4.78837	1.68139e-06	3.25268e-05
GOLGA6L10	16.1312	7.48705	1.56469	-4.78501	1.70983e-06	3.30378e-05
FHAD1	590.508	1.62769	0.340192	-4.78461	1.71322e-06	3.3064e-05
QSER1	822.598	1.09987	0.229923	-4.78364	1.72149e-06	3.31844e-05
CD9	2021.41	-2.45215	0.512726	4.78258	1.73062e-06	3.33211e-05
PCED1A	1245.1	1.60043	0.334701	-4.78166	1.73851e-06	3.34335e-05
AC245060.5	339.44	2.79302	0.584249	-4.78054	1.74828e-06	3.35818e-05
GRAMD4	448.14	1.66967	0.349284	-4.78028	1.75053e-06	3.35855e-05
FGL2	4877.24	-1.63941	0.343248	4.77617	1.78668e-06	3.42388e-05
ARPC5	8779.96	-1.41587	0.296496	4.77535	1.79397e-06	3.4338e-05
FAM49B	6744.01	-1.06652	0.22342	4.77364	1.80928e-06	3.45905e-05
CSTF1	1347.9	-1.44876	0.30353	4.77305	1.81453e-06	3.46503e-05
CPSF3	1250.17	-1.27576	0.267305	4.77269	1.81784e-06	3.46729e-05
ATIC	897.952	-1.48302	0.310751	4.77239	1.82054e-06	3.46802e-05
MRPL16	1509.66	-1.18402	0.248108	4.77217	1.82247e-06	3.46802e-05
NEK10	145.133	1.77341	0.371664	-4.77154	1.82821e-06	3.47488e-05
ADAM10	4085.3	-1.45596	0.305207	4.7704	1.83864e-06	3.49064e-05
CMTM6	4320.93	-1.6725	0.350935	4.76585	1.88058e-06	3.56611e-05
TMED7	1497.61	-1.74513	0.366234	4.76506	1.88794e-06	3.5759e-05
ATP6V1B2	15905	-1.57027	0.329613	4.76398	1.89812e-06	3.58708e-05
SLC35D2	182.749	1.82422	0.382924	-4.76394	1.8985e-06	3.58708e-05
ZDHHC11	54.9717	4.11127	0.863077	-4.7635	1.90264e-06	3.58708e-05
ZNF467	510.046	1.26537	0.265637	-4.76355	1.90214e-06	3.58708e-05
AL158166.2	347.914	2.4337	0.511059	-4.76207	1.91616e-06	3.60841e-05
CLEC18A	56.443	2.69845	0.566858	-4.76036	1.93248e-06	3.63494e-05
GFM1	1150.88	-1.24362	0.261295	4.75945	1.94123e-06	3.64718e-05
CMIP	246.544	1.60941	0.338169	-4.7592	1.94365e-06	3.64753e-05
MST1	396.522	2.48888	0.523247	-4.7566	1.96881e-06	3.69049e-05
RPL28	2448.63	1.40884	0.296236	-4.7558	1.97661e-06	3.70086e-05
ATM	7008.7	0.837169	0.17622	-4.75069	2.02719e-06	3.79122e-05
HAVCR2	20158.1	-1.32457	0.27893	4.74877	2.04657e-06	3.82307e-05
PEX2	1693.53	-1.42305	0.299898	4.7451	2.08401e-06	3.88856e-05
EFL1	721.956	-1.10267	0.232412	4.74448	2.09045e-06	3.89612e-05
STX4	2304.58	1.08061	0.227943	-4.74072	2.12965e-06	3.96465e-05
HPX	27.0427	8.2316	1.73733	-4.73808	2.15757e-06	4.01204e-05
DHX34	649.133	1.58836	0.335293	-4.73724	2.16649e-06	4.02404e-05
RHBDD1	589.539	-2.07539	0.438245	4.73569	2.18307e-06	4.05023e-05
AC007566.1	275.421	1.91167	0.403728	-4.73504	2.19016e-06	4.05876e-05
NPIPB4	520.471	1.99892	0.422204	-4.7345	2.19601e-06	4.06251e-05
VBP1	590.98	-1.49302	0.315356	4.73439	2.19716e-06	4.06251e-05
ZNF451-AS1	42.7533	2.76858	0.584946	-4.73305	2.21172e-06	4.08479e-05
FPGT	574.165	-1.64386	0.347333	4.73281	2.21428e-06	4.08489e-05
CDC42BPB	393.509	1.51002	0.319209	-4.7305	2.23973e-06	4.12717e-05
YWHAE	6193.09	-1.2033	0.254509	4.72793	2.26815e-06	4.17484e-05
AC015813.1	427.715	1.33209	0.281791	-4.72722	2.27616e-06	4.18485e-05
FH	769.269	-1.619	0.3426	4.72564	2.29392e-06	4.21275e-05
CBR1	721.789	-1.62328	0.343644	4.72374	2.31543e-06	4.24667e-05
YTHDF2	3580.77	-1.17019	0.247736	4.72355	2.31759e-06	4.24667e-05
FAM104A	490.932	-1.18084	0.250026	4.72286	2.32552e-06	4.25641e-05
RERE	1212.36	1.16523	0.246803	-4.72128	2.34371e-06	4.28488e-05
IMPDH2	999.516	-1.15682	0.245039	4.72098	2.34711e-06	4.28631e-05
RB1	9620.73	-1.41314	0.299385	4.72014	2.35677e-06	4.29914e-05
TMEM179B	3399.66	-1.64039	0.347761	4.71701	2.39331e-06	4.3609e-05
CAPRIN1	1436.98	-1.2569	0.26657	4.71509	2.41608e-06	4.39747e-05
CROCC	507.622	1.81357	0.384754	-4.7136	2.43379e-06	4.42478e-05
SETD5	2724.34	1.15435	0.24491	-4.71334	2.43684e-06	4.42539e-05
AL135960.1	704.77	1.46273	0.310376	-4.71276	2.44379e-06	4.43307e-05
SAMD1	291.925	1.57002	0.33321	-4.71179	2.45545e-06	4.44928e-05
PROCR	1062.11	-1.7564	0.37282	4.71111	2.46373e-06	4.45932e-05
HOXB3	40.886	2.81763	0.5983	-4.70939	2.48458e-06	4.48623e-05
LPL	1616.53	-1.46666	0.311444	4.70921	2.48685e-06	4.48623e-05
SLC12A7	1296.13	1.23725	0.262727	-4.70926	2.48617e-06	4.48623e-05
UBE2A	1516.06	-1.15516	0.245366	4.70791	2.50271e-06	4.50985e-05
ICAM2	313.203	-1.68713	0.358454	4.70668	2.51782e-06	4.53105e-05
STARD3NL	948.537	-1.57083	0.333757	4.7065	2.52003e-06	4.53105e-05
KIAA0930	1865.42	1.12363	0.238803	-4.70527	2.53534e-06	4.55357e-05
NEB	1270.91	1.92151	0.408454	-4.70435	2.5467e-06	4.56893e-05
CRTC2	782.043	1.5444	0.328529	-4.70096	2.58945e-06	4.64051e-05
ITGB2-AS1	2627.43	1.2433	0.264524	-4.70013	2.59993e-06	4.6542e-05
PLBD1	862.583	-1.69499	0.360749	4.69852	2.62059e-06	4.68603e-05
GCA	1526.41	-1.24261	0.264549	4.69708	2.63913e-06	4.714e-05
BTBD10	1006.96	-1.25372	0.266965	4.6962	2.65052e-06	4.72917e-05
ZDHHC8	283.705	2.16784	0.462247	-4.68979	2.73487e-06	4.87434e-05
LINC00174	1274.44	1.44992	0.3093	-4.68773	2.76257e-06	4.91834e-05
KIF1BP	1219.49	-1.50765	0.321835	4.68456	2.80568e-06	4.98965e-05
AGAP3	624.769	1.78962	0.382165	-4.68285	2.82914e-06	5.02041e-05
SEH1L	623.859	-1.27887	0.273093	4.68289	2.82852e-06	5.02041e-05
ENGASE	2176.31	1.58049	0.337613	-4.68138	2.84946e-06	5.05098e-05
TAL1	2175.53	1.20795	0.258059	-4.6809	2.85619e-06	5.05741e-05
C5AR2	280.954	1.33668	0.285706	-4.67853	2.88945e-06	5.11076e-05
HNRNPUL1	1310.45	1.11312	0.23794	-4.67815	2.89474e-06	5.11457e-05
PDZD8	311.621	-1.39836	0.298958	4.67744	2.90483e-06	5.12684e-05
NBR1	1974.8	-1.22071	0.26139	4.67006	3.01115e-06	5.30873e-05
UGDH	433.156	-1.63639	0.350534	4.66827	3.03745e-06	5.34933e-05
PSMD14	1915.39	-1.77728	0.380734	4.66803	3.04102e-06	5.34983e-05
RIPOR1	1269.14	1.04663	0.224274	-4.66673	3.06028e-06	5.37792e-05
NANS	1947.49	-1.13051	0.242283	4.66608	3.06993e-06	5.38907e-05
PKD1	233.845	1.55286	0.332873	-4.66503	3.08566e-06	5.41086e-05
BCAP29	1206.88	-1.12891	0.242007	4.66478	3.08943e-06	5.41148e-05
KMT2B	604.72	1.80299	0.386528	-4.66457	3.09266e-06	5.41148e-05
ELMO2	1842.93	-0.946424	0.202918	4.66406	3.10025e-06	5.41316e-05
IFITM10	197.581	1.6432	0.3523	-4.66421	3.09805e-06	5.41316e-05
UBALD2	130.082	2.46149	0.527825	-4.66346	3.10944e-06	5.42339e-05
NCKAP5L	682.743	1.96502	0.421486	-4.66211	3.12977e-06	5.45302e-05
AC138969.1	164.942	2.19207	0.470511	-4.65892	3.17876e-06	5.53246e-05
UBIAD1	819.933	-1.24353	0.267117	4.65538	3.23384e-06	5.62232e-05
MAP2K7	202.1	1.91036	0.410539	-4.6533	3.26658e-06	5.67321e-05
AL133243.3	267.703	1.31221	0.282229	-4.64944	3.32836e-06	5.77436e-05
CAPZA1	14439.5	-1.15781	0.249105	4.64789	3.35347e-06	5.81174e-05
HMCES	736.121	-1.30963	0.281913	4.64552	3.39227e-06	5.87273e-05
RNF6	1418.87	-1.54273	0.332112	4.64522	3.39716e-06	5.87496e-05
VHL	389.794	1.12089	0.241359	-4.64408	3.41592e-06	5.89491e-05
YTHDF3	1079.11	-0.969404	0.208734	4.6442	3.41396e-06	5.89491e-05
HSD17B11	1807.24	-1.75373	0.377762	4.64243	3.44343e-06	5.9361e-05
CRNKL1	1239.3	-1.15965	0.249898	4.64049	3.47576e-06	5.98549e-05
DNASE2	6671.26	-1.61258	0.347651	4.6385	3.50948e-06	6.0372e-05
ATAD1	1095.11	-1.61264	0.347732	4.6376	3.52479e-06	6.05715e-05
OAZ1	16856.6	-1.05261	0.227028	4.63648	3.54387e-06	6.08353e-05
MMP25-AS1	197.548	1.92596	0.415514	-4.63513	3.56714e-06	6.11702e-05
PPP1R12B	781.957	1.12369	0.242481	-4.63414	3.5843e-06	6.14e-05
AASDHPPT	751.218	-1.41919	0.306294	4.63342	3.59682e-06	6.14853e-05
MT-ND4	169861	1.93369	0.417331	-4.63346	3.59611e-06	6.14853e-05
DCTN6	552.322	-1.29552	0.279643	4.63277	3.6081e-06	6.15491e-05
TNRC6A	1128.14	1.32806	0.286659	-4.63288	3.60613e-06	6.15491e-05
IGHMBP2	1371	1.32725	0.286702	-4.62938	3.6677e-06	6.25004e-05
VPS26C	1293.23	-1.10059	0.237825	4.62774	3.69684e-06	6.29311e-05
BLOC1S5	676.897	-2.32628	0.502788	4.62676	3.71439e-06	6.31639e-05
MKRN2	1119.84	-1.09958	0.237959	4.62089	3.82101e-06	6.48703e-05
NSMCE1	452.159	-1.34861	0.291858	4.6208	3.82269e-06	6.48703e-05
ACOT1	121.928	-2.10071	0.454764	4.61935	3.84948e-06	6.52571e-05
SMG8	594.551	-1.84624	0.399774	4.61819	3.87095e-06	6.5553e-05
HNRNPUL2	232.311	1.68246	0.364361	-4.61756	3.8827e-06	6.56836e-05
SBNO2	154.985	1.97269	0.427257	-4.61711	3.89118e-06	6.5759e-05
GPX3	607.246	-1.52473	0.330267	4.61665	3.89985e-06	6.58373e-05
LMO2	915.258	1.30262	0.282199	-4.61595	3.91293e-06	6.59897e-05
CCT5	2447.76	-1.52363	0.330171	4.61468	3.93706e-06	6.6328e-05
SREBF1	330.244	1.64746	0.357221	-4.61188	3.99034e-06	6.71563e-05
IFI30	7745.18	-1.53566	0.333122	4.60991	4.02837e-06	6.77265e-05
PSMD9	1325.59	-1.09406	0.237345	4.60956	4.03516e-06	6.77708e-05
DLD	1522.02	-1.32953	0.288514	4.6082	4.06171e-06	6.81465e-05
GNAI2	5736	0.940641	0.204224	-4.60592	4.10652e-06	6.88275e-05
C1QB	39015.9	-1.54895	0.336401	4.60447	4.13521e-06	6.92364e-05
UBE2L6	5953.33	-1.91359	0.415613	4.60426	4.13941e-06	6.92364e-05
GPN3	3317.68	-1.57073	0.341192	4.60365	4.15154e-06	6.93681e-05
MAT2A	2714.52	-1.52635	0.331595	4.60307	4.16299e-06	6.94883e-05
CAPNS1	1289.15	1.32979	0.289085	-4.6	4.22497e-06	7.02353e-05
SUMO3	1205.53	-1.44128	0.313308	4.60021	4.22073e-06	7.02353e-05
ULK1	501.437	1.88986	0.410791	-4.60054	4.21401e-06	7.02353e-05
USP34	5037.49	1.09065	0.237079	-4.60034	4.21798e-06	7.02353e-05
RFNG	488.11	1.63826	0.356168	-4.59968	4.23149e-06	7.02721e-05
NEK6	1623.39	-1.19449	0.259737	4.59887	4.24796e-06	7.04738e-05
ERGIC2	1248.22	-1.18496	0.257684	4.5985	4.25547e-06	7.05265e-05
MAGED1	716.274	-1.28995	0.28055	4.59793	4.26713e-06	7.05764e-05
MKKS	838.55	-1.20926	0.262998	4.59799	4.2658e-06	7.05764e-05
VAC14	909.701	1.09281	0.237697	-4.5975	4.27595e-06	7.06506e-05
SRCAP	2785.27	1.59078	0.346106	-4.59623	4.30196e-06	7.10084e-05
GDPD3	160.372	2.51482	0.54725	-4.59538	4.31968e-06	7.116e-05
SLA	6997.85	-1.18406	0.257663	4.59537	4.31987e-06	7.116e-05
PSMB7	2917.96	-1.43822	0.31306	4.59408	4.34657e-06	7.14555e-05
RHOH	1648.24	-1.18574	0.258101	4.59408	4.34655e-06	7.14555e-05
LYPLAL1	624.09	-1.30746	0.284753	4.59158	4.39906e-06	7.22457e-05
LAT2	19682.6	-1.30973	0.285279	4.59103	4.41064e-06	7.2363e-05
ZNF92	466.235	-1.15601	0.251859	4.58991	4.43444e-06	7.26803e-05
LUC7L3	14872.4	1.84477	0.402233	-4.58631	4.51154e-06	7.38696e-05
MARCH1	4833.5	-1.10467	0.240892	4.58576	4.52348e-06	7.39909e-05
PSMA2	3247.35	-1.56934	0.342336	4.58421	4.55709e-06	7.44659e-05
HLA-DQB1	2136.3	-1.24268	0.271185	4.58239	4.59688e-06	7.50409e-05
TARS	1861.58	-1.27241	0.277947	4.57788	4.69715e-06	7.66011e-05
MT-ND6	10764.5	1.93958	0.423705	-4.57767	4.70192e-06	7.66024e-05
CUEDC1	439.722	1.49325	0.326283	-4.57655	4.72714e-06	7.69363e-05
CLIC1	8624.82	-1.44934	0.316772	4.57533	4.75473e-06	7.72719e-05
LINC02693	14.4725	-6.60681	1.44404	4.57522	4.75723e-06	7.72719e-05
RBBP6	1594.23	1.33535	0.291926	-4.57428	4.77871e-06	7.75435e-05
PBX2	199.659	2.36278	0.516572	-4.57395	4.78606e-06	7.75855e-05
ACP1	2068.75	-1.42099	0.310712	4.57334	4.80016e-06	7.77368e-05
RPA2	3529.7	-1.65621	0.362189	4.57277	4.81317e-06	7.78702e-05
C1orf109	505.004	-1.66436	0.364056	4.57173	4.83721e-06	7.81816e-05
SYS1	1512.34	-1.26339	0.276369	4.57139	4.8451e-06	7.82316e-05
AC087392.1	34.4479	3.10644	0.679751	-4.56996	4.87806e-06	7.86858e-05
CAT	2220.73	-1.48523	0.32506	4.56908	4.89867e-06	7.89403e-05
P2RY6	3510.07	-1.36708	0.299271	4.56804	4.92312e-06	7.92559e-05
TMEM63B	152.572	2.48812	0.544867	-4.56648	4.95987e-06	7.97689e-05
PGGHG	1631.41	2.14593	0.469997	-4.56584	4.97488e-06	7.99314e-05
ZNF316	378.633	1.6616	0.363951	-4.56546	4.98389e-06	7.99973e-05
CAPN15	244.208	1.8929	0.414791	-4.56349	5.03098e-06	8.05861e-05
CCDC28A	1066.48	-1.60602	0.351949	4.56323	5.03723e-06	8.05861e-05
DNAJC3	7143.88	-1.88795	0.413742	4.5631	5.04034e-06	8.05861e-05
SMS	6086.09	-1.16912	0.256181	4.56363	5.02762e-06	8.05861e-05
AP000224.1	169.577	2.24255	0.491883	-4.55911	5.13711e-06	8.2053e-05
ELMO3	139.627	1.9037	0.417616	-4.55849	5.15225e-06	8.21338e-05
TPM2	195.222	2.43231	0.533573	-4.55853	5.15127e-06	8.21338e-05
MEF2D	637.635	1.32703	0.291248	-4.55635	5.20514e-06	8.27635e-05
MIR600HG	246.519	1.72455	0.378477	-4.55654	5.20034e-06	8.27635e-05
YEATS4	308.993	-1.74671	0.383364	4.55627	5.20697e-06	8.27635e-05
MBD3	735.927	1.43243	0.314423	-4.55575	5.21997e-06	8.28893e-05
PTTG1IP	12085.5	-1.17241	0.257372	4.55529	5.23126e-06	8.29877e-05
SERPING1	3960.06	-2.43785	0.535975	4.54844	5.40461e-06	8.56544e-05
CPSF1	1928.41	1.60367	0.352706	-4.54675	5.44797e-06	8.62577e-05
ESD	1364.51	-1.16404	0.256057	4.54602	5.46689e-06	8.64733e-05
ANKRD36C	3464.07	1.52543	0.335676	-4.54435	5.51062e-06	8.70805e-05
DDX28	515.95	-1.21498	0.267396	4.54377	5.52573e-06	8.72349e-05
ALG13-AS1	123.7	2.12733	0.468276	-4.5429	5.54845e-06	8.75089e-05
UTP18	1605.35	-1.07491	0.236623	4.5427	5.55395e-06	8.75109e-05
EZR	2840.32	-0.934953	0.205841	4.54211	5.5693e-06	8.76682e-05
NMI	2015.94	-1.31023	0.288756	4.53748	5.69315e-06	8.95313e-05
FBXO46	98.4245	1.96591	0.43333	-4.53675	5.71289e-06	8.97551e-05
RPF1	885.345	-1.44482	0.318506	4.53624	5.72655e-06	8.98832e-05
HSD17B6	81.9374	-2.56956	0.566485	4.53598	5.73369e-06	8.99087e-05
LLGL1	84.8762	3.58385	0.79032	-4.53469	5.76892e-06	9.03742e-05
KIF9-AS1	398.636	1.58057	0.348676	-4.53305	5.81392e-06	9.09917e-05
AC004687.1	508.593	1.46638	0.323574	-4.53183	5.84745e-06	9.14243e-05
MS4A14	2612.2	1.72056	0.379677	-4.53164	5.85277e-06	9.14243e-05
IL10RB	4100.17	-1.33511	0.294678	4.53074	5.87765e-06	9.17251e-05
NOP16	936.349	-1.17558	0.259483	4.53048	5.88499e-06	9.17518e-05
AP3M1	1267.85	-1.48096	0.326948	4.52964	5.90844e-06	9.20294e-05
RECQL	869.21	-1.2172	0.268846	4.52748	5.96903e-06	9.28845e-05
PSMC6	2050.79	-1.05608	0.233337	4.52597	6.01203e-06	9.34644e-05
RTN3	2863.01	-1.55169	0.342876	4.52552	6.02479e-06	9.35737e-05
ZNF134	667.824	-1.29592	0.286608	4.52159	6.13777e-06	9.52377e-05
PSMD2	3941.26	-1.44729	0.320238	4.51941	6.20122e-06	9.61308e-05
PSMD7	1095.32	-1.53048	0.338958	4.51525	6.32431e-06	9.79457e-05
PTDSS1	1568.72	-1.61504	0.357709	4.51496	6.33292e-06	9.7986e-05
SLC25A28	957.891	1.76519	0.391112	-4.51325	6.38407e-06	9.86837e-05
CCT4	2020	-1.67841	0.372015	4.51166	6.43216e-06	9.9333e-05
ZMIZ2	1415.68	1.71951	0.381178	-4.51105	6.45076e-06	9.9526e-05
SQLE	243.059	-1.56024	0.345905	4.51062	6.46383e-06	9.96333e-05
TPMT	987.795	-1.52561	0.338377	4.5086	6.5257e-06	0.000100492
BRI3	757.759	1.33401	0.295924	-4.50796	6.54553e-06	0.000100702
NDUFB5	1244.9	-1.42147	0.315583	4.50428	6.65996e-06	0.000102366
SKI	276.744	1.87484	0.41632	-4.50336	6.68879e-06	0.000102713
GOT2	1273.74	-1.33534	0.296612	4.50196	6.73307e-06	0.000103198
WIZ	147.826	1.67171	0.371323	-4.50205	6.73027e-06	0.000103198
EIF3M	2205.53	-1.042	0.231466	4.50171	6.74075e-06	0.000103219
CARS2	846.93	1.51078	0.335643	-4.50115	6.75874e-06	0.000103397
AAR2	937.554	-1.14341	0.254065	4.50046	6.7807e-06	0.000103636
AC104841.1	397.685	1.39129	0.30928	-4.49847	6.84449e-06	0.000104513
PRORP	841.718	-1.26649	0.281554	4.49819	6.85351e-06	0.000104553
AC087741.1	485.854	2.05431	0.456732	-4.49785	6.86456e-06	0.000104624
HERC2	2504.58	1.07589	0.23933	-4.49543	6.94294e-06	0.000105719
RREB1	1815.92	0.900409	0.200486	-4.49114	7.0844e-06	0.000107773
ADIPOR2	840.332	1.51604	0.337581	-4.4909	7.09231e-06	0.000107793
ZNF266	2184.97	1.29932	0.289586	-4.4868	7.22997e-06	0.000109782
EFNB1	468.118	1.12946	0.251794	-4.48567	7.26848e-06	0.000110265
APOBR	601.328	1.55167	0.346088	-4.48344	7.34491e-06	0.000111321
PAXBP1	1313.52	1.37474	0.306745	-4.4817	7.40516e-06	0.000112129
FZD2	385.933	1.37467	0.306909	-4.47909	7.4963e-06	0.000113311
PNPLA2	347.801	1.68762	0.376779	-4.47906	7.4971e-06	0.000113311
COMMD9	1979.7	-1.26669	0.282972	4.47638	7.59195e-06	0.000114638
MRPS23	760.276	-1.23678	0.276307	4.47612	7.60125e-06	0.000114673
ZBTB7A	156.996	2.40327	0.537122	-4.47434	7.66479e-06	0.000115524
APOBEC3G	1972.68	-1.30542	0.291925	4.47178	7.75703e-06	0.000116807
MROH7	203.277	3.17673	0.710652	-4.47016	7.81611e-06	0.000117588
CHD7	6392.51	1.05516	0.236269	-4.46595	7.97142e-06	0.000119814
CYB5R3	1625.51	-1.48954	0.333576	4.46538	7.99275e-06	0.000120024
C8orf33	727.949	-1.31496	0.294517	4.4648	8.01424e-06	0.000120125
COX7A2L	1452.09	-1.11875	0.250562	4.46497	8.008e-06	0.000120125
MEGF8	448.532	1.50476	0.337076	-4.46417	8.03811e-06	0.000120372
NCKAP5	1014.43	1.2237	0.274184	-4.46305	8.08004e-06	0.000120889
PGD	1536.59	-1.22554	0.274754	4.46049	8.17713e-06	0.00012223
OAZ2	5045.54	-1.20264	0.269686	4.45941	8.21864e-06	0.000122738
TMEM43	1325.1	-1.12473	0.252243	4.45892	8.23754e-06	0.000122907
DPAGT1	3139.45	-1.38442	0.310539	4.45811	8.26855e-06	0.000123257
LEPROT	2373.49	-1.17785	0.264256	4.45725	8.30187e-06	0.000123475
NFATC2IP	2205.42	1.28053	0.287298	-4.45714	8.30588e-06	0.000123475
NPEPL1	1813.82	1.43881	0.322782	-4.45752	8.29149e-06	0.000123475
HMGA1P4	298.512	1.28369	0.28839	-4.45121	8.53863e-06	0.00012682
TUBGCP6	1493.53	1.8831	0.423221	-4.44946	8.60862e-06	0.000127743
AC018398.1	129.991	2.28872	0.51442	-4.44913	8.62182e-06	0.000127822
OSTM1	2318.71	-1.44049	0.323837	4.4482	8.65912e-06	0.000128259
ABT1	2149.53	-1.3079	0.294458	4.44173	8.92392e-06	0.000131709
AC096992.2	351.885	1.79684	0.404488	-4.44226	8.90198e-06	0.000131709
GOLT1B	795.754	-1.18799	0.267461	4.44172	8.92437e-06	0.000131709
UBAP1L	186.75	1.54703	0.348279	-4.44194	8.9151e-06	0.000131709
AP3D1	1842.75	1.47025	0.33104	-4.44131	8.94149e-06	0.000131843
GATAD1	1714.82	0.958608	0.215881	-4.44044	8.9775e-06	0.000132254
DVL1	163.565	1.71289	0.385926	-4.43839	9.06359e-06	0.000133402
BPTF	3070.11	1.22024	0.274989	-4.43741	9.10473e-06	0.000133788
GLRX3	825.498	-1.24397	0.28034	4.43738	9.10624e-06	0.000133788
DPM1	655.194	-1.05275	0.23736	4.43524	9.19715e-06	0.000134759
TFE3	1212.29	1.34751	0.3038	-4.43551	9.18556e-06	0.000134759
ZNF267	1308.95	-1.23876	0.279298	4.43525	9.19649e-06	0.000134759
PIP4K2A	3197.87	-1.49623	0.337629	4.43157	9.35478e-06	0.000136946
TAZ	1766.35	1.51434	0.341776	-4.4308	9.38833e-06	0.000137314
PCNA	1358.24	-1.39486	0.314862	4.43008	9.41977e-06	0.00013765
COG6	347.391	-1.22749	0.277115	4.42954	9.44357e-06	0.000137874
AC005856.1	127.634	2.12868	0.480701	-4.42828	9.4988e-06	0.000138557
AP2A2	740.857	1.57124	0.354982	-4.42625	9.58847e-06	0.000139563
MATK	292.521	2.03504	0.459737	-4.42652	9.57644e-06	0.000139563
PSMB1	4653.68	-1.27691	0.288494	4.42614	9.59344e-06	0.000139563
CCDC154	153.196	2.50841	0.566861	-4.42509	9.64013e-06	0.00014003
ROCK1	1842.36	1.08621	0.245469	-4.42503	9.64271e-06	0.00014003
SNX1	2924.36	-1.09696	0.248171	4.42018	9.8621e-06	0.000143088
AFDN	329.589	1.34119	0.303461	-4.41966	9.88567e-06	0.000143303
RASL10A	739.272	1.57509	0.356405	-4.41937	9.8989e-06	0.000143367
ETNK1	6274.62	-1.37137	0.310473	4.41703	1.00064e-05	0.000144795
CPEB3	263.746	1.25818	0.284976	-4.41502	1.01e-05	0.00014602
EIF3E	1859.92	-1.16757	0.264546	4.4135	1.01712e-05	0.000146919
TAF1C	921.803	2.02008	0.457819	-4.4124	1.02232e-05	0.00014754
SEC22A	722.608	-1.80025	0.408054	4.41179	1.02522e-05	0.000147827
AC005086.2	138.326	1.91297	0.433745	-4.41035	1.03202e-05	0.000148677
MUSTN1	137.786	2.85871	0.648221	-4.41009	1.03328e-05	0.000148727
UXS1	721.936	-1.85446	0.420686	4.40819	1.04239e-05	0.000149906
SPINT2	1604.07	-1.66195	0.377045	4.40781	1.0442e-05	0.000150034
CCNB2	292.734	-2.33305	0.52958	4.40547	1.05554e-05	0.00015153
FCMR	218.03	-2.94456	0.668462	4.40498	1.05793e-05	0.000151694
GOLGA5	808.495	-1.09497	0.248582	4.40485	1.05855e-05	0.000151694
AC068790.5	76.5167	2.48034	0.563119	-4.40465	1.05956e-05	0.000151707
PDE7A	692.479	1.14157	0.259258	-4.40321	1.0666e-05	0.00015258
ARHGAP27	4689.69	1.33986	0.304396	-4.40169	1.07413e-05	0.00015351
FTH1	18665.4	-1.35424	0.307677	4.40151	1.07498e-05	0.00015351
HNRNPC	9096	-1.16588	0.264967	4.4001	1.082e-05	0.000154377
SELENON	533.499	1.58229	0.359711	-4.39877	1.08864e-05	0.000155188
GATM	6575.01	-1.54851	0.352078	4.3982	1.0915e-05	0.00015546
OGT	5832.91	1.31087	0.298113	-4.39723	1.09643e-05	0.000156026
PSMA4	2560.74	-1.35948	0.309194	4.39687	1.09823e-05	0.000156085
SF3B3	2535.25	-0.980112	0.222936	4.39639	1.10067e-05	0.000156085
SND1	1491.89	-1.28952	0.293306	4.39649	1.10013e-05	0.000156085
TMEM70	806.348	-1.57733	0.358767	4.39652	1.10001e-05	0.000156085
ABITRAM	395.616	-1.78008	0.404971	4.39557	1.10481e-05	0.0001564
SAMSN1	19498.1	-1.23555	0.281083	4.39569	1.10421e-05	0.0001564
HVCN1	1311.14	-1.5655	0.356189	4.39513	1.10708e-05	0.000156586
ALKBH1	401.779	-1.21045	0.275572	4.39251	1.12049e-05	0.000158345
CDK18	612.671	1.41255	0.321631	-4.39182	1.12405e-05	0.000158675
SLC9A8	1423.43	1.23121	0.28035	-4.39168	1.12477e-05	0.000158675
ACTR6	641.242	-1.23335	0.281028	4.38871	1.14027e-05	0.000160722
RSU1	1905.61	-1.42127	0.323893	4.38808	1.14354e-05	0.000161043
LINC00894	201.006	1.78626	0.407423	-4.38428	1.16371e-05	0.000163742
MAGEH1	1006.86	-1.30763	0.298279	4.38391	1.16568e-05	0.000163878
RTF2	3324.34	-1.13946	0.260005	4.38246	1.17346e-05	0.00016483
SERPINF1	10396.9	-0.920477	0.210092	4.3813	1.17974e-05	0.00016557
ALOX5AP	22272.2	-2.14897	0.490603	4.38027	1.18534e-05	0.000166208
CCDC57	702.611	1.19791	0.273491	-4.38009	1.18633e-05	0.000166208
LAMP1	721.729	1.4024	0.320336	-4.37792	1.19819e-05	0.000167727
RAB3IL1	922.107	1.42425	0.325597	-4.37426	1.21845e-05	0.000170416
PHIP	7228.45	1.21461	0.277756	-4.37294	1.22586e-05	0.000171305
TMC6	2973.67	1.39212	0.318428	-4.37186	1.23195e-05	0.000172009
HBP1	2538.68	-1.84819	0.422776	4.37157	1.23357e-05	0.000172088
UTRN	1458.9	1.26086	0.28844	-4.37129	1.23514e-05	0.00017216
TTC3	5008.64	1.24773	0.285454	-4.37104	1.23656e-05	0.000172211
MIR29B2CHG	283.353	1.29831	0.297046	-4.37073	1.2383e-05	0.000172306
PSMG4	706.841	1.02582	0.234769	-4.3695	1.24533e-05	0.000173136
CPPED1	642.053	-1.36781	0.313306	4.36575	1.26689e-05	0.000175983
TBC1D3L	198.337	2.26269	0.518306	-4.36555	1.26802e-05	0.000175991
DR1	2119.49	-1.27497	0.29209	4.365	1.27125e-05	0.000176289
NUDT9	1462.77	-1.5466	0.354397	4.36401	1.27697e-05	0.000176932
MED18	357.09	-1.71389	0.392753	4.36378	1.27834e-05	0.00017697
ELP3	1246.94	-1.41025	0.323224	4.36306	1.28258e-05	0.000177408
RGL3	1312.82	1.67538	0.38402	-4.36274	1.28444e-05	0.000177514
IFFO1	4457.03	1.50172	0.34423	-4.36255	1.28554e-05	0.000177515
ADRM1	1202.76	-1.08396	0.248504	4.36193	1.28918e-05	0.000177867
RABL6	391.245	1.70526	0.391109	-4.36007	1.30022e-05	0.000179239
ISOC1	507.444	-1.44095	0.330578	4.35888	1.3073e-05	0.000180063
VASH1	3941.85	1.10598	0.253741	-4.35869	1.30841e-05	0.000180063
TBXAS1	12372.3	-1.45008	0.333047	4.35398	1.33685e-05	0.000183823
SEC13	2542	-1.16139	0.266796	4.3531	1.34228e-05	0.000184413
AL591623.1	13.3506	6.47449	1.48771	-4.35197	1.34918e-05	0.000185205
PDPR	1117.26	1.25821	0.289167	-4.35117	1.35416e-05	0.000185733
GPR180	550.593	-1.16501	0.267861	4.34928	1.36583e-05	0.000187022
OXCT1	314.56	-1.21235	0.278748	4.34928	1.36585e-05	0.000187022
UQCRFS1	1648.83	-1.23585	0.284253	4.34773	1.37553e-05	0.00018819
GNG10	725.734	-1.28235	0.294989	4.34711	1.37941e-05	0.000188562
DOLPP1	520.385	-1.35102	0.310889	4.34567	1.38852e-05	0.000189648
EIF4A3	3545.21	-1.63067	0.375478	4.34291	1.40608e-05	0.000191886
SCPEP1	5362.7	-1.43642	0.330785	4.34246	1.40893e-05	0.000191954
TM2D3	2074.89	-1.44149	0.331938	4.34263	1.40786e-05	0.000191954
AC004551.1	80.8823	-2.16447	0.498627	4.34086	1.41927e-05	0.000192719
ARHGAP21	2960.64	1.30592	0.300838	-4.34095	1.41865e-05	0.000192719
CHKB	2252.37	1.2771	0.294185	-4.34115	1.41736e-05	0.000192719
RNF144B	1482.25	-1.05364	0.242698	4.34137	1.416e-05	0.000192719
AGER	786.847	1.75381	0.404049	-4.34059	1.42104e-05	0.000192798
DHRS7B	1039.17	-1.27431	0.293605	4.34022	1.42341e-05	0.000192959
TYK2	2451.58	1.48596	0.342416	-4.33964	1.42714e-05	0.000193304
ZNF558	617.98	1.44223	0.332374	-4.33917	1.43021e-05	0.000193559
TAS2R4	35.8365	5.2701	1.21461	-4.33893	1.43179e-05	0.000193613
CALCOCO2	2129.95	-1.09143	0.251593	4.33808	1.43733e-05	0.0001942
GTF2E1	627.333	-1.23599	0.284933	4.33784	1.43892e-05	0.000194254
ZNF622	1819.96	-1.56813	0.361723	4.33518	1.45643e-05	0.000196455
ITPR2	9262.43	1.10525	0.255048	-4.33349	1.46764e-05	0.000197803
RHOQ	1078.78	0.904674	0.208816	-4.33241	1.47488e-05	0.000198616
LINC00342	764.945	1.44992	0.334695	-4.33205	1.47725e-05	0.00019877
MCCC1	1874.71	-1.00785	0.232685	4.3314	1.48167e-05	0.000199201
GAPDH	8905.47	-1.54646	0.357172	4.32973	1.49294e-05	0.00020041
SSR1	6436.44	-1.62378	0.375034	4.3297	1.49312e-05	0.00020041
KLF16	148.687	1.72854	0.399322	-4.32868	1.50009e-05	0.00020118
FHOD1	1260.23	1.68747	0.389951	-4.32741	1.50876e-05	0.000202176
MGRN1	945.077	1.23161	0.284681	-4.32628	1.51648e-05	0.000203045
P4HA1	1355.46	-1.56847	0.362582	4.32582	1.51964e-05	0.0002033
TRAPPC10	235.911	1.91772	0.443875	-4.3204	1.55745e-05	0.000208188
MAGED2	10252.4	-1.24461	0.288167	4.31906	1.56697e-05	0.000209288
ALG2	1600.72	-1.32318	0.306421	4.31819	1.57317e-05	0.000209945
METTL22	1206.03	1.30183	0.301743	-4.31437	1.60058e-05	0.000213428
MATR3	3117.08	-0.832926	0.193097	4.31351	1.60682e-05	0.000214085
GARS-DT	3617.62	1.08113	0.250668	-4.31302	1.61043e-05	0.000214391
MNT	218.87	1.61724	0.374988	-4.31277	1.61224e-05	0.000214457
QPCT	209.495	-2.76234	0.640547	4.31247	1.61441e-05	0.00021457
PRDX4	4268.48	-1.83458	0.425524	4.31135	1.62262e-05	0.000215487
LUC7L	3199.4	1.11537	0.258718	-4.31116	1.62398e-05	0.000215489
SUCLG1	772.516	-1.18425	0.274704	4.31099	1.62528e-05	0.000215489
HCCS	1099.5	-1.46434	0.339884	4.30835	1.64476e-05	0.000217894
CACYBP	2010.91	-1.62272	0.376954	4.30481	1.67127e-05	0.000221187
MRPS7	1975.88	-1.02847	0.238919	4.30467	1.67233e-05	0.000221187
SHC2	153.003	2.12895	0.494704	-4.30348	1.6814e-05	0.000222206
SLC33A1	1325.45	-1.19674	0.278104	4.3032	1.68345e-05	0.000222297
ADSL	1236.06	-0.908202	0.211124	4.30175	1.69451e-05	0.000223413
MDC1	503.77	1.31203	0.304999	-4.30174	1.69464e-05	0.000223413
KBTBD7	340.841	-1.65613	0.385266	4.29866	1.71834e-05	0.000226172
ZNF816	682.226	-1.56396	0.363822	4.29871	1.71794e-05	0.000226172
ARF4	3270.47	-1.51852	0.353309	4.29799	1.72351e-05	0.000226487
PIGV	677.155	-2.00514	0.466526	4.29801	1.72337e-05	0.000226487
ARRB2	3878.33	1.16466	0.271042	-4.29697	1.73147e-05	0.00022735
NIPSNAP3A	1269.91	-1.32645	0.308707	4.29678	1.73295e-05	0.000227361
ARL6IP5	16920.2	-2.0899	0.486409	4.29659	1.73447e-05	0.000227378
TREM2	25742.2	-2.04399	0.475849	4.29546	1.74333e-05	0.000228355
CDC16	1180.92	1.52028	0.354141	-4.29286	1.76387e-05	0.000230675
SMIM12	1306.05	-1.03454	0.240989	4.29289	1.76365e-05	0.000230675
ZNF410	952.404	-1.4673	0.341836	4.29242	1.76739e-05	0.00023095
HTT	1756.2	1.16876	0.272309	-4.29204	1.77042e-05	0.000231161
RICTOR	1484.34	0.984272	0.229341	-4.29175	1.77272e-05	0.000231277
SLC25A29	758.259	2.13205	0.496817	-4.29143	1.77528e-05	0.000231425
VDAC3	3061.24	-1.11678	0.260295	4.29045	1.78312e-05	0.000232262
BRF2	97.7373	-2.06905	0.482374	4.2893	1.79238e-05	0.000232993
MYL12A	5802.17	-1.5008	0.3499	4.28922	1.79302e-05	0.000232993
ZNF783	791.081	1.22912	0.286542	-4.2895	1.79073e-05	0.000232993
TMEM86B	261.984	2.05095	0.478325	-4.28778	1.80471e-05	0.000234325
GIMAP4	8022.74	-1.11431	0.259986	4.28603	1.81892e-05	0.000235982
FMN1	1354.35	1.31207	0.306189	-4.28517	1.82601e-05	0.000236714
NAA10	1599.25	1.60676	0.375341	-4.28079	1.86229e-05	0.000241225
ODF2L	517.544	1.56684	0.366097	-4.27987	1.87005e-05	0.000242038
AC103591.3	173.982	1.71154	0.399967	-4.27921	1.8756e-05	0.000242371
ZCCHC17	1153.2	-1.14875	0.268446	4.27924	1.87536e-05	0.000242371
LENG8	1316.21	1.35459	0.316573	-4.2789	1.87816e-05	0.00024251
DNAJC14	590.244	-1.72062	0.402238	4.27762	1.88898e-05	0.000243553
POFUT2	109.024	1.80434	0.421812	-4.2776	1.88922e-05	0.000243553
AC027031.2	399.362	1.77363	0.41484	-4.27546	1.90741e-05	0.000245703
CAMK2D	2068.16	-1.08153	0.253046	4.27405	1.91955e-05	0.000247072
PEX13	1195.29	-1.09066	0.255238	4.2731	1.9277e-05	0.000247925
ZNF579	25.1786	3.43084	0.802957	-4.27276	1.93067e-05	0.000248112
RFT1	1621.48	-1.62253	0.37976	4.27252	1.93276e-05	0.000248185
ANKMY2	495.685	-1.34784	0.31549	4.27221	1.93544e-05	0.000248333
LYZ	410.293	-2.20662	0.516863	4.26926	1.96127e-05	0.00025145
ZNF485	129.28	-2.18987	0.513093	4.26798	1.97249e-05	0.000252689
CCDC84	1723.1	1.49082	0.349328	-4.26769	1.9751e-05	0.000252825
PAPSS1	793.016	-1.17805	0.276057	4.2674	1.97761e-05	0.000252948
HLA-DPB1	1649.71	-1.09895	0.257593	4.26622	1.98814e-05	0.000254096
TXNDC12	5814.12	-1.85795	0.435535	4.26591	1.99091e-05	0.00025425
BOD1L1	2184.44	1.22726	0.287836	-4.26376	2.01018e-05	0.00025633
RNPC3	2216.72	1.71414	0.402026	-4.26374	2.01034e-05	0.00025633
CDK12	722.972	1.13325	0.265831	-4.26305	2.01654e-05	0.000256765
SLC25A36	1830.27	0.911666	0.213855	-4.26301	2.0169e-05	0.000256765
UBE2D4	1587.44	-1.27859	0.299966	4.26245	2.022e-05	0.000257214
FIZ1	138.65	2.45502	0.576033	-4.26194	2.02656e-05	0.000257593
SNAPC5	1334.55	-1.06568	0.25023	4.25882	2.05508e-05	0.000261014
VPS33A	1089.28	-1.01325	0.23795	4.25826	2.06021e-05	0.000261462
PIDD1	315.474	1.93743	0.455004	-4.25806	2.06206e-05	0.000261494
SIGLEC12	840.593	-1.8333	0.430607	4.25748	2.06743e-05	0.000261767
VPS13A	273.778	1.52801	0.358899	-4.25748	2.06742e-05	0.000261767
INIP	835.619	-1.21314	0.285023	4.25628	2.07854e-05	0.00026297
WDR1	3407.06	-0.976984	0.229693	4.25344	2.10508e-05	0.000266121
CLASRP	739.834	1.42455	0.334943	-4.25312	2.10808e-05	0.000266294
SYNGAP1	34.4164	3.14886	0.740606	-4.25174	2.12116e-05	0.000267739
AP005131.1	129.237	2.52783	0.594711	-4.25051	2.13281e-05	0.000268657
ATP6V0E2	374.356	-1.35145	0.317955	4.25045	2.13337e-05	0.000268657
COPS3	1146.22	-1.22816	0.288924	4.2508	2.1301e-05	0.000268657
ZNF514	741.422	1.51912	0.357516	-4.24908	2.1465e-05	0.000270102
R3HDM4	185.274	1.85763	0.43725	-4.24845	2.15255e-05	0.000270653
AC007728.1	17.9212	-4.87376	1.1475	4.24728	2.16378e-05	0.000271857
DLAT	386.752	-1.77126	0.417187	4.24571	2.17899e-05	0.000273136
NPR2	209.25	2.0079	0.472905	-4.24588	2.17735e-05	0.000273136
NXPE3	703.601	-1.06672	0.251227	4.24603	2.17589e-05	0.000273136
GRK2	2483.49	2.05706	0.484605	-4.24481	2.18775e-05	0.000274023
MALT1	556.496	1.30559	0.307612	-4.24427	2.19302e-05	0.000274473
ZIK1	255.281	-1.71472	0.404045	4.24389	2.19677e-05	0.000274731
STRBP	932.282	1.28191	0.302151	-4.24262	2.20922e-05	0.000276077
BRWD3	331.031	1.20058	0.283052	-4.24157	2.21961e-05	0.00027695
TMEM184C	1016.65	-1.61692	0.381208	4.24157	2.21958e-05	0.00027695
ADAP1	191.241	2.27389	0.536125	-4.24135	2.22179e-05	0.00027701
CD40	3038.02	-1.09792	0.258885	4.24097	2.22556e-05	0.000277171
TNK2	861.477	1.74596	0.411699	-4.24088	2.22647e-05	0.000277171
RNF114	4386.42	-0.939573	0.221681	4.2384	2.25122e-05	0.000280037
AC096921.2	67.8027	1.93584	0.4568	-4.23782	2.25699e-05	0.000280542
ZMYM3	1508.85	1.33972	0.316165	-4.2374	2.26124e-05	0.000280855
SELENOO	706.659	2.00499	0.473308	-4.23611	2.27422e-05	0.000282253
ADORA3	10893.9	-1.29785	0.306453	4.23505	2.28497e-05	0.000283371
RASAL3	2152.93	1.42132	0.335722	-4.23362	2.29958e-05	0.000284966
POGZ	2072.17	0.997775	0.235755	-4.23226	2.31353e-05	0.000286477
FARSA	3140.35	-1.00575	0.237685	4.23147	2.32173e-05	0.000287274
U2AF2	815.297	1.161	0.274423	-4.2307	2.32969e-05	0.000288041
KANTR	712.042	1.16464	0.275405	-4.22884	2.34899e-05	0.000290207
MTSS1	2411.44	0.927058	0.219264	-4.22805	2.35728e-05	0.000291011
HLA-C	9421.12	-1.28894	0.304938	4.2269	2.36937e-05	0.000292282
CCDC127	603.416	-1.28058	0.302984	4.22657	2.37283e-05	0.000292417
HPSE	2400.87	-1.19276	0.282212	4.22645	2.37405e-05	0.000292417
JUND	187.123	1.86758	0.441946	-4.22581	2.38085e-05	0.000293034
RGS9	85.5299	-1.74669	0.413498	4.22419	2.39802e-05	0.00029479
VPS9D1	225.6	1.77707	0.420695	-4.22412	2.39874e-05	0.00029479
SFSWAP	1841.05	1.29356	0.30628	-4.22346	2.40577e-05	0.000295431
TMEM266	85.5337	1.98042	0.46923	-4.22057	2.43681e-05	0.000299019
ATAD2B	1107.88	1.23373	0.292494	-4.21798	2.46502e-05	0.000302252
NUCB2	406.654	-1.61674	0.383596	4.21468	2.50128e-05	0.000306468
PROCA1	943.016	1.76213	0.418195	-4.21366	2.51266e-05	0.000307631
PRKAG1	1899.31	-0.987848	0.234473	4.21306	2.51937e-05	0.000308221
FKBP1A	5961.43	-1.40419	0.333326	4.21265	2.52388e-05	0.000308541
TIAL1	2643.06	1.20057	0.28504	-4.21194	2.5319e-05	0.00030929
PSMD6	2656.91	-1.14681	0.272336	4.211	2.54242e-05	0.000310343
ZNF750	19.6018	7.76599	1.84438	-4.21063	2.54655e-05	0.000310614
TMEM38B	425.688	-2.4439	0.58055	4.20964	2.55783e-05	0.000311757
GET3	949.332	-1.33321	0.316723	4.2094	2.56044e-05	0.000311842
C11orf24	937.779	-0.978553	0.232498	4.20886	2.56664e-05	0.000312222
GAK	3340.09	1.4782	0.351232	-4.20862	2.5693e-05	0.000312222
GALK2	750.903	-1.0522	0.250001	4.20878	2.56755e-05	0.000312222
REEP5	4801.94	-1.32946	0.315963	4.20765	2.58041e-05	0.000313338
CYFIP1	12668.9	-0.872517	0.207379	4.20735	2.58378e-05	0.000313514
PMVK	1019.37	-0.948498	0.225598	4.20437	2.61811e-05	0.000317443
ZBTB2	522.161	-1.3383	0.318349	4.20388	2.62374e-05	0.000317889
KATNA1	561.747	-1.12074	0.266623	4.20346	2.62868e-05	0.000318252
TMEM37	587.722	-1.55559	0.370134	4.20279	2.63647e-05	0.000318958
NFE2L1	687.279	1.11256	0.264757	-4.20218	2.64353e-05	0.000319575
PRMT5	477.677	-1.84707	0.439607	4.20164	2.64988e-05	0.000320106
ISY1	1010.6	-1.00513	0.239252	4.20112	2.65592e-05	0.000320598
PHYKPL	3468.05	1.1633	0.276925	-4.20077	2.66003e-05	0.000320856
MTRNR2L12	1213.34	2.27052	0.540701	-4.19922	2.67836e-05	0.000322646
PACC1	1005.7	-1.24732	0.297038	4.19918	2.67882e-05	0.000322646
TXNL4A	360.106	1.20459	0.286934	-4.19815	2.69105e-05	0.000323879
PAQR3	254.42	1.37372	0.327423	-4.19553	2.72232e-05	0.000327401
PSMB2	1841.19	-1.45821	0.34769	4.19399	2.7409e-05	0.000329392
NUP93	2601.63	-1.03539	0.246902	4.19353	2.74647e-05	0.000329819
FBXL5	2147.64	-1.27676	0.304578	4.19188	2.76652e-05	0.000331739
TIMM21	1196.17	-1.33796	0.319177	4.1919	2.76623e-05	0.000331739
TMED3	1066.21	-1.23865	0.29552	4.19144	2.77194e-05	0.000332144
CCT8	3815.55	-0.93543	0.223198	4.19104	2.77683e-05	0.000332485
SGSM2	1487.43	1.69366	0.40414	-4.19078	2.77993e-05	0.000332612
SZT2	1563.61	1.3292	0.317188	-4.19057	2.78254e-05	0.000332681
TXNDC9	826.24	-1.32891	0.317332	4.18776	2.81716e-05	0.000336573
EMC2	722.327	-1.06456	0.254222	4.18753	2.82006e-05	0.000336674
ZMYND19	220.672	2.36506	0.564822	-4.18726	2.8234e-05	0.000336825
AC007036.2	189.216	2.81077	0.671487	-4.18589	2.84047e-05	0.000338614
AUTS2	149.665	2.43313	0.581944	-4.18103	2.90186e-05	0.000345679
WDR60	1304.85	1.8715	0.447717	-4.18011	2.91368e-05	0.000346834
AC035139.1	46.7326	2.72485	0.652026	-4.17904	2.92738e-05	0.00034821
RAMAC	216.955	-1.75578	0.420665	4.17381	2.99547e-05	0.00035605
SDC2	350.883	-2.13376	0.51145	4.17199	3.01947e-05	0.000358642
WAS	481.717	1.48297	0.355585	-4.17049	3.03939e-05	0.000360746
ACTB	132287	-1.4271	0.342212	4.17024	3.04283e-05	0.000360891
EXOC2	946.169	-1.12619	0.270108	4.16939	3.0541e-05	0.000361964
AGAP4	213.346	1.50376	0.360688	-4.16913	3.05763e-05	0.000362046
GGA3	1965.64	1.55762	0.373629	-4.16889	3.06082e-05	0.000362046
RMDN3	1186.9	-1.08727	0.260807	4.16885	3.06145e-05	0.000362046
SPG7	4467.76	1.14608	0.274934	-4.16857	3.06517e-05	0.000362223
SPNS2	885.702	1.32948	0.319093	-4.16645	3.09373e-05	0.000365334
DGAT1	524.012	1.49494	0.358844	-4.16599	3.10002e-05	0.000365811
OSTF1	2773.13	-1.27034	0.30499	4.1652	3.11078e-05	0.000366816
CNIH4	1598.38	-1.48	0.355442	4.16383	3.12949e-05	0.000368755
GMFB	3177.17	-1.37707	0.330736	4.16364	3.13215e-05	0.000368802
AHI1	912.172	1.55214	0.37285	-4.1629	3.14233e-05	0.00036953
UTP25	577.589	-1.45189	0.348772	4.16286	3.14286e-05	0.00036953
LITAF	2768.22	-1.26331	0.303525	4.16213	3.15287e-05	0.00037044
CASK	555.975	-1.61909	0.389101	4.1611	3.16719e-05	0.000371854
CYP2D6	141.883	2.19259	0.527079	-4.15988	3.18413e-05	0.000373305
SPCS1	2544.69	-1.3867	0.33335	4.15988	3.18412e-05	0.000373305
FAM118A	6711.27	1.3108	0.315118	-4.15971	3.18658e-05	0.000373324
CHCHD10	128.206	1.96814	0.473322	-4.15814	3.20844e-05	0.000375616
COPS4	1128.05	-1.26888	0.305354	4.15543	3.24675e-05	0.000379828
SERPINB1	2074.63	-0.970511	0.233764	4.15168	3.3005e-05	0.000385797
TRIOBP	1617.23	1.19718	0.28837	-4.15154	3.30251e-05	0.000385797
SNHG9	164.508	1.43392	0.345689	-4.148	3.35397e-05	0.000391529
HOOK2	1433.94	1.04525	0.252005	-4.14775	3.35758e-05	0.000391669
ZNF700	1348.65	1.19503	0.288208	-4.14641	3.37734e-05	0.000393693
NOLC1	886.62	-1.12186	0.270617	4.14555	3.39e-05	0.000394886
AKAP17A	631.724	1.99608	0.481594	-4.14473	3.40219e-05	0.000395982
CASP8	1256.84	-1.13062	0.272794	4.14459	3.40426e-05	0.000395982
TNRC6C	203.251	1.2467	0.300849	-4.14394	3.41394e-05	0.000396825
CHD1	2723.27	0.947247	0.228635	-4.14306	3.42709e-05	0.00039807
TAPBP	6070.24	-1.05083	0.253653	4.1428	3.43092e-05	0.000398231
RER1	3094.66	-1.03276	0.24936	4.14164	3.44838e-05	0.000399973
EHMT1	1149.32	1.10709	0.267322	-4.14141	3.45179e-05	0.000400084
F8A1	118.151	2.04898	0.494973	-4.13957	3.47961e-05	0.000403022
CASP9	600.584	-0.985241	0.238119	4.13759	3.5097e-05	0.000406152
PIGT	5571.24	-1.13174	0.273534	4.13747	3.51161e-05	0.000406152
LY96	2123.39	-1.07046	0.258738	4.13722	3.51539e-05	0.0004063
BMF	335.875	1.6196	0.391499	-4.13693	3.51977e-05	0.000406519
AC002128.1	233.473	1.71378	0.414301	-4.13655	3.52573e-05	0.000406919
HEXA	5540.9	-0.870726	0.210506	4.13635	3.5288e-05	0.000406985
MTRR	637.229	-1.24519	0.301098	4.13548	3.5421e-05	0.00040823
EDC4	975.416	1.47882	0.357797	-4.13312	3.57865e-05	0.000412152
RSPRY1	978.623	-1.31921	0.319215	4.13265	3.58599e-05	0.000412705
SYAP1	1099.68	-0.993597	0.240476	4.13179	3.59952e-05	0.000413971
COPB1	2914.16	-0.793293	0.19201	4.13152	3.60365e-05	0.000414154
LAMTOR3	1785.83	-1.38558	0.335517	4.12969	3.63258e-05	0.000417184
MYCL	224.426	-1.63563	0.396143	4.12887	3.64544e-05	0.000418366
ARHGAP4	5515.14	1.36093	0.329676	-4.12808	3.65803e-05	0.000418633
CACNA1D	1252.47	1.44458	0.349938	-4.1281	3.65775e-05	0.000418633
VSIR	31092.7	-1.27681	0.309282	4.1283	3.65455e-05	0.000418633
ZNF839	275.074	1.90305	0.460975	-4.12833	3.6541e-05	0.000418633
BLZF1	521.394	-1.90979	0.462935	4.12539	3.7011e-05	0.000422999
FAM13B	442.987	0.99916	0.242199	-4.12537	3.70137e-05	0.000422999
NPIPA1	533.362	1.61043	0.390395	-4.12515	3.70499e-05	0.000423117
GLS	1013.6	0.892119	0.216362	-4.12327	3.73536e-05	0.000426073
SNRNP70	453.37	1.442	0.349726	-4.12322	3.7361e-05	0.000426073
TMEM259	644.512	1.61858	0.392579	-4.12294	3.74074e-05	0.000426303
FOLR2	43329	-1.86241	0.451792	4.12228	3.75136e-05	0.000427215
TUBB2A	82.2474	-2.0694	0.502028	4.12208	3.75462e-05	0.000427288
ANKRD36B	1741.47	1.43811	0.348907	-4.12175	3.7601e-05	0.000427613
KARS	2035.62	-1.07745	0.261446	4.12113	3.77013e-05	0.000428455
SEC22B	1741.48	-1.06807	0.259198	4.12069	3.77741e-05	0.000428983
CXCR2	531.947	-1.78182	0.432465	4.12016	3.78608e-05	0.000429669
CASP1	7751.52	-1.08625	0.263875	4.11653	3.84624e-05	0.000436193
CD46	4504.15	-1.17664	0.285848	4.1163	3.85003e-05	0.000436319
FEN1	491.691	-1.45344	0.353177	4.11532	3.86635e-05	0.000437864
LINC01578	693.326	1.21757	0.295936	-4.11431	3.88337e-05	0.000439486
AC139792.1	24.5812	3.05337	0.742604	-4.1117	3.92751e-05	0.000444174
DCST2	27.9086	4.80294	1.16828	-4.11112	3.93739e-05	0.000444674
SNRNP48	574.174	1.05411	0.2564	-4.11119	3.93623e-05	0.000444674
TBL2	1978.68	-1.40305	0.341315	4.1107	3.94458e-05	0.000445178
EEF2KMT	268.381	-1.52158	0.370187	4.1103	3.95151e-05	0.000445613
YTHDC1	2187.99	1.23711	0.300989	-4.11016	3.9539e-05	0.000445613
AC060780.1	366.384	1.60235	0.389905	-4.10959	3.96359e-05	0.000446397
DNAJB1	4566.63	-1.30032	0.316486	4.10861	3.98047e-05	0.000447988
SMU1	2431.15	-1.1397	0.277477	4.10738	4.00168e-05	0.000450065
MYDGF	10067.7	-1.60889	0.391792	4.1065	4.01706e-05	0.000451483
ARHGAP25	4780.86	-0.782094	0.190507	4.10532	4.03755e-05	0.000453162
HCLS1	19438.9	-0.905447	0.220547	4.10546	4.03508e-05	0.000453162
AC103810.5	33.0925	4.43599	1.08077	-4.10446	4.05254e-05	0.000454531
EXT2	1543.42	-1.17919	0.287353	4.10363	4.06723e-05	0.00045564
HRAS	245.655	2.26446	0.551825	-4.10358	4.06801e-05	0.00045564
AL157938.3	211.921	1.36266	0.332098	-4.10319	4.07487e-05	0.000455882
DFFA	931.088	-0.805702	0.196362	4.10314	4.07576e-05	0.000455882
TUG1	2540.61	1.21271	0.295834	-4.09931	4.14387e-05	0.000463182
IER3	1071.32	1.23791	0.302099	-4.09768	4.17305e-05	0.000466124
PAQR6	261.713	1.87605	0.457948	-4.09665	4.19175e-05	0.000467893
SUMF2	2225.64	-1.51698	0.370355	4.09602	4.20316e-05	0.000468845
RRM1	800.662	-1.33994	0.327239	4.09467	4.22764e-05	0.000471254
PSMB5	3261.33	-1.39401	0.340522	4.09373	4.24485e-05	0.000472849
TCEAL8	1106.63	-1.25306	0.30616	4.09284	4.26121e-05	0.000474347
DIP2A	4365.1	1.19324	0.291557	-4.09263	4.26501e-05	0.000474447
KIAA1109	1767.73	1.32076	0.322732	-4.09245	4.26848e-05	0.000474508
RFFL	638.787	-1.3446	0.328647	4.09133	4.289e-05	0.000476465
PLPP1	768.209	-2.03172	0.496713	4.09034	4.30743e-05	0.000478186
ARL8A	91.4922	1.94901	0.476512	-4.09017	4.31065e-05	0.000478218
NKTR	6309.48	1.26075	0.308374	-4.08836	4.34433e-05	0.000481627
EEFSEC	276.668	-1.55982	0.381541	4.0882	4.34739e-05	0.000481638
LINC00926	132.134	2.00065	0.489572	-4.08653	4.37876e-05	0.000484785
PYURF	2261.59	-1.58008	0.386796	4.08504	4.40698e-05	0.000487578
SNAP23	948.121	-1.08886	0.266574	4.08462	4.41487e-05	0.00048812
F13A1	1985.6	-1.99413	0.488281	4.08397	4.42727e-05	0.000489159
SLC35F2	397.37	-1.68732	0.413184	4.0837	4.43243e-05	0.000489398
CNNM3	485.156	1.25463	0.307663	-4.07795	4.54345e-05	0.000501317
SF3B4	1242.43	-0.942263	0.231072	4.07778	4.54675e-05	0.000501341
IQCE	252.593	1.56924	0.38495	-4.07646	4.57261e-05	0.000503852
PARS2	179.637	-1.672	0.41027	4.07537	4.59422e-05	0.000505891
AC006141.1	185.917	1.67978	0.412271	-4.07446	4.61222e-05	0.000507188
AC023051.1	331.759	1.30947	0.32138	-4.07451	4.61114e-05	0.000507188
CDK13	1773.65	1.19979	0.294541	-4.0734	4.63314e-05	0.000509093
SRGN	9111.29	-1.26497	0.310555	4.07327	4.63578e-05	0.000509093
ST6GAL1	12021.1	-0.940446	0.231	4.0712	4.67718e-05	0.000513294
CYTIP	527.417	-1.29234	0.317527	4.07	4.70121e-05	0.000514546
GRWD1	828.484	-1.25978	0.309517	4.07015	4.69838e-05	0.000514546
HSD17B12	776.592	-1.6224	0.398599	4.07026	4.696e-05	0.000514546
MTOR	1345.66	1.0314	0.253413	-4.07004	4.70046e-05	0.000514546
ANKRD24	55.1869	2.91486	0.716246	-4.06964	4.7085e-05	0.000514998
NAT8L	193.799	1.71806	0.422217	-4.06915	4.71852e-05	0.000515748
ASIC3	101.428	2.80341	0.68898	-4.06893	4.72293e-05	0.000515885
TBC1D12	2846.24	1.09385	0.268849	-4.06865	4.72864e-05	0.000516162
SERPINI1	40.5776	-4.1664	1.02428	4.06764	4.74926e-05	0.000518067
SNX10	452.087	-1.62318	0.399184	4.06625	4.77751e-05	0.0005208
ANKRD16	85.9867	2.02721	0.498599	-4.06581	4.78667e-05	0.000521449
RAB7A	8251.38	-1.29191	0.317787	4.06533	4.79642e-05	0.000522163
ATG13	1354.46	-0.891039	0.219204	4.06489	4.80559e-05	0.000522813
MROH1	1098.36	1.50338	0.369911	-4.06417	4.82028e-05	0.000524061
AL023882.1	408.543	1.22979	0.302637	-4.06358	4.83251e-05	0.00052504
RNPEP	1212.2	1.10477	0.271911	-4.06298	4.84508e-05	0.000526056
UNG	323.274	-1.27369	0.313683	4.06042	4.89848e-05	0.0005315
HEXD	878.101	1.93084	0.475657	-4.05931	4.92172e-05	0.000533666
DNAJB11	2580.37	-1.19401	0.294232	4.05805	4.94843e-05	0.000536042
TLR6	1826.87	0.816285	0.201156	-4.05797	4.9502e-05	0.000536042
TMEM94	1675.53	1.20335	0.296571	-4.05754	4.95931e-05	0.000536672
ARHGEF40	3631.22	0.921196	0.22705	-4.05725	4.96541e-05	0.000536976
PRPSAP2	693.876	-1.08356	0.267164	4.05579	4.99649e-05	0.000539978
TMEM170A	1462.59	-1.00176	0.247186	4.05265	5.06417e-05	0.000546568
TNPO2	463.937	1.2037	0.29701	-4.05271	5.06271e-05	0.000546568
VPS25	1226.66	-1.228	0.303087	4.05165	5.08569e-05	0.000548528
CTBS	862.672	-1.37394	0.339228	4.05018	5.11781e-05	0.000551627
CCL8	2705.97	-4.24857	1.04934	4.0488	5.14819e-05	0.000554536
CAPN3	1176.86	1.87136	0.462254	-4.04834	5.1583e-05	0.000554903
ORMDL2	1294.84	-1.41295	0.34902	4.04833	5.15841e-05	0.000554903
SDHB	1991.07	-1.28773	0.318182	4.04716	5.1843e-05	0.000557321
MYO6	1107.37	1.16487	0.287836	-4.04698	5.18817e-05	0.000557369
CD200R1	147.017	-2.29514	0.567147	4.04682	5.19186e-05	0.000557399
MLXIPL	1745.42	1.77089	0.437662	-4.04625	5.20448e-05	0.000558385
BATF3	480.771	1.26599	0.312926	-4.04567	5.2174e-05	0.000559131
PER1	344.003	1.89076	0.467359	-4.04563	5.21828e-05	0.000559131
RAN	4571.25	-1.49346	0.369197	4.04515	5.22898e-05	0.00055991
GAL3ST4	20865	-1.45418	0.359668	4.04312	5.27445e-05	0.000564407
CCDC126	491.851	-1.56629	0.387415	4.04292	5.27907e-05	0.000564531
CDK7	631.972	-1.14595	0.283507	4.04206	5.29832e-05	0.000566219
MARCH5	1065.87	-1.40878	0.348646	4.04072	5.32885e-05	0.000569108
SNHG14	1257.16	1.15774	0.286553	-4.04023	5.33997e-05	0.000569923
STX16	5626.74	1.13622	0.281264	-4.03968	5.35247e-05	0.000570883
SMARCA5	1367.08	-0.835188	0.206766	4.0393	5.36114e-05	0.000571435
NCBP2	2144.45	-1.0032	0.248403	4.03859	5.37734e-05	0.000572787
RAB11A	2190.87	-1.2504	0.309673	4.03782	5.39513e-05	0.000574307
NPFF	107	1.76613	0.43759	-4.03604	5.43618e-05	0.000578299
C1QTNF6	172.359	2.02728	0.502555	-4.03395	5.48471e-05	0.000582702
IDI1	1226.61	-1.24915	0.309648	4.0341	5.48119e-05	0.000582702
RBM6	25369.1	0.961422	0.238354	-4.03359	5.49303e-05	0.000583205
KLF10	320.906	-2.01988	0.500797	4.03333	5.49931e-05	0.000583492
COPZ1	1451.79	-1.44281	0.357778	4.03269	5.51418e-05	0.000584309
MED30	472.589	-1.53844	0.381485	4.03278	5.51213e-05	0.000584309
TRIM33	1531.24	1.08177	0.268315	-4.03172	5.53702e-05	0.000586348
SIRPB2	1899.47	-0.995699	0.247121	4.02919	5.59699e-05	0.000592315
RDH16	127.769	2.22711	0.552886	-4.02815	5.62182e-05	0.000594557
GPRASP1	450.451	1.18004	0.293013	-4.02727	5.64293e-05	0.000596402
MLXIP	3361.55	0.899831	0.223453	-4.02694	5.65069e-05	0.000596732
PSMA5	1435.49	-1.22325	0.303776	4.02683	5.65336e-05	0.000596732
ZMYM2	1552.05	1.25723	0.312257	-4.02627	5.66682e-05	0.000597765
ERICH1	2596.25	1.32215	0.328462	-4.02527	5.69109e-05	0.000599937
OSTC	2490.73	-1.72555	0.428764	4.02446	5.71059e-05	0.000601372
PSMD11	3111.58	-1.00097	0.248726	4.0244	5.71207e-05	0.000601372
CD14	14316.8	-1.59392	0.39609	4.02413	5.71859e-05	0.000601669
PSMB9	3011.14	-1.53287	0.381046	4.0228	5.75096e-05	0.000604295
SLC2A5	4336.53	-1.02946	0.255906	4.02282	5.75059e-05	0.000604295
HLA-DMB	6961.84	-1.24344	0.309146	4.02219	5.76595e-05	0.000605481
DYNC1I2	1476.55	-1.01685	0.252862	4.02136	5.78622e-05	0.000607218
FAM160B2	1363.04	1.22401	0.304394	-4.02115	5.79146e-05	0.000607378
SNHG1	1086.24	1.15311	0.286857	-4.0198	5.82478e-05	0.000610479
DOC2A	323.458	2.42842	0.604205	-4.0192	5.8396e-05	0.000611639
IDH1	4087.51	-1.11921	0.278509	4.01857	5.85533e-05	0.000612893
RASGRP2	165.979	1.53645	0.382587	-4.01596	5.92055e-05	0.000619322
METTL14	1288.08	-1.01199	0.252032	4.01532	5.93646e-05	0.000620588
PANX1	654.014	-1.79564	0.447237	4.01495	5.94587e-05	0.000621174
CD81	8773.55	0.970364	0.241719	-4.01444	5.95881e-05	0.000622127
ARF6	684.23	-1.14014	0.284047	4.0139	5.97241e-05	0.000623148
KCTD17	86.3519	2.38351	0.593865	-4.01355	5.98134e-05	0.000623681
LINC02256	924.673	1.44913	0.361114	-4.01294	5.99674e-05	0.000624887
CCDC43	376.167	-1.82683	0.455538	4.01027	6.06491e-05	0.000631588
SCNN1D	149.65	2.50571	0.624963	-4.00938	6.08787e-05	0.000633573
AL138921.2	37.0273	3.01675	0.75255	-4.0087	6.10541e-05	0.000634589
CENPL	226.773	-1.75694	0.438269	4.00882	6.10223e-05	0.000634589
BUB3	3529.27	-1.30545	0.325722	4.00786	6.1271e-05	0.000636438
MSANTD2	546.016	1.24599	0.310963	-4.00689	6.15238e-05	0.000638657
LXN	283.507	-1.59181	0.397412	4.00543	6.19042e-05	0.000642197
JMJD1C	5087.19	1.03767	0.259199	-4.00338	6.24431e-05	0.000647376
CCPG1	1455.17	-1.01644	0.253917	4.00303	6.25356e-05	0.000647923
PIGN	1358.07	-0.833243	0.208201	4.00212	6.27787e-05	0.000650028
BHLHE41	5238.95	1.02574	0.256309	-4.00196	6.2819e-05	0.000650033
MBTD1	527.935	1.09089	0.272631	-4.00135	6.29817e-05	0.000651303
TNPO3	1294.37	-0.916883	0.229168	4.00092	6.30976e-05	0.000652089
AGTRAP	1635.22	-0.880439	0.220129	3.99966	6.34346e-05	0.000655156
SET	10849.3	-1.04349	0.260948	3.99883	6.36576e-05	0.000657043
SNF8	383.567	1.28283	0.320885	-3.99777	6.39408e-05	0.000659548
AC025580.3	50.3367	-3.30697	0.82739	3.99687	6.41868e-05	0.000661638
ZDHHC14	585.012	1.30416	0.326308	-3.99673	6.42245e-05	0.000661638
STIP1	3551.58	-1.19936	0.300117	3.99632	6.43361e-05	0.000662369
WDFY4	3812.69	0.8483	0.21231	-3.99556	6.45402e-05	0.000664051
RNF212	230.987	1.34384	0.336386	-3.99492	6.47169e-05	0.000665449
MXD4	1729.45	1.40619	0.352048	-3.99432	6.4881e-05	0.000666717
PTPN18	2503.65	0.993608	0.248769	-3.99409	6.49429e-05	0.000666933
RFX3	548.677	1.25992	0.315466	-3.99384	6.50128e-05	0.00066723
ECHDC2	2971.07	0.860923	0.215611	-3.99295	6.5257e-05	0.000669315
GABPB1	711.269	-1.35123	0.338524	3.99153	6.56491e-05	0.000672914
SUPT16H	1973.05	-0.821084	0.205724	3.9912	6.57402e-05	0.000673424
MKNK2	382.372	1.1804	0.295771	-3.99093	6.5815e-05	0.000673767
CTDNEP1	1057.18	1.10585	0.277135	-3.99032	6.59852e-05	0.000674239
PPP4R2	377.008	1.36382	0.341773	-3.99042	6.59571e-05	0.000674239
ZPR1	1167.94	-1.54449	0.38704	3.99053	6.59257e-05	0.000674239
TNFRSF10C	237.134	-1.26492	0.317026	3.98996	6.60846e-05	0.000674832
TRAK1	2563.64	1.15582	0.289701	-3.98971	6.61528e-05	0.000675106
SRSF11	9642	1.20349	0.301662	-3.98953	6.62053e-05	0.00067522
EIF6	3670.37	-1.11665	0.279943	3.98883	6.63995e-05	0.000676777
ADCY4	223.537	2.48823	0.624224	-3.98612	6.71621e-05	0.000684122
GLTP	570.146	-1.42683	0.357998	3.98558	6.73163e-05	0.000685265
TMEM181	433.984	0.961372	0.241233	-3.98524	6.74108e-05	0.000685799
SOGA1	1050.66	1.13238	0.284218	-3.98421	6.77048e-05	0.00068836
ARHGAP45	3842.46	1.47745	0.370886	-3.98358	6.78854e-05	0.000689766
STARD7	1608.07	-1.09328	0.274648	3.98066	6.87237e-05	0.00069785
NBPF15	807.745	1.04477	0.262496	-3.98014	6.88756e-05	0.000698559
PTGR1	324.653	-1.08678	0.273051	3.98012	6.88793e-05	0.000698559
NEDD1	574.638	-1.12646	0.283104	3.97895	6.92202e-05	0.00070158
VAMP3	1298.9	-0.909625	0.228691	3.97752	6.96383e-05	0.00070538
FBXO7	2601.4	-0.787536	0.198122	3.97501	7.03762e-05	0.000712412
BAZ2A	1586.28	1.33237	0.335204	-3.97479	7.04422e-05	0.000712637
LZTS2	570.168	1.46254	0.368018	-3.97409	7.06483e-05	0.000714187
RHOA	7339.12	-1.12083	0.282047	3.97389	7.0707e-05	0.000714187
SNHG16	204.222	-1.33834	0.336788	3.97383	7.07268e-05	0.000714187
KIF13B	700.64	1.41216	0.355382	-3.97364	7.07836e-05	0.000714318
CACUL1	3857.48	-1.10752	0.27874	3.9733	7.0885e-05	0.000714899
PPP1R14B	113.277	2.09176	0.526891	-3.97	7.18727e-05	0.000724413
CNTRL	2759.55	0.91314	0.230208	-3.96659	7.29073e-05	0.000734387
PNPO	1489.25	-1.15106	0.290206	3.96637	7.29768e-05	0.000734633
ZNF12	583.91	0.944385	0.238146	-3.96557	7.32209e-05	0.000736636
TBKBP1	124.944	1.70564	0.430226	-3.96452	7.35426e-05	0.000739416
ARL10	271.722	1.2784	0.322482	-3.96427	7.36206e-05	0.000739745
CSTF2	930.064	-1.20188	0.303216	3.96377	7.37755e-05	0.000740845
TAF9B	412.735	-2.02793	0.511767	3.96261	7.4135e-05	0.000743996
NPIPB3	479.436	1.66692	0.420709	-3.96216	7.42739e-05	0.000744932
AC025175.2	98.3034	1.8862	0.476078	-3.96197	7.43344e-05	0.00074508
INPP5F	459.994	1.36255	0.343998	-3.96091	7.46635e-05	0.000747919
RNF130	9262.41	-1.43937	0.363467	3.96012	7.49126e-05	0.000749954
PSMD1	3401.65	-0.805759	0.203519	3.95913	7.52242e-05	0.000751689
USP40	1118.75	1.40109	0.353878	-3.95926	7.51824e-05	0.000751689
ZNF598	44.4609	2.37027	0.598672	-3.95922	7.51964e-05	0.000751689
NIFK	595.52	-1.13137	0.285791	3.95872	7.5352e-05	0.000752504
LINC00923	61.2915	2.77208	0.700348	-3.95815	7.55327e-05	0.000753848
INTS3	2815.06	1.28851	0.325591	-3.95746	7.57502e-05	0.000755556
ATRAID	6498.56	-1.66906	0.421918	3.95589	7.62513e-05	0.00076009
SS18	1716.27	-0.783814	0.198165	3.95536	7.64197e-05	0.000761303
AC092801.1	49.5542	3.27091	0.827745	-3.95158	7.76353e-05	0.000771595
ERP44	4875.42	-1.30533	0.33032	3.9517	7.75968e-05	0.000771595
GDE1	995.608	-1.19287	0.301872	3.95156	7.76421e-05	0.000771595
SUMO2	1544.97	-1.12287	0.284128	3.952	7.7502e-05	0.000771595
WBP11	1068.15	-1.04053	0.263551	3.94811	7.87705e-05	0.000782332
B3GNT2	1156.29	-1.98412	0.503	3.94457	7.9943e-05	0.000793493
AC022400.1	34.013	2.89782	0.734714	-3.94415	8.00821e-05	0.000794391
DIAPH2-AS1	180.45	1.47935	0.375135	-3.94352	8.02947e-05	0.000796016
ZNF627	334.41	-1.86822	0.473861	3.94255	8.06194e-05	0.000798749
CHP1	6194.52	-1.62724	0.412799	3.94197	8.08161e-05	0.000800212
TAB3	313.011	1.13658	0.288346	-3.94171	8.09032e-05	0.000800588
VRK1	601.299	-1.14696	0.291085	3.94029	8.13823e-05	0.00080484
ABCC3	463.703	2.13418	0.541791	-3.93912	8.17809e-05	0.000807804
TBC1D23	1450.41	-1.09953	0.279128	3.93914	8.17755e-05	0.000807804
PLD6	128.612	1.78825	0.454193	-3.93721	8.24343e-05	0.000813764
ZNF512B	122.1	2.61252	0.663904	-3.93509	8.31639e-05	0.00082047
ARFGAP1	1130.48	1.80887	0.459729	-3.93464	8.33217e-05	0.00082153
TAOK2	570.883	1.66705	0.423738	-3.93415	8.34911e-05	0.000822206
ZNF117	359.772	1.90468	0.484126	-3.93426	8.34543e-05	0.000822206
ZNF251	330.748	1.64441	0.418237	-3.93176	8.4326e-05	0.000829926
RMI1	373.822	-1.14821	0.292055	3.93148	8.44232e-05	0.000830382
AC139795.2	553.266	1.12182	0.285547	-3.92867	8.5416e-05	0.000839641
SNUPN	849.556	-1.27971	0.325901	3.9267	8.61207e-05	0.000846058
KHSRP	242.434	2.02238	0.515303	-3.92464	8.68583e-05	0.00085279
LINC00672	70.4982	1.84125	0.469197	-3.92425	8.69988e-05	0.000853656
AC006547.1	288.158	1.46235	0.372707	-3.92359	8.72377e-05	0.000854509
CCDC9	282.198	1.58068	0.402881	-3.92344	8.72953e-05	0.000854509
RIN2	11325.1	-1.21111	0.308682	3.92347	8.72811e-05	0.000854509
UBE2D3	7167.59	-1.08754	0.27717	3.92374	8.71853e-05	0.000854509
CEP135	597.04	0.909137	0.231734	-3.9232	8.73819e-05	0.000854843
MYO7A	2287.88	1.58459	0.40398	-3.92244	8.76569e-05	0.000856507
NAPA	2245.78	-1.13051	0.288209	3.92255	8.76174e-05	0.000856507
PLA2G4A	1236.35	-1.15613	0.294807	3.92166	8.79411e-05	0.000858768
PGRMC1	959.294	-1.69056	0.431112	3.92139	8.80385e-05	0.000859205
RBMX	7184.45	-1.19527	0.304861	3.92071	8.829e-05	0.000860897
SFMBT2	10805.2	1.32557	0.338102	-3.92063	8.83175e-05	0.000860897
HTR2B	127.519	-1.99268	0.508279	3.92044	8.8387e-05	0.00086106
ABAT	634.181	0.983262	0.250829	-3.92005	8.85321e-05	0.00086196
TSR1	534.571	-1.3088	0.333906	3.91967	8.8672e-05	0.000862806
AC011472.1	35.3833	3.00068	0.765724	-3.91875	8.90085e-05	0.000864533
INTU	333.097	1.91324	0.48822	-3.91881	8.89858e-05	0.000864533
PELP1	284.84	1.62746	0.415297	-3.91878	8.89986e-05	0.000864533
CUL1	2617.37	-1.15214	0.294052	3.91814	8.92335e-05	0.000865831
EMC3	3226.36	-1.30851	0.333977	3.91796	8.93014e-05	0.000865831
FAIM2	13.2805	-5.78836	1.47735	3.91807	8.92621e-05	0.000865831
AP1M1	1559.25	-1.03086	0.263188	3.91683	8.9722e-05	0.000869392
CEP290	767.722	1.37942	0.352316	-3.9153	9.0291e-05	0.000874386
FAM198B-AS1	528.029	1.23801	0.316239	-3.91479	9.04847e-05	0.000875223
TUBD1	561.518	-1.34504	0.343568	3.91491	9.04381e-05	0.000875223
CUL2	803.016	-1.12164	0.286612	3.91346	9.09836e-05	0.000879526
AZI2	146.282	-1.56875	0.401086	3.91125	9.1818e-05	0.000887067
MFSD14C	718.616	1.06722	0.272924	-3.9103	9.21798e-05	0.000890034
LDHA	4253.64	-1.39759	0.357457	3.90982	9.23667e-05	0.000890347
MYCBP	666.411	-1.09388	0.279779	3.90979	9.2376e-05	0.000890347
TSC2	1734.64	1.33715	0.34199	-3.9099	9.23361e-05	0.000890347
GLE1	1069.62	-0.810701	0.207368	3.90948	9.24958e-05	0.000890975
CHD6	1777.86	1.23471	0.315866	-3.90896	9.26938e-05	0.000892356
ATG4B	3621.65	1.02514	0.262339	-3.90771	9.31757e-05	0.000895409
FOSB	1879.11	1.4299	0.365902	-3.90787	9.3112e-05	0.000895409
SCARNA9	256.17	1.57301	0.402535	-3.90777	9.31537e-05	0.000895409
AMH	17.0581	5.17858	1.32536	-3.90731	9.33306e-05	0.000895842
MT-CO2	464209	2.11009	0.540038	-3.90731	9.33302e-05	0.000895842
ZNF184	378.997	-1.44522	0.369912	3.90694	9.34735e-05	0.000896686
ENPP4	19.7627	-5.36229	1.37264	3.90655	9.36216e-05	0.000897578
LINC02367	106.787	2.16137	0.553628	-3.904	9.46141e-05	0.000906561
HECTD2	1046.42	0.9755	0.249893	-3.90367	9.47461e-05	0.000907292
RO60	1843.98	-1.0143	0.25985	3.90339	9.48561e-05	0.000907813
BIRC6	2426.88	0.919728	0.235659	-3.9028	9.50876e-05	0.000909495
PROSER3	374.346	1.39197	0.356697	-3.90238	9.52526e-05	0.000910539
LRRC37A3	394.882	2.00741	0.514497	-3.90169	9.55236e-05	0.000911526
PNPLA7	294.832	2.52334	0.646694	-3.90191	9.54351e-05	0.000911526
TEP1	1611.53	1.15557	0.29617	-3.90169	9.55231e-05	0.000911526
TRIM68	476.818	-1.06344	0.272576	3.90146	9.56157e-05	0.000911872
TXNL1	1329.5	-1.09227	0.280041	3.9004	9.6034e-05	0.000915326
C11orf58	4295.95	-1.12355	0.288083	3.90011	9.61484e-05	0.000915668
PDIK1L	474.859	-1.01608	0.260531	3.90003	9.61822e-05	0.000915668
DGKD	420.057	1.55568	0.398927	-3.89967	9.63245e-05	0.000916488
RUFY2	762.921	1.00858	0.258677	-3.89897	9.66027e-05	0.000918599
HSP90AB1	12015.4	-1.21465	0.311551	3.89871	9.67055e-05	0.000919041
ZNF503	83.6788	2.41896	0.620485	-3.89851	9.67881e-05	0.00091929
MT-ATP8	4197	1.75857	0.451272	-3.89693	9.74204e-05	0.000924757
CD83	4349.32	-1.26569	0.324907	3.89556	9.79722e-05	0.000929454
P2RX7	8495.58	0.648988	0.166631	-3.89475	9.82991e-05	0.000931548
SIN3B	979.283	1.88385	0.483691	-3.89473	9.83072e-05	0.000931548
TRIM50	129.151	2.08478	0.53536	-3.89416	9.85385e-05	0.000933198
IER5	187.385	1.81565	0.466399	-3.8929	9.90512e-05	0.000937508
RAB6A	1805.25	-0.806305	0.207139	3.89257	9.91862e-05	0.000938242
ARMCX6	742.769	-0.932966	0.239774	3.89102	9.98243e-05	0.000943246
CIPC	483.817	-1.11541	0.286664	3.891	9.98309e-05	0.000943246
NFATC1	318.897	1.36953	0.352068	-3.88997	0.000100255	0.000946703
LAP3	5224.18	-1.71791	0.44188	3.88773	0.000101186	0.00095494
SCRN1	1090.92	-1.13055	0.290844	3.88712	0.000101439	0.000956777
OGFRL1	2182.17	0.912688	0.234807	-3.88696	0.000101506	0.000956852
ATG2A	326.348	1.61671	0.416017	-3.88616	0.00010184	0.000959453
RPL10A	2759.67	-1.03198	0.26563	3.88502	0.000102324	0.000963448
MIGA2	865.739	1.50692	0.387969	-3.88413	0.000102699	0.000966426
MPC2	1123.49	-1.29068	0.332332	3.88369	0.000102881	0.00096758
SLC46A3	1135.59	-1.0851	0.279465	3.88278	0.000103268	0.000970657
MALAT1	724124	1.66585	0.429059	-3.88256	0.000103363	0.00097099
KANSL2	1481.32	-1.2526	0.322638	3.88237	0.000103442	0.000971176
AL450998.3	135.117	1.60712	0.413983	-3.88209	0.000103561	0.000971176
CFAP44	172.343	1.6776	0.432137	-3.8821	0.000103559	0.000971176
TMEM230	2840.87	-1.34419	0.346384	3.88064	0.000104183	0.000976442
GIPC1	368.119	1.75362	0.451921	-3.88037	0.0001043	0.000976979
ALG13	2169.01	0.920312	0.237184	-3.88015	0.00010439	0.000977264
ATXN7L3	326.192	1.93099	0.497884	-3.87839	0.000105152	0.000983265
STAT1	4349.75	-2.1725	0.560152	3.87841	0.000105143	0.000983265
PTOV1	297.925	1.45458	0.375104	-3.8778	0.000105406	0.00098508
CMTM3	759.272	0.987319	0.254624	-3.87756	0.00010551	0.000985482
WDR61	1216.68	-0.841326	0.217007	3.87695	0.000105773	0.000987378
KMT2A	2326.45	0.929133	0.239753	-3.87537	0.000106461	0.000993227
ARL6IP6	641.905	-1.15827	0.298949	3.87448	0.000106853	0.000996318
TBC1D10B	793.194	1.07158	0.27664	-3.87357	0.000107251	0.000999454
SMPD3	161.983	1.8131	0.468121	-3.87314	0.000107443	0.00100011
TMEM35B	5192.81	-1.64567	0.42489	3.87316	0.000107435	0.00100011
EIF2B1	2663.23	-0.93018	0.240251	3.8717	0.000108078	0.00100544
NMD3	861.25	-1.29208	0.33374	3.87151	0.000108161	0.00100564
SLU7	2124.27	-1.14399	0.295664	3.86923	0.000109181	0.00101454
PLEKHF2	800.103	-1.17823	0.304547	3.86879	0.000109377	0.00101463
ZGRF1	506.387	1.23351	0.318827	-3.86891	0.000109325	0.00101463
ZNF431	829.992	0.874555	0.226051	-3.86884	0.000109355	0.00101463
PRR14	473.38	1.21085	0.313035	-3.86812	0.000109679	0.00101686
CFL1	16458	-1.19138	0.30807	3.86724	0.000110074	0.00101993
ENTPD1	13833.1	-1.12058	0.289787	3.86692	0.000110217	0.00102068
IDH2	10335.5	-0.928441	0.240149	3.86611	0.000110585	0.00102351
CX3CR1	114349	-1.5236	0.394131	3.86572	0.000110763	0.00102457
SKIL	6201.63	-1.15118	0.297824	3.86531	0.000110946	0.00102569
MIDN	96.96	1.81515	0.470011	-3.86193	0.000112493	0.0010394
CLN6	707.922	1.11704	0.289268	-3.86161	0.000112643	0.0010402
WNT2B	400.183	1.18077	0.305871	-3.86035	0.000113224	0.00104497
NIPBL-DT	180.497	1.35623	0.351342	-3.86014	0.000113321	0.00104527
EHMT2	1010.56	1.09495	0.283705	-3.85947	0.000113631	0.00104695
SLC35E2B	913.605	1.20143	0.311287	-3.85956	0.000113592	0.00104695
NUDT19	2488.39	-1.24087	0.321566	3.85882	0.000113934	0.00104915
SELPLG	47891.2	-1.64989	0.427593	3.85856	0.000114055	0.00104967
TMEM106B	431.492	-1.39084	0.360574	3.8573	0.000114648	0.00105453
RPE	723.155	-1.77292	0.459759	3.8562	0.000115164	0.00105868
PRR12	95.0709	2.08749	0.541495	-3.85504	0.000115711	0.0010631
LCLAT1	349.956	-1.1264	0.292235	3.85442	0.000116006	0.00106522
CD59	6349.3	-1.34674	0.349439	3.854	0.000116204	0.00106643
ATF4	3306.78	1.00901	0.261841	-3.85352	0.000116431	0.00106792
AL139041.1	17.9703	3.12109	0.810065	-3.85289	0.000116732	0.00107008
AL645568.1	413.895	1.16694	0.303135	-3.84958	0.000118322	0.00108405
MIR222HG	298.814	1.0794	0.280415	-3.8493	0.000118454	0.00108464
QSOX2	140.509	1.53193	0.397997	-3.8491	0.000118554	0.00108495
NAB2	297.308	1.62885	0.423254	-3.8484	0.000118893	0.00108744
CEACAM21	1578.34	-1.32188	0.343587	3.84728	0.000119434	0.00109178
PIGC	1190.2	-1.21852	0.316767	3.84674	0.000119702	0.00109361
MTRNR2L10	437.187	2.16262	0.562237	-3.84645	0.00011984	0.00109426
CEP131	200.227	1.88792	0.491029	-3.84483	0.000120638	0.00110093
PLGLB1	61.8331	2.04605	0.532289	-3.84387	0.000121109	0.00110461
RNF220	387.979	1.20393	0.313404	-3.84146	0.000122303	0.00111488
FASTKD2	1022.51	-1.53008	0.398404	3.84052	0.000122773	0.00111854
TMEM41B	768.395	-1.34146	0.349308	3.84033	0.000122869	0.00111879
MAP7D1	607.307	1.16921	0.304468	-3.84018	0.000122945	0.00111886
RNF166	3387.92	1.23366	0.321464	-3.83762	0.000124234	0.00112995
ALG3	2147.83	-1.29525	0.337565	3.83703	0.000124533	0.00113205
IGSF22	235.704	1.29237	0.336917	-3.83587	0.000125119	0.00113673
USF2	1976.65	0.949984	0.247669	-3.83569	0.000125212	0.00113694
FKBP1C	77.2614	-2.49846	0.651454	3.83521	0.000125459	0.00113856
SLC35A5	698.209	-1.8106	0.472168	3.83466	0.000125739	0.00114047
CBWD2	768.086	-1.20207	0.313516	3.83416	0.000125992	0.00114212
CAPG	20210.9	-1.22337	0.319082	3.83402	0.000126063	0.00114213
AMZ1	35.1295	3.23664	0.844308	-3.83348	0.000126343	0.00114403
EIF2AK4	1318.96	1.26053	0.328834	-3.83332	0.000126423	0.00114412
ANKRD35	337.842	-1.22549	0.319819	3.83181	0.000127204	0.00114994
PPP6R2	1683.07	1.30736	0.341186	-3.8318	0.000127207	0.00114994
RFK	178.541	-1.47905	0.386121	3.83052	0.00012787	0.0011553
RAB11FIP3	207.796	1.61091	0.420566	-3.83034	0.000127969	0.00115554
GNL2	1485.23	-1.0468	0.273305	3.83014	0.000128072	0.00115584
IL10	655.049	-1.34688	0.3518	3.82855	0.000128903	0.00116269
ARL3	511.746	-1.15787	0.302447	3.82834	0.000129009	0.00116301
AC005740.3	42.8781	2.36019	0.616629	-3.82756	0.000129418	0.00116605
AP3S2	1186.68	-0.936292	0.24464	3.82723	0.000129594	0.00116648
TSN	1801.97	-1.55309	0.405803	3.8272	0.000129609	0.00116648
TPST2	2625.46	-1.14254	0.298563	3.82681	0.000129812	0.00116767
AURKA	351.816	-2.264	0.591694	3.82631	0.000130077	0.0011694
CYB5R1	2775.61	-1.35198	0.353413	3.82549	0.000130512	0.00117202
PEX3	592.071	-1.11131	0.290494	3.82559	0.000130459	0.00117202
NIP7	508.25	-1.56444	0.409042	3.82465	0.00013096	0.00117475
TMCO1	4043.89	-1.63651	0.427886	3.82465	0.00013096	0.00117475
NSMF	413.343	2.11238	0.552372	-3.82419	0.000131204	0.00117629
KIFAP3	615.294	-1.05133	0.274946	3.82375	0.000131437	0.00117746
RPA4	608.408	1.46184	0.382314	-3.82367	0.000131479	0.00117746
C9orf64	302.478	-1.94587	0.509042	3.82262	0.00013204	0.00118183
PLEC	2491.6	1.83471	0.48001	-3.82224	0.000132243	0.0011829
TOMM34	985.202	-1.22737	0.321122	3.82213	0.000132303	0.0011829
MYO1F	13365.9	1.11377	0.291513	-3.82067	0.000133089	0.00118927
FAM117B	222.258	-1.679	0.439481	3.82042	0.000133225	0.00118983
ASNSD1	539.664	-1.2806	0.335216	3.82022	0.000133331	0.00119013
ARPC3	8983.81	-1.03197	0.270151	3.81998	0.000133465	0.00119067
ESF1	1704.29	1.15084	0.301319	-3.81934	0.000133807	0.00119307
AC020658.5	144.87	1.74755	0.457677	-3.8183	0.000134376	0.00119749
PHF10	447.685	1.23985	0.324788	-3.81742	0.000134853	0.00120108
PTMS	261.229	2.14985	0.563342	-3.81624	0.0001355	0.00120619
PRELID3B	643.007	-1.34958	0.353755	3.81501	0.000136178	0.00121156
METTL7A	4780.8	-1.25132	0.328027	3.8147	0.000136346	0.0012124
CDK11B	598.549	1.14095	0.299202	-3.8133	0.000137126	0.00121866
FAM89B	48.7775	2.22721	0.58426	-3.81202	0.000137833	0.00122428
POLR3C	2426.68	-0.85825	0.225164	3.81167	0.000138032	0.00122482
YIPF6	1425.69	-1.12653	0.295548	3.81165	0.000138044	0.00122482
AAK1	1982.95	1.00574	0.263941	-3.81048	0.000138697	0.00122995
AP3S1	655.773	-1.15947	0.304509	3.80766	0.000140289	0.00124339
CEP295	1299.92	1.39159	0.365552	-3.80682	0.000140766	0.00124491
GARS	817.898	-1.10826	0.291122	3.80685	0.000140747	0.00124491
KEAP1	1224.02	-0.998415	0.262263	3.80693	0.000140705	0.00124491
TSG101	2510.8	-1.2628	0.331698	3.80708	0.000140616	0.00124491
SCAMP3	4325.07	-1.28423	0.33743	3.80591	0.000141283	0.00124881
SDHD	4705.99	-1.48313	0.389824	3.80462	0.000142025	0.00125468
USP35	50.7795	2.79664	0.735257	-3.80362	0.000142595	0.00125904
ERAL1	2051.45	-1.12499	0.295838	3.80272	0.000143113	0.00126293
SENP7	2102.52	1.26161	0.331802	-3.80229	0.000143367	0.00126449
EAF1	611.474	-1.62373	0.427072	3.802	0.00014353	0.00126524
PAF1	911.518	-1.04772	0.275588	3.80178	0.000143658	0.00126568
AL136980.1	8.97892	6.6416	1.74703	-3.80165	0.000143738	0.0012657
ASCC3	1165.71	1.08102	0.28448	-3.79997	0.000144715	0.00127361
UPF3A	1656.92	1.20971	0.318484	-3.79834	0.000145669	0.00128132
IMPA1	499.012	-1.38516	0.364779	3.79726	0.000146305	0.00128622
INPP5E	441.184	1.80481	0.47563	-3.79457	0.0001479	0.00129954
GMPS	566.606	-1.00475	0.264797	3.79441	0.000147997	0.0012997
SCIN	2130.82	-2.18274	0.57534	3.79384	0.000148338	0.00130199
C2orf92	151.171	1.8684	0.492557	-3.79327	0.000148676	0.00130425
SRPRA	3452.35	-1.22892	0.324028	3.79265	0.00014905	0.00130613
VPS35	4356.11	-0.998094	0.263164	3.79267	0.000149034	0.00130613
PHYH	300.718	-1.36547	0.360168	3.7912	0.000149919	0.00131304
LZTR1	988.987	1.48625	0.392193	-3.7896	0.000150891	0.00132085
INSIG2	992.363	-0.778626	0.20552	3.78856	0.000151521	0.00132564
KDM4B	286.186	1.55427	0.410478	-3.78649	0.00015279	0.00133516
PDCD10	1172.19	-1.18926	0.314088	3.78639	0.000152854	0.00133516
THAP5	836.772	-1.72957	0.456782	3.78643	0.000152825	0.00133516
TXNIP	5193.74	-0.98206	0.259377	3.78623	0.000152951	0.00133529
KCNMB3	216.43	2.07238	0.547488	-3.78525	0.000153556	0.00133986
PIK3C2B	428.125	1.05221	0.278066	-3.78402	0.000154313	0.00134533
PRKD2	441.382	1.14889	0.303621	-3.78397	0.000154349	0.00134533
SPEN	1161.84	0.959973	0.253814	-3.78219	0.000155456	0.00135426
FADS3	234.982	1.60151	0.42371	-3.77974	0.000156993	0.00136692
CDK4	683.23	-1.71953	0.455132	3.7781	0.000158033	0.00137524
MUCL3	14.1943	-7.31568	1.93675	3.7773	0.000158541	0.00137892
ARHGAP33	139.491	1.89927	0.502954	-3.77622	0.000159224	0.00138413
SAC3D1	89.4744	1.56747	0.415144	-3.77573	0.00015954	0.00138613
GIGYF1	3685.62	1.34801	0.357131	-3.77456	0.00016029	0.00139191
VDAC1	5656.81	-1.29526	0.343294	3.77304	0.00016127	0.00139967
CRYBB1	1187.35	-1.34408	0.356302	3.7723	0.000161752	0.00140191
SLAIN1	217.712	1.86396	0.494125	-3.77225	0.000161785	0.00140191
TXNDC15	1014.37	-1.05738	0.280304	3.77227	0.000161767	0.00140191
PSMD13	3447.69	-0.806019	0.213742	3.771	0.000162597	0.00140819
AC092068.2	69.1056	2.56607	0.68051	-3.77081	0.000162719	0.0014085
SIGLEC9	1352.45	-1.21729	0.322872	3.7702	0.00016312	0.00141103
TTC5	955.891	-0.981651	0.260378	3.7701	0.000163184	0.00141103
SPCS2	2737.67	-1.52705	0.405107	3.76948	0.000163586	0.00141376
CAMTA2	796.833	1.32449	0.351513	-3.76798	0.000164573	0.00141928
MSH5	790.541	1.42442	0.378012	-3.76818	0.00016444	0.00141928
PNN	4872.61	0.881	0.233791	-3.76832	0.000164352	0.00141928
SYCP2	128.091	1.74533	0.463184	-3.76811	0.000164488	0.00141928
FAM136A	1421.67	-0.968655	0.257148	3.76692	0.000165276	0.00142459
TARDBP	5237.63	-0.743282	0.197327	3.76675	0.000165387	0.00142479
ARRDC2	1876.22	1.3817	0.366988	-3.76497	0.000166568	0.00143421
PRRC2C	6358.47	1.16977	0.310783	-3.76395	0.000167252	0.00143933
AL031595.2	129.387	2.17208	0.577136	-3.76355	0.000167515	0.00144084
ZNF2	436.148	-1.22309	0.324996	3.76338	0.000167631	0.00144108
PARP6	1484.35	1.00768	0.267805	-3.76274	0.000168062	0.00144402
C14orf119	3358	-1.13595	0.30197	3.76179	0.000168703	0.001448
DDX19B	1868.18	-0.985353	0.261935	3.76182	0.000168679	0.001448
ZFP69	190.191	1.44025	0.383007	-3.76038	0.000169654	0.0014554
HNRNPL	1146.64	0.822207	0.21866	-3.7602	0.000169778	0.0014557
FAM13A-AS1	383.951	1.18581	0.315387	-3.75985	0.000170012	0.00145694
MORC2	435.987	1.33822	0.356071	-3.75829	0.000171079	0.00146532
FKBP8	245.521	1.60017	0.425876	-3.75735	0.000171719	0.00147002
VRK3	2309.67	-0.950129	0.252927	3.75653	0.000172283	0.00147407
VASP	631.884	0.968883	0.257954	-3.75603	0.000172631	0.00147628
B4GALT2	50.5543	3.19759	0.851368	-3.75583	0.000172768	0.00147668
ZDHHC21	717.527	1.07833	0.287158	-3.75518	0.000173218	0.00147974
AC010247.2	39.0205	-2.81378	0.749455	3.75443	0.000173734	0.00148338
AGA	936.301	-1.4428	0.384403	3.75336	0.000174477	0.00148894
EHBP1L1	125.822	1.40048	0.373154	-3.75308	0.000174676	0.00148973
NSD1	2169.98	0.752067	0.200392	-3.75297	0.000174752	0.00148973
PNPLA8	757.459	-1.30846	0.348675	3.75267	0.000174962	0.00148997
TRIB3	15.9141	-7.47831	1.99274	3.75277	0.000174891	0.00148997
PRKRA	430.955	-1.17081	0.312015	3.75242	0.000175133	0.00149064
EIF5A	3675.4	-0.948959	0.252939	3.75174	0.000175613	0.00149296
GSTO1	2729.53	-1.24428	0.331662	3.75164	0.00017568	0.00149296
NDUFA4	4846.27	-1.43142	0.381536	3.75172	0.000175626	0.00149296
LRRFIP1	2461.68	1.09513	0.291963	-3.75092	0.00017619	0.00149651
TSSC4	1123.5	-0.78261	0.208727	3.74945	0.000177222	0.0015045
COA6-AS1	82.8184	1.74144	0.464566	-3.74853	0.000177871	0.00150922
PABPC4	2061.35	0.851487	0.227199	-3.74776	0.000178422	0.0015131
COPS5	1192.83	-0.933307	0.249105	3.74664	0.00017922	0.00151909
TRMT1L	923.343	-0.99084	0.264556	3.7453	0.000180181	0.00152644
PPP1R18	2203.28	0.839698	0.224321	-3.74329	0.000181625	0.00153787
AC069368.2	294.09	1.35439	0.361893	-3.74251	0.000182192	0.00154187
AL360181.2	91.7774	2.33802	0.624771	-3.7422	0.000182417	0.00154298
SLC48A1	1024.1	-1.02241	0.273261	3.7415	0.000182928	0.00154649
EPHB3	617.221	1.0795	0.288546	-3.74116	0.000183173	0.00154777
MYOZ2	1507.71	-1.2684	0.339116	3.74032	0.000183783	0.00155211
BAHD1	254.865	1.21475	0.324822	-3.73975	0.000184204	0.00155417
SLC66A3	2404.98	-1.36441	0.364841	3.73973	0.000184217	0.00155417
ATP1B3	2941.91	-1.41147	0.377569	3.73831	0.000185265	0.0015622
CORO6	182.31	2.0463	0.54745	-3.73786	0.00018559	0.00156414
BET1	695.184	-1.23224	0.329732	3.73709	0.000186166	0.00156818
NFIC	888.784	1.08729	0.290963	-3.73686	0.000186334	0.00156878
PRKACB	131.12	-1.55374	0.415882	3.736	0.000186969	0.00157332
SRD5A3	499.923	-1.81406	0.485579	3.73587	0.000187071	0.00157336
ALCAM	223.669	-1.33152	0.356486	3.73512	0.000187624	0.00157721
GTF2H3	230.398	-1.07905	0.28894	3.73452	0.000188077	0.00158019
GKAP1	119.952	1.87037	0.500867	-3.73427	0.000188263	0.00158094
DKC1	2068.8	-0.806036	0.215969	3.73219	0.000189825	0.00159324
MTRNR2L1	53.1018	2.1165	0.567222	-3.73134	0.000190464	0.00159778
CCDC14	873.107	0.960401	0.257442	-3.73055	0.000191059	0.00160195
PLCB3	252.866	1.18822	0.318573	-3.72981	0.000191623	0.00160585
PHC2	2444.95	0.831348	0.222906	-3.72959	0.000191794	0.00160646
DNM2	2431.86	1.6511	0.442726	-3.72941	0.000191932	0.00160679
DLEC1	299.194	1.6411	0.440131	-3.72866	0.000192503	0.00161074
CD1D	448.003	-1.26256	0.338653	3.72816	0.00019288	0.00161307
CTDSP1	805.026	1.0432	0.279919	-3.72679	0.000193932	0.00162074
RAB5A	1563.79	-0.921486	0.247265	3.72671	0.000193995	0.00162074
GPR84	1252.19	-2.07197	0.556122	3.72576	0.00019473	0.00162541
TEX29	34.1398	2.26565	0.608132	-3.7256	0.000194854	0.00162541
VPS72	1417.49	-0.974436	0.261544	3.7257	0.000194771	0.00162541
FAM49A	990.165	-0.922531	0.247635	3.72536	0.000195038	0.00162611
JAG2	151.89	2.16647	0.581912	-3.72303	0.00019685	0.00164038
MEA1	1629.56	-1.05805	0.28424	3.7224	0.000197335	0.00164359
SON	17213.9	1.4255	0.382974	-3.72219	0.000197505	0.00164416
TSPEAR-AS1	118.297	2.81221	0.755602	-3.72181	0.000197797	0.00164575
CLUH	235.167	1.70933	0.459302	-3.72158	0.00019798	0.00164643
CCDC187	208.715	1.80368	0.484886	-3.7198	0.000199384	0.00165595
CD163	1150.32	-1.67928	0.451419	3.71999	0.000199229	0.00165595
GDI1	1192.68	1.11418	0.299534	-3.71973	0.000199433	0.00165595
GFM2	339.895	-1.12641	0.30283	3.71961	0.000199531	0.00165595
LINC01160	238.388	1.73558	0.46666	-3.71915	0.000199895	0.00165813
FZR1	640.709	1.2069	0.324544	-3.71876	0.000200202	0.00165983
HLA-DMA	4830.06	-0.968521	0.260481	3.7182	0.000200644	0.00166265
SAR1A	2635.83	-1.00539	0.270413	3.71797	0.000200826	0.00166332
ATP6V0B	20629	-0.868405	0.233587	3.7177	0.000201047	0.0016643
NRBP2	275.536	1.72398	0.46396	-3.7158	0.000202566	0.00167602
SLC18B1	1571.32	-1.2319	0.331548	3.71558	0.000202734	0.00167657
RPL12	2710.46	0.796261	0.214344	-3.71488	0.000203301	0.0016804
CRTC1	206.231	1.4763	0.397446	-3.71447	0.00020363	0.0016819
MPZL2	72.7964	-2.80596	0.755428	3.7144	0.000203689	0.0016819
ACTR10	1333.73	-1.12374	0.302591	3.71373	0.00020423	0.00168551
CNIH1	935.62	-1.17627	0.316917	3.7116	0.000205952	0.00169801
MRPS35	533.183	-1.50245	0.404798	3.71161	0.000205943	0.00169801
STRAP	1210.88	-1.06651	0.287383	3.71113	0.00020634	0.00170035
APLP2	14438.1	-0.94005	0.253316	3.71098	0.000206459	0.00170047
TPT1-AS1	581.074	1.06963	0.288306	-3.71006	0.000207207	0.00170577
CDKN2AIP	819.923	-1.52821	0.411973	3.70948	0.000207686	0.00170885
AC018682.1	259.838	1.23027	0.331729	-3.70865	0.000208366	0.00171358
H2AFY2	104.05	-1.49632	0.403527	3.7081	0.000208824	0.00171648
POC1B	605.966	-0.786608	0.212158	3.70766	0.000209185	0.00171858
DDR1	652.843	1.10032	0.296825	-3.70696	0.00020976	0.00172244
GRIK1	86.3007	1.87941	0.507059	-3.70648	0.000210157	0.00172483
PLPP6	219.468	-1.87571	0.506165	3.70573	0.000210783	0.0017291
ACO1	943.409	-0.932058	0.25159	3.70467	0.000211666	0.00173547
MAPK12	124.296	2.05808	0.555644	-3.70395	0.000212268	0.00173953
DVL3	1214.78	1.46438	0.395457	-3.70302	0.000213051	0.00174449
MAP2K6	463.236	-0.930609	0.25132	3.70288	0.000213168	0.00174449
PDE12	612.085	-1.29945	0.350934	3.70285	0.000213194	0.00174449
AP000866.6	132.329	1.99205	0.538081	-3.70213	0.000213793	0.00174851
ABCF2	1576.05	-0.967105	0.26126	3.70169	0.000214168	0.0017507
BBS10	366.668	-1.51686	0.409825	3.70123	0.000214556	0.00175299
AC108066.2	33.3545	4.11527	1.11226	-3.69991	0.000215677	0.00176127
TAGLN	111.805	2.73686	0.739759	-3.69967	0.000215884	0.00176208
[truncated: 17,103 more rows]

## Sheet: trem2_aso171_4week
Supplemental table 7, tab 4_DEG between human microglia isolated from mice treated with TREM2-ASO171 versus vehicle 4 week after ASO administration.
Symbol	baseMean	log2FoldChange	lfcSE	stat	pvalue	padj
SLC35A4	2634.05	-1.74242	0.160603	10.8493	2.01038e-27	3.14926e-23
FAM20C	991.084	2.76495	0.272074	-10.1625	2.91582e-24	2.28381e-20
SLC15A2	4521.72	-1.52078	0.158347	9.60406	7.68524e-22	4.01297e-18
SYPL1	2010.93	-2.37286	0.250032	9.49023	2.30528e-21	9.02807e-18
SLC40A1	8414.52	-2.58428	0.28445	9.08516	1.03543e-19	3.24399e-16
TM9SF2	11657.8	-2.34754	0.268642	8.73853	2.36167e-18	6.16592e-15
SLC39A6	1082.04	-2.3404	0.271656	8.61531	6.97524e-18	1.56096e-14
NBL1	770.272	1.61345	0.188012	-8.58167	9.35078e-18	1.831e-14
MARCO	158.022	-5.33674	0.631838	8.44637	3.00487e-17	5.23015e-14
MFSD14A	3255.34	-2.63703	0.320178	8.23613	1.77877e-16	2.78645e-13
SETD1A	339.611	1.87649	0.232072	-8.08581	6.17515e-16	8.79397e-13
PSAP	278729	-2.34284	0.292479	8.01029	1.14437e-15	1.49388e-12
MSR1	2237.54	2.89817	0.364332	-7.95473	1.79516e-15	2.16317e-12
TPT1	10381.1	1.83874	0.235312	-7.81402	5.53928e-15	6.19806e-12
PRKAR1A	4611.86	-2.14601	0.27585	7.77962	7.27412e-15	7.5966e-12
F11R	2994.04	-1.8704	0.243303	7.68755	1.49984e-14	1.46844e-11
SEC23B	3313.28	-2.57668	0.337052	7.64475	2.09353e-14	1.92913e-11
MATK	397.046	2.13711	0.280455	-7.62014	2.53395e-14	2.20524e-11
P4HA1	1826.84	-1.75396	0.230563	7.60729	2.79906e-14	2.30775e-11
AXL	24940.6	-1.54008	0.204132	7.54455	4.53866e-14	3.09122e-11
HSPA5	41935.7	-3.2602	0.431743	7.55124	4.31131e-14	3.09122e-11
NAP1L1	5426.18	1.57347	0.208417	-7.54964	4.36469e-14	3.09122e-11
PDCD1LG2	724.678	-2.4338	0.322554	7.54538	4.50974e-14	3.09122e-11
SC5D	1049.18	-2.0353	0.270266	7.53074	5.04532e-14	3.29312e-11
TSN	2266.59	-1.80369	0.243834	7.39722	1.39068e-13	8.71397e-11
TMEM30A	4041.42	-2.28778	0.311888	7.33526	2.21297e-13	1.33332e-10
EXT2	1889.04	-1.19851	0.164379	7.29114	3.07348e-13	1.76406e-10
TMEM19	2252.26	-1.33441	0.183105	7.28769	3.15312e-13	1.76406e-10
PNPLA8	884.475	-1.49243	0.205295	7.26971	3.60266e-13	1.94606e-10
ZMPSTE24	1643.15	-2.02768	0.280753	7.2223	5.11147e-13	2.66904e-10
TMX1	5414.34	-2.5495	0.355293	7.17575	7.191e-13	3.63378e-10
CMTM3	903.81	1.84048	0.256784	-7.16743	7.64204e-13	3.63402e-10
SERINC1	10842.8	-2.28622	0.318985	7.16719	7.65545e-13	3.63402e-10
HNRNPH2	5528.69	-2.20524	0.307908	7.16202	7.94984e-13	3.66277e-10
VIM	91.4471	3.13488	0.438616	-7.1472	8.85665e-13	3.96398e-10
PDIA6	8691.08	-3.04101	0.426317	7.13323	9.8042e-13	4.15088e-10
TOR1AIP1	4801.2	-2.1004	0.294334	7.13611	9.60102e-13	4.15088e-10
VEGFB	669.767	2.35927	0.331706	-7.11254	1.13927e-12	4.69649e-10
SLC16A1	2639.28	-1.42548	0.200765	7.10021	1.24568e-12	5.00347e-10
PLEKHB2	4104.93	-1.59849	0.22534	7.09371	1.30568e-12	5.11336e-10
SERINC3	4567.14	-1.75956	0.248746	7.07373	1.50826e-12	5.76265e-10
NLRP3	4531.06	-1.48124	0.209665	7.06482	1.60825e-12	5.99838e-10
GAL3ST4	25632.4	-1.85551	0.263595	7.03924	1.93285e-12	7.04143e-10
DCK	1146.54	-1.84279	0.262359	7.02391	2.15745e-12	7.51032e-10
NCOA4	7941.6	-1.97763	0.281473	7.026	2.12541e-12	7.51032e-10
TCTN3	1104.83	-1.84933	0.263667	7.01388	2.3179e-12	7.89347e-10
IDH3A	643.073	-1.84664	0.264275	6.98759	2.79646e-12	9.32055e-10
PLEC	3250.46	2.28912	0.32783	-6.98265	2.89672e-12	9.45358e-10
C13orf46	763.241	1.87709	0.269864	-6.95569	3.50851e-12	1.12165e-09
EGR3	423.772	2.60166	0.3749	-6.93962	3.93168e-12	1.2318e-09
AGAP9	978.457	1.47218	0.213543	-6.8941	5.42077e-12	1.58594e-09
APOBR	865.412	2.16022	0.313096	-6.89956	5.21641e-12	1.58594e-09
MLXIPL	2276.39	1.68651	0.244858	-6.88772	5.6695e-12	1.58594e-09
MT-ND5	103234	2.30022	0.333934	-6.88826	5.64777e-12	1.58594e-09
SH3GL1	1037.69	1.87067	0.271489	-6.89042	5.56287e-12	1.58594e-09
SPTLC1	3128.52	-2.07798	0.301463	6.893	5.46275e-12	1.58594e-09
FUCA1	3915.34	-2.05	0.298206	6.87442	6.22427e-12	1.71058e-09
HERPUD1	24053.6	-1.70371	0.248101	6.86702	6.55564e-12	1.77059e-09
OS9	14869.9	-1.4826	0.216619	6.8443	7.68506e-12	2.04045e-09
PPT1	51070.6	-2.72435	0.399483	6.81968	9.12425e-12	2.38219e-09
IFNGR1	58204.6	-2.09889	0.308267	6.80866	9.85122e-12	2.48902e-09
PPP1R9B	582.705	2.03908	0.299432	-6.80984	9.77107e-12	2.48902e-09
RPL7A	4442.34	0.968615	0.142534	-6.7957	1.07791e-11	2.68023e-09
ELOVL5	1488.58	-1.47506	0.217302	6.78805	1.13659e-11	2.73917e-09
RASSF2	2182.81	-1.08548	0.159862	6.79013	1.12029e-11	2.73917e-09
ITGB1	2587.06	-1.76117	0.260056	6.77229	1.26757e-11	3.00855e-09
ARMT1	553.382	-3.1062	0.45905	6.76658	1.31859e-11	3.05719e-09
PABPC1L	1316.7	1.94419	0.287361	-6.76565	1.32709e-11	3.05719e-09
M6PR	8883.73	-1.87919	0.278401	6.74995	1.47901e-11	3.35778e-09
MUL1	1624.48	-2.0754	0.307664	6.74566	1.52328e-11	3.40889e-09
C1QTNF6	318.517	1.61009	0.238983	-6.73726	1.61396e-11	3.47606e-09
HSPA8	18670	-2.51217	0.372906	6.73673	1.61987e-11	3.47606e-09
PIGS	2622.81	-1.65092	0.245001	6.73841	1.60131e-11	3.47606e-09
ZNF143	807.755	-1.24309	0.184598	6.73404	1.6501e-11	3.49309e-09
TRAM1	4381.51	-2.05292	0.305821	6.71281	1.90913e-11	3.98754e-09
AOAH	17468	-1.93213	0.288057	6.70747	1.98031e-11	4.08179e-09
GLB1	4486.41	-1.75331	0.261626	6.7016	2.06151e-11	4.19398e-09
HSD17B12	990.557	-1.42106	0.212668	6.68204	2.35633e-11	4.73229e-09
MT-CO3	108896	2.24858	0.336733	-6.67764	2.42818e-11	4.81487e-09
DCAF12	695.353	-1.60054	0.240234	6.66242	2.69353e-11	5.27427e-09
TMBIM6	62021	-2.55015	0.38316	6.65558	2.82181e-11	5.45724e-09
GLDN	1785.86	2.68493	0.404002	-6.64583	3.01523e-11	5.75117e-09
RPL14	1999.05	1.11459	0.167796	-6.64254	3.08323e-11	5.75117e-09
ZYX	837.698	1.91402	0.288147	-6.64251	3.08394e-11	5.75117e-09
ALDH18A1	882.737	-1.83443	0.276476	6.63502	3.24451e-11	5.97944e-09
NCSTN	5719.47	-1.64393	0.24827	6.62156	3.55437e-11	6.47432e-09
TLR5	6249.27	-0.986371	0.149526	6.59665	4.20553e-11	7.57237e-09
GALNT4	1304.86	-1.77124	0.269414	6.57441	4.88473e-11	8.69537e-09
GPR183	16023.5	-1.5909	0.242131	6.5704	5.01802e-11	8.82113e-09
NAB2	642.667	1.6096	0.245033	-6.56892	5.06799e-11	8.82113e-09
CCDC126	586.3	-2.18407	0.332857	6.56157	5.32432e-11	9.16544e-09
STIP1	5391.45	-1.31517	0.20064	6.55487	5.56886e-11	9.4822e-09
RPN2	25680.3	-2.37046	0.362266	6.54343	6.0123e-11	1.01272e-08
NAA50	1554.11	-1.12411	0.171856	6.541	6.11106e-11	1.0184e-08
RBM7	956.137	-1.92022	0.293717	6.53767	6.24847e-11	1.03034e-08
GRINA	1655.49	1.3365	0.204623	-6.53152	6.51036e-11	1.05013e-08
KIF21B	3193.14	1.27799	0.195691	-6.53067	6.54747e-11	1.05013e-08
OTULINL	19357.5	-2.07469	0.317708	6.53017	6.56963e-11	1.05013e-08
MTRNR2L12	1129.66	2.36755	0.364496	-6.4954	8.28125e-11	1.31036e-08
RB1	10968.6	-1.70283	0.262235	6.49354	8.38452e-11	1.31343e-08
AC009554.2	370.639	2.46843	0.38044	-6.48837	8.67721e-11	1.33263e-08
PDIA4	5834.56	-2.09636	0.323067	6.48894	8.64447e-11	1.33263e-08
APMAP	5349.4	-1.67413	0.258542	6.47528	9.46372e-11	1.43931e-08
CLCN7	395.115	2.31047	0.357076	-6.47054	9.76535e-11	1.47091e-08
PADI2	2511.31	1.74455	0.26969	-6.4687	9.88466e-11	1.4747e-08
SELENOT	5637.77	-2.22953	0.344882	6.46462	1.0155e-10	1.50074e-08
HSPA13	1092.71	-2.58679	0.40044	6.45987	1.04796e-10	1.53424e-08
LBR	2312.92	-1.74224	0.269969	6.45347	1.09315e-10	1.58557e-08
GORASP2	2531.79	-1.77698	0.275505	6.4499	1.11926e-10	1.60855e-08
TVP23B	1862.09	-2.26864	0.35343	6.41893	1.37232e-10	1.9543e-08
PLEKHO1	5187.1	1.12578	0.175672	-6.40841	1.4704e-10	2.07512e-08
ADA2	10953.5	-1.21636	0.189905	6.40511	1.50264e-10	2.10168e-08
PLBD2	899.31	1.1895	0.185904	-6.39844	1.56975e-10	2.15702e-08
TM6SF1	3640.48	-1.9599	0.306288	6.39889	1.56513e-10	2.15702e-08
CD164	14456.5	-1.99252	0.312074	6.38475	1.71675e-10	2.33851e-08
MAGT1	3471.86	-1.61572	0.253214	6.38084	1.76119e-10	2.37836e-08
TLR10	12423	-1.77694	0.278656	6.37683	1.80792e-10	2.42061e-08
CTSO	1256.14	-2.54734	0.400801	6.35562	2.07593e-10	2.75588e-08
SLC25A44	1280.34	-1.59491	0.251381	6.34459	2.23025e-10	2.93588e-08
MED20	531.041	-2.29291	0.361698	6.3393	2.30818e-10	2.98823e-08
PLXNA3	766.732	1.9077	0.300873	-6.34056	2.28932e-10	2.98823e-08
DUS1L	1078.4	1.6504	0.261282	-6.31656	2.67456e-10	3.43418e-08
TSPYL1	6873.76	-1.71936	0.272606	6.30712	2.84267e-10	3.62036e-08
FEM1C	354.974	-1.81909	0.288478	6.30581	2.86687e-10	3.62174e-08
LMBRD1	3640.71	-1.93566	0.307032	6.30444	2.89244e-10	3.6248e-08
IRF8	21202.6	-1.18851	0.189275	6.27929	3.40131e-10	4.22869e-08
SIGLEC12	1119.83	-2.02639	0.323069	6.27233	3.55674e-10	4.38712e-08
GPR34	70204.3	-1.90211	0.304042	6.25609	3.94741e-10	4.83096e-08
SDHA	3329.6	-1.3191	0.211132	6.24776	4.16392e-10	5.05642e-08
MT-ND6	7825.3	1.96997	0.315493	-6.24411	4.26226e-10	5.13603e-08
CABIN1	1313.34	1.28027	0.205228	-6.2383	4.42349e-10	5.28962e-08
LPXN	3255.16	-1.48857	0.238695	6.2363	4.48055e-10	5.31726e-08
LAPTM5	118865	-1.88978	0.303358	6.22954	4.67798e-10	5.50982e-08
MT-ND2	38262.4	2.01481	0.323692	-6.22447	4.83201e-10	5.64876e-08
NR1H3	593.485	2.21374	0.356494	-6.20976	5.30669e-10	6.15772e-08
UNC50	2356.57	-1.85541	0.299265	6.19989	5.65042e-10	6.50836e-08
MINPP1	533.546	-1.9532	0.316168	6.17772	6.50344e-10	7.43623e-08
FCGR3A	59420.2	-2.32288	0.377203	6.15817	7.35911e-10	8.30503e-08
MTRNR2L8	151.316	2.61176	0.424128	-6.15795	7.36929e-10	8.30503e-08
TARS2	2211.77	-1.23976	0.2015	6.15268	7.61856e-10	8.52463e-08
ACO2	2484.71	-1.55852	0.253611	6.14532	7.98035e-10	8.86612e-08
F2RL1	949.621	-2.49594	0.406569	6.13904	8.30195e-10	9.15845e-08
ITIH4	485.391	2.34761	0.38272	-6.13401	8.5692e-10	9.38717e-08
MTRNR2L10	450.234	2.44829	0.399378	-6.13026	8.77328e-10	9.54399e-08
INSIG2	1152.38	-1.29245	0.210938	6.12716	8.94615e-10	9.66493e-08
ARL6IP5	21183.5	-2.19517	0.359449	6.10704	1.01496e-09	1.07428e-07
MRM2	2193.8	-1.26907	0.2078	6.10717	1.01412e-09	1.07428e-07
SARAF	12875.9	-1.84558	0.302178	6.10759	1.01148e-09	1.07428e-07
RPL28	2556.34	1.74734	0.286678	-6.09514	1.09344e-09	1.14958e-07
DPAGT1	4155.05	-1.52694	0.250683	6.09114	1.12106e-09	1.17076e-07
KCNJ5	1328.47	1.77927	0.292165	-6.08994	1.12951e-09	1.17177e-07
RTEL1	483.921	2.6281	0.431842	-6.08578	1.15925e-09	1.19471e-07
ACSL3	2769.01	-1.37072	0.225326	6.08328	1.17746e-09	1.20555e-07
NEAT1	12706.6	1.99567	0.328469	-6.07569	1.23459e-09	1.25584e-07
A2M	124250	-1.40017	0.230597	6.07192	1.2639e-09	1.26916e-07
CASP3	1524.77	-1.90556	0.313783	6.07287	1.25642e-09	1.26916e-07
DDOST	13676.3	-2.04794	0.3376	6.06619	1.30982e-09	1.30568e-07
MT-ATP6	30654.8	1.90692	0.314397	-6.06532	1.31693e-09	1.30568e-07
CLDND1	3501.35	-2.19854	0.36258	6.06361	1.33096e-09	1.31129e-07
SLC39A14	213.314	-2.03909	0.336657	6.05687	1.38796e-09	1.3589e-07
LEPROTL1	2832.23	-1.67991	0.277658	6.05029	1.44588e-09	1.40682e-07
PCMT1	2158.43	-1.93208	0.319437	6.04838	1.46311e-09	1.41479e-07
ST8SIA4	3307.21	-1.45849	0.24126	6.04528	1.49146e-09	1.43336e-07
AZIN1	2655.92	-1.43549	0.237676	6.03966	1.54437e-09	1.47516e-07
CCT4	2571.38	-1.95759	0.324389	6.0347	1.59257e-09	1.51197e-07
EIF4A3	4132.52	-2.12808	0.352834	6.03139	1.62553e-09	1.53397e-07
CHRNA1	32.6737	8.45296	1.40297	-6.02506	1.69052e-09	1.58574e-07
ELF1	3244.68	-0.987325	0.163966	6.02153	1.72781e-09	1.6045e-07
MFSD1	9662.18	-1.86507	0.309749	6.02123	1.731e-09	1.6045e-07
ATAD1	1363.9	-1.46099	0.24295	6.01354	1.81519e-09	1.66287e-07
CPVL	16535.8	-2.38936	0.397318	6.01373	1.81304e-09	1.66287e-07
ZMIZ2	1612.8	1.89651	0.315482	-6.01147	1.83844e-09	1.67437e-07
CAP1	9221.44	-2.0868	0.347701	6.00171	1.95249e-09	1.76796e-07
GSTM3	3029.61	-1.87661	0.313057	5.99446	2.04166e-09	1.82758e-07
NCEH1	1093.2	-1.92931	0.321846	5.99451	2.04098e-09	1.82758e-07
HNRNPR	4604.08	-1.53742	0.256516	5.99346	2.0542e-09	1.82835e-07
CD52	107.197	4.67391	0.780299	-5.98989	2.09981e-09	1.85839e-07
STT3A	4043.78	-1.50331	0.251086	5.98725	2.13415e-09	1.87664e-07
SUMF1	2125.75	-1.78467	0.298117	5.98647	2.14439e-09	1.87664e-07
MT-ND1	17366.3	1.87699	0.313983	-5.97801	2.25885e-09	1.96397e-07
NT5C2	959.91	-1.41804	0.237238	5.97726	2.26926e-09	1.96397e-07
N4BP2L1	1659.36	-1.28337	0.214828	5.97393	2.31599e-09	1.99341e-07
DCLK2	420.102	1.51138	0.253086	-5.9718	2.34651e-09	2.00864e-07
SLC9A9	9066.12	-1.29376	0.216757	5.9687	2.39147e-09	2.036e-07
CD300A	9401.99	-1.57726	0.264433	5.96468	2.45109e-09	2.06215e-07
CXCL11	36.2151	-8.69193	1.45755	5.9634	2.47045e-09	2.06215e-07
PXDC1	574.595	1.75498	0.294331	-5.9626	2.48259e-09	2.06215e-07
SDCBP	11117.9	-1.81708	0.304765	5.96224	2.48801e-09	2.06215e-07
TMED2	5918.8	-2.33055	0.390855	5.9627	2.48098e-09	2.06215e-07
ALOX5AP	24592	-2.36566	0.397041	5.95822	2.55002e-09	2.10243e-07
SLC35A1	2057.34	-1.94602	0.326668	5.95719	2.56605e-09	2.10456e-07
FCGR3B	1227.49	-2.22759	0.374832	5.9429	2.80015e-09	2.2846e-07
LAMP2	16449.7	-2.30075	0.387472	5.93783	2.88811e-09	2.34416e-07
FAM118B	1433.73	-1.28463	0.216506	5.93345	2.96643e-09	2.38155e-07
HOMER3	1574.14	1.75056	0.295153	-5.93104	3.0102e-09	2.38155e-07
TMEM59	10922.6	-2.26158	0.381304	5.93117	3.00787e-09	2.38155e-07
VCP	9910.46	-1.50281	0.253372	5.93124	3.0065e-09	2.38155e-07
WDR90	223.54	1.90866	0.321643	-5.9341	2.9546e-09	2.38155e-07
PRNP	4651.64	-2.14318	0.361452	5.92938	3.04089e-09	2.39375e-07
MYO9B	5264.09	1.70812	0.288233	-5.92618	3.10062e-09	2.41648e-07
TMX2	3845.83	-1.56184	0.263543	5.92632	3.09804e-09	2.41648e-07
TADA1	820.411	-2.0969	0.354178	5.92045	3.21053e-09	2.48975e-07
PURA	744.12	1.47049	0.248454	-5.91856	3.2478e-09	2.50624e-07
LYL1	176.225	2.6505	0.447966	-5.91674	3.28394e-09	2.52171e-07
GAS6	2985.13	1.30942	0.221351	-5.91559	3.30679e-09	2.52687e-07
ADIPOR1	4336.03	-1.82435	0.308626	5.91121	3.39611e-09	2.58253e-07
TMEM8A	892.157	1.60665	0.272394	-5.89825	3.67378e-09	2.78018e-07
PROS1	906.802	-1.6278	0.276148	5.89467	3.75436e-09	2.8275e-07
AC137932.1	1024.05	1.35598	0.230311	-5.8876	3.91844e-09	2.93696e-07
SIGLEC7	1357.23	-2.06964	0.351588	5.88656	3.94308e-09	2.94135e-07
EZR	3063.45	-1.02008	0.173341	5.88481	3.98523e-09	2.9587e-07
SIRPA	6452.4	0.920063	0.156424	-5.88187	4.05666e-09	2.99753e-07
STK26	451.575	-1.16048	0.197331	5.8809	4.08053e-09	3.00101e-07
HEXB	8058.32	-1.90836	0.324662	5.87798	4.15304e-09	3.04006e-07
TGOLN2	8181.83	-1.53487	0.261525	5.86892	4.38652e-09	3.19604e-07
CSTF1	1662.61	-1.56421	0.266582	5.86765	4.4201e-09	3.2056e-07
SLA	8403.92	-1.37564	0.234618	5.86332	4.53691e-09	3.27514e-07
CD81	10606.8	1.29189	0.220487	-5.85927	4.64915e-09	3.34078e-07
GNAI3	3741.53	-1.6435	0.280764	5.85369	4.80796e-09	3.43912e-07
MAGED1	806.304	-1.26504	0.216165	5.85221	4.85093e-09	3.45408e-07
MAPK8IP3	617.735	1.92546	0.329069	-5.85125	4.87903e-09	3.45837e-07
LYZ	490.743	-1.61115	0.275545	5.84715	5.00077e-09	3.49719e-07
P2RY13	37084	-1.63959	0.280348	5.8484	4.96311e-09	3.49719e-07
RAVER1	426.823	1.99687	0.341471	-5.84786	4.97942e-09	3.49719e-07
TMEM43	1792.19	-1.24088	0.212271	5.84573	5.04338e-09	3.51131e-07
MTPAP	1761.66	-0.993393	0.170011	5.8431	5.12386e-09	3.5451e-07
PTMS	304.804	2.57795	0.441228	-5.84267	5.13717e-09	3.5451e-07
FGR	292.177	2.5472	0.437008	-5.82873	5.58492e-09	3.82043e-07
MT-ATP8	2857.98	1.87855	0.322284	-5.82887	5.58056e-09	3.82043e-07
PABPC1	12369.8	0.999467	0.171517	-5.82722	5.63592e-09	3.83855e-07
G6PC	40.0326	-6.38744	1.09691	5.8231	5.77673e-09	3.91742e-07
MT-ND3	5254.74	2.29644	0.394519	-5.82087	5.85425e-09	3.95288e-07
CHMP7	2245.05	-1.37701	0.236795	5.81522	6.05545e-09	4.07118e-07
TBC1D23	1672.86	-1.26725	0.218265	5.80605	6.39658e-09	4.28215e-07
TNFRSF21	2152.99	-1.93766	0.334001	5.80137	6.5777e-09	4.38467e-07
TWSG1	1255.51	-1.50209	0.258991	5.79978	6.64017e-09	4.40755e-07
C16orf87	395.032	-1.341	0.231418	5.79471	6.844e-09	4.48583e-07
CCDC92	375.409	2.03674	0.351407	-5.79596	6.79311e-09	4.48583e-07
HBP1	3085.49	-2.44581	0.422039	5.79523	6.82287e-09	4.48583e-07
DOT1L	432.03	2.06965	0.357272	-5.79291	6.91788e-09	4.51491e-07
ERF	706.671	1.91185	0.330072	-5.79222	6.94601e-09	4.51491e-07
BTD	943.271	-1.70126	0.294089	5.78485	7.25792e-09	4.66873e-07
GNAI2	6009.15	1.1364	0.196456	-5.78452	7.27207e-09	4.66873e-07
GPN1	994.792	-2.1345	0.368955	5.78527	7.23977e-09	4.66873e-07
TOR1A	3707.75	-1.86123	0.322035	5.77959	7.4882e-09	4.78786e-07
MAT2B	4109.53	-2.04198	0.353368	5.77861	7.53201e-09	4.7963e-07
DRG1	1889.77	-1.53832	0.266545	5.77134	7.86423e-09	4.96747e-07
MT-ND4L	48679.1	1.75424	0.303942	-5.77163	7.85071e-09	4.96747e-07
GLUL	40836.6	-1.66726	0.289381	5.76146	8.33906e-09	5.23345e-07
GRK5	541.828	-1.64691	0.285863	5.76119	8.35213e-09	5.23345e-07
FARS2	595.566	-1.61321	0.280414	5.75295	8.76985e-09	5.47329e-07
C1orf112	1791.94	-1.52532	0.265446	5.74626	9.12409e-09	5.60505e-07
C8orf33	839.601	-1.31423	0.22869	5.74676	9.09684e-09	5.60505e-07
PDIA3	30205.3	-2.56143	0.445695	5.74705	9.08133e-09	5.60505e-07
PSME3	3910.17	-1.67176	0.290875	5.74734	9.06577e-09	5.60505e-07
[truncated: 18,846 more rows]
