# Supplementary material for: Regulation of human microglial gene expression and function via RNAase-H active antisense oligonucleotides in vivo in Alzheimer’s disease
Source: Mol Neurodegener. 2024 Apr 24;19:37. doi: 10.1186/s13024-024-00725-9 (PMC11040766; doi:10.1186/s13024-024-00725-9)
Supplement: Supplementary file 8 — Supplementary Material 8. [file 13024_2024_725_MOESM8_ESM.xlsx]

## Sheet: APOE1 1.25uM 24h
Supplemental table 8, tab 1_iMGL were treated with 1.25µM APOE1 ASO for 24h of treatment. Symbol and gene name are indicated as well as the log fold change (LogFC) and adjusted P-value (adj.P.Val) of the DEGs compared to the untreated condition at 24h.
Annotated in red the DEGs that are conserved between the APOE-1 and APOE-13 ASO (table 10)
SYMBOL	GENENAME	APOE1 ASO_1.25uM_24h vs. Untreated_24h_logFC	APOE1 ASO_1.25uM_24h vs. Untreated_24h_adj.P.Val
A2M	alpha-2-macroglobulin	-0.319659	0.0161331
A3GALT2	alpha 1,3-galactosyltransferase 2	0.76111	0.00154719
AACS	acetoacetyl-CoA synthetase	-1.79768	4.44126e-05
AADAC	arylacetamide deacetylase	0.812872	0.000460971
AADACL4	arylacetamide deacetylase-like 4	1.04049	0.00460431
AAED1	AhpC/TSA antioxidant enzyme domain containing 1	-0.79794	0.0423394
AAMDC	adipogenesis associated, Mth938 domain containing	-1.31412	4.23202e-06
AAMP	angio-associated, migratory cell protein	-1.59433	2.50688e-05
AANAT	aralkylamine N-acetyltransferase	0.80604	0.0203316
AASDH	aminoadipate-semialdehyde dehydrogenase	-0.909788	0.0218167
AASDHPPT	aminoadipate-semialdehyde dehydrogenase-phosphopantetheinyl transferase	0.401206	0.0153533
AATF	apoptosis antagonizing transcription factor	-0.518259	0.0265559
AATK-AS1	AATK antisense RNA 1	0.798592	0.00158401
ABCA5	ATP-binding cassette, sub-family A (ABC1), member 5	-1.0935	0.0162202
ABCB7	ATP-binding cassette, sub-family B (MDR/TAP), member 7	-0.926202	0.00505761
ABCC1	ATP-binding cassette, sub-family C (CFTR/MRP), member 1	-0.675042	0.0125365
ABCC10	ATP-binding cassette, sub-family C (CFTR/MRP), member 10	-0.682263	0.0455333
ABCC5	ATP-binding cassette, sub-family C (CFTR/MRP), member 5	-1.19364	0.0102659
ABCC9	ATP-binding cassette, sub-family C (CFTR/MRP), member 9	1.21901	0.00143256
ABCD3	ATP-binding cassette, sub-family D (ALD), member 3	-0.899709	0.0225977
ABCD4	ATP-binding cassette, sub-family D (ALD), member 4	1.56961	9.00645e-05
ABCF1	ATP-binding cassette, sub-family F (GCN20), member 1	0.811453	8.28416e-05
ABCF3	ATP-binding cassette, sub-family F (GCN20), member 3	-1.12143	0.025458
ABHD12	abhydrolase domain containing 12	-0.713282	4.83103e-05
ABHD13	abhydrolase domain containing 13	-0.514427	0.0183019
ABHD14A-ACY1	ABHD14A-ACY1 readthrough (NMD candidate)	-0.965302	0.00756098
ABHD15	abhydrolase domain containing 15	-1.21998	9.41309e-05
ABHD16A	abhydrolase domain containing 16A	-0.826935	0.000370915
ABHD17B	abhydrolase domain containing 17B	-1.50768	0.000373391
ABHD17C	abhydrolase domain containing 17C	0.832043	0.00354792
ABI1	abl-interactor 1	-0.255577	0.0109406
ABO	ABO blood group (transferase A, alpha 1-3-N-acetylgalactosaminyltransferase; transferase B, alpha 1-3-galactosyltransferase)	0.831205	0.0303146
ABT1	activator of basal transcription 1	-0.734377	0.00580073
ABTB1	ankyrin repeat and BTB (POZ) domain containing 1	-1.29803	0.000660601
ACAD10	acyl-CoA dehydrogenase family, member 10	-1.04822	0.00783761
ACADM	acyl-CoA dehydrogenase, C-4 to C-12 straight chain	-0.295265	0.0470733
ACAP2	ArfGAP with coiled-coil, ankyrin repeat and PH domains 2	-0.632633	0.000173994
ACAP3	ArfGAP with coiled-coil, ankyrin repeat and PH domains 3	-1.29955	0.000994302
ACAT2	acetyl-CoA acetyltransferase 2	-0.331509	0.0333617
ACBD5	acyl-CoA binding domain containing 5	0.584734	0.00522724
ACE2	angiotensin I converting enzyme 2	0.966868	0.0119216
ACER3	alkaline ceramidase 3	-0.406097	0.031002
ACIN1	apoptotic chromatin condensation inducer 1	0.3675	0.0406504
ACKR3	atypical chemokine receptor 3	1.1805	0.000244982
ACLY	ATP citrate lyase	-0.292287	0.0280312
ACO2	aconitase 2, mitochondrial	-0.718197	0.00195277
ACOT1	acyl-CoA thioesterase 1	-1.04999	0.000107444
ACOT7	acyl-CoA thioesterase 7	-1.3318	0.000838775
ACOT8	acyl-CoA thioesterase 8	-1.2113	0.000107128
ACOT9	acyl-CoA thioesterase 9	-2.02173	7.77306e-09
ACP5	acid phosphatase 5, tartrate resistant	-1.17399	0.00245937
ACRBP	acrosin binding protein	0.905743	0.0079035
ACSBG1	acyl-CoA synthetase bubblegum family member 1	0.481188	0.0414562
ACSF2	acyl-CoA synthetase family member 2	-1.21121	8.21098e-08
ACSF3	acyl-CoA synthetase family member 3	0.726808	0.0112554
ACSL3	acyl-CoA synthetase long-chain family member 3	-0.906186	0.000332676
ACSL5	acyl-CoA synthetase long-chain family member 5	-0.78735	0.00681616
ACSM4	acyl-CoA synthetase medium-chain family member 4	-1.25816	0.000953299
ACSM5	acyl-CoA synthetase medium-chain family member 5	-0.957712	0.0477512
ACTB	actin, beta	0.347747	0.0299703
ACTG2	actin, gamma 2, smooth muscle, enteric	1.34441	0.000313317
ACTL8	actin-like 8	1.34018	4.77582e-05
ACTR1A	ARP1 actin-related protein 1 homolog A, centractin alpha (yeast)	-0.472657	0.0211929
ACTR3	ARP3 actin-related protein 3 homolog (yeast)	-0.410564	0.0241276
ACTR3B	ARP3 actin-related protein 3 homolog B (yeast)	-0.61065	0.0282814
ACTR8	ARP8 actin-related protein 8 homolog (yeast)	-0.782782	0.0312104
ACVRL1	activin A receptor type II-like 1	-1.07516	0.00410112
ADAM12	ADAM metallopeptidase domain 12	-1.11409	0.0138873
ADAM17	ADAM metallopeptidase domain 17	-1.48019	1.32736e-05
ADAM7	ADAM metallopeptidase domain 7	0.575907	0.0192006
ADAMTS4	ADAM metallopeptidase with thrombospondin type 1 motif, 4	0.877545	0.00715571
ADAMTS6	ADAM metallopeptidase with thrombospondin type 1 motif, 6	0.565437	0.0421755
ADAMTS8	ADAM metallopeptidase with thrombospondin type 1 motif, 8	-0.999475	0.00458416
ADAMTSL4	ADAMTS-like 4	-1.67866	3.89752e-05
ADAMTSL5	ADAMTS-like 5	1.53007	0.000108713
ADAR	adenosine deaminase, RNA-specific	-0.582237	0.0408368
ADARB2	adenosine deaminase, RNA-specific, B2 (non-functional)	1.40432	1.38891e-05
ADAT1	adenosine deaminase, tRNA-specific 1	0.840851	8.5856e-05
ADCK3	aarF domain containing kinase 3	-1.23092	0.000204442
ADCY10	adenylate cyclase 10 (soluble)	1.04669	0.0115904
ADCY3	adenylate cyclase 3	-0.543601	0.00129273
ADD1	adducin 1 (alpha)	-0.588345	0.0181996
ADD2	adducin 2 (beta)	1.20942	6.44904e-05
ADGRE2	adhesion G protein-coupled receptor E2	0.748476	0.0073705
ADGRE3	adhesion G protein-coupled receptor E3	-0.893046	0.00918931
ADGRE4P	adhesion G protein-coupled receptor E4, pseudogene	-0.983239	0.0180085
ADGRE5	adhesion G protein-coupled receptor E5	0.863564	0.000476558
ADGRF1	adhesion G protein-coupled receptor F1	0.939554	0.0128815
ADGRF4	adhesion G protein-coupled receptor F4	0.547777	0.0180953
ADGRF5	adhesion G protein-coupled receptor F5	0.975455	0.000253883
ADGRG2	adhesion G protein-coupled receptor G2	0.987654	0.0255041
ADGRG3	adhesion G protein-coupled receptor G3	0.964351	0.00870746
ADGRG5	adhesion G protein-coupled receptor G5	-1.41424	0.00071378
ADH1A	alcohol dehydrogenase 1A (class I), alpha polypeptide	1.37424	0.000261163
ADH6	alcohol dehydrogenase 6 (class V)	-0.751852	0.00330619
ADI1	acireductone dioxygenase 1	-1.09099	0.00416472
ADIPOR1	adiponectin receptor 1	-0.469036	0.0100618
ADIPOR2	adiponectin receptor 2	-1.22551	0.00150491
ADM2	adrenomedullin 2	1.15679	0.0064634
ADPGK	ADP-dependent glucokinase	-0.820948	0.0071236
ADPRHL1	ADP-ribosylhydrolase like 1	0.802708	0.00622039
ADPRHL2	ADP-ribosylhydrolase like 2	-1.089	0.00494757
ADPRM	ADP-ribose/CDP-alcohol diphosphatase, manganese-dependent	-0.692078	0.0307617
ADRA2B	adrenoceptor alpha 2B	-0.992326	0.00656039
ADRB2	adrenoceptor beta 2, surface	-1.23455	0.0109406
ADRBK2	adrenergic, beta, receptor kinase 2	-0.857027	1.96031e-05
AEN	apoptosis enhancing nuclease	0.746369	0.0379337
AFAP1L1	actin filament associated protein 1-like 1	-1.21425	0.00139567
AFF2	AF4/FMR2 family, member 2	0.780102	0.0306116
AFF4	AF4/FMR2 family, member 4	-0.380107	0.000896586
AGAP1	ArfGAP with GTPase domain, ankyrin repeat and PH domain 1	-2.15413	3.49755e-09
AGAP7P	ArfGAP with GTPase domain, ankyrin repeat and PH domain 7, pseudogene	-0.548768	0.0485004
AGBL4	ATP/GTP binding protein-like 4	0.59561	0.0365251
AGBL5	ATP/GTP binding protein-like 5	-0.571014	0.000375634
AGER	advanced glycosylation end product-specific receptor	0.954737	0.006052
AGGF1	angiogenic factor with G patch and FHA domains 1	-1.20178	0.00354115
AGMAT	agmatine ureohydrolase (agmatinase)	-0.865272	0.0470443
AGO4	argonaute RISC catalytic component 4	-0.946277	0.00194307
AGPAT4-IT1	AGPAT4 intronic transcript 1	-1.36081	0.00133033
AGTR2	angiotensin II receptor, type 2	0.603033	0.0314989
AHCY	adenosylhomocysteinase	0.671811	0.0473006
AHDC1	AT hook, DNA binding motif, containing 1	0.949653	0.0152581
AHI1	Abelson helper integration site 1	-1.41982	0.000177718
AHNAK2	AHNAK nucleoprotein 2	-1.15405	0.000898791
AHR	aryl hydrocarbon receptor	-0.468222	0.000982239
AHRR	aryl-hydrocarbon receptor repressor	-0.960629	0.0392826
AHSA2	AHA1, activator of heat shock 90kDa protein ATPase homolog 2 (yeast)	-0.48345	0.010311
AICDA	activation-induced cytidine deaminase	0.989167	9.50227e-05
AIDA	axin interactor, dorsalization associated	-1.04526	5.42904e-06
AIF1	allograft inflammatory factor 1	-0.45254	0.00029758
AIF1L	allograft inflammatory factor 1-like	0.794622	0.00750254
AIFM2	apoptosis-inducing factor, mitochondrion-associated, 2	-0.523052	0.0486933
AIFM3	apoptosis-inducing factor, mitochondrion-associated, 3	1.06307	0.0108126
AIRE	autoimmune regulator	1.6107	0.000134194
AK3	adenylate kinase 3	-0.703976	3.22943e-05
AK8	adenylate kinase 8	-0.868056	0.0206595
AKAP10	A kinase (PRKA) anchor protein 10	-0.943801	0.000280435
AKAP11	A kinase (PRKA) anchor protein 11	-0.561017	0.000350767
AKAP13	A kinase (PRKA) anchor protein 13	-0.458758	0.0125843
AKAP3	A kinase (PRKA) anchor protein 3	-1.18574	0.0115067
AKAP6	A kinase (PRKA) anchor protein 6	-0.638162	0.000497579
AKAP7	A kinase (PRKA) anchor protein 7	-1.19618	0.00688293
AKIRIN1	akirin 1	-1.08295	7.91088e-05
AKR1B1	aldo-keto reductase family 1, member B1 (aldose reductase)	-0.368735	0.00116442
AKR1D1	aldo-keto reductase family 1, member D1	1.06154	0.00752544
AKR7A3	aldo-keto reductase family 7, member A3 (aflatoxin aldehyde reductase)	-0.588794	0.0447063
AKT1S1	AKT1 substrate 1 (proline-rich)	0.690038	0.00809787
AKT2	v-akt murine thymoma viral oncogene homolog 2	-0.818745	0.000135174
AKT3	v-akt murine thymoma viral oncogene homolog 3	-0.911622	0.0082506
ALCAM	activated leukocyte cell adhesion molecule	-0.655988	2.02645e-06
ALDH18A1	aldehyde dehydrogenase 18 family, member A1	-1.04429	0.00545131
ALDH1A2	aldehyde dehydrogenase 1 family, member A2	-0.546557	8.54401e-05
ALDH1L2	aldehyde dehydrogenase 1 family, member L2	-0.710945	0.0128815
ALDH3A2	aldehyde dehydrogenase 3 family, member A2	-0.905776	0.00241433
ALDH3B1	aldehyde dehydrogenase 3 family, member B1	-0.476839	0.0344798
ALDH3B2	aldehyde dehydrogenase 3 family, member B2	1.52862	1.28541e-05
ALDH4A1	aldehyde dehydrogenase 4 family, member A1	-0.908613	9.23825e-09
ALDH5A1	aldehyde dehydrogenase 5 family, member A1	-1.12302	4.23202e-06
ALDH6A1	aldehyde dehydrogenase 6 family, member A1	-1.45944	3.29862e-05
ALDH9A1	aldehyde dehydrogenase 9 family, member A1	0.796429	0.000143604
ALG11	ALG11, alpha-1,2-mannosyltransferase	-0.764958	0.0144299
ALG14	ALG14, UDP-N-acetylglucosaminyltransferase subunit	-0.766121	0.0394937
ALG1L2	ALG1, chitobiosyldiphosphodolichol beta-mannosyltransferase-like 2	-1.29859	0.000112324
ALG3	ALG3, alpha-1,3- mannosyltransferase	0.784209	0.000105078
ALG5	ALG5, dolichyl-phosphate beta-glucosyltransferase	-0.799823	0.000216503
ALG6	ALG6, alpha-1,3-glucosyltransferase	-0.909373	0.0308342
ALG8	ALG8, alpha-1,3-glucosyltransferase	0.472867	0.00304857
ALG9	ALG9, alpha-1,2-mannosyltransferase	-0.970136	0.0205812
ALKBH3	alkB homolog 3, alpha-ketoglutarate-dependent dioxygenase	-1.07589	0.00912413
ALKBH5	alkB homolog 5, RNA demethylase	-0.696804	0.001524
ALOX12	arachidonate 12-lipoxygenase	1.15642	0.0085643
ALOXE3	arachidonate lipoxygenase 3	1.01588	0.0307617
ALPL	alkaline phosphatase, liver/bone/kidney	-0.685948	0.00813173
AMBP	alpha-1-microglobulin/bikunin precursor	1.1126	0.000531376
AMD1	adenosylmethionine decarboxylase 1	0.442192	0.00328192
AMDHD1	amidohydrolase domain containing 1	-1.33378	0.0019171
AMELX	amelogenin, X-linked	1.26547	0.00896463
AMELY	amelogenin, Y-linked	0.949805	0.0227124
AMIGO3	adhesion molecule with Ig-like domain 3	1.0245	0.00471671
AMMECR1L	AMMECR1-like	-1.51313	0.000139894
AMN	amnion associated transmembrane protein	0.622703	0.0423053
AMPD2	adenosine monophosphate deaminase 2	-0.663487	0.0134425
AMPD3	adenosine monophosphate deaminase 3	-0.548251	0.00189586
AMY2B	amylase, alpha 2B (pancreatic)	-1.32444	0.0017826
AMZ1	archaelysin family metallopeptidase 1	0.753962	0.0227655
AMZ2	archaelysin family metallopeptidase 2	-0.373205	0.0186905
ANAPC15	anaphase promoting complex subunit 15	-0.562083	0.000669709
ANG	angiogenin, ribonuclease, RNase A family, 5	-1.10031	0.00365682
ANGPTL2	angiopoietin-like 2	-1.39565	8.0842e-07
ANK1	ankyrin 1, erythrocytic	-1.41287	0.0148544
ANKAR	ankyrin and armadillo repeat containing	-1.14947	0.00330424
ANKEF1	ankyrin repeat and EF-hand domain containing 1	0.768059	0.0492146
ANKFY1	ankyrin repeat and FYVE domain containing 1	-0.565069	0.000379623
ANKMY2	ankyrin repeat and MYND domain containing 2	-0.861769	0.00703572
ANKRA2	ankyrin repeat, family A (RFXANK-like), 2	-0.994942	0.0290473
ANKRD11	ankyrin repeat domain 11	0.816911	4.3952e-05
ANKRD12	ankyrin repeat domain 12	-1.30829	2.40143e-09
ANKRD13A	ankyrin repeat domain 13A	-0.40014	0.0211151
ANKRD13C	ankyrin repeat domain 13C	-0.78175	0.0380216
ANKRD17	ankyrin repeat domain 17	-0.556873	0.00397306
ANKRD26	ankyrin repeat domain 26	-1.07509	0.00183189
ANKRD36C	ankyrin repeat domain 36C	-0.914532	0.0156098
ANKRD39	ankyrin repeat domain 39	-0.92468	0.0213643
ANKRD40	ankyrin repeat domain 40	-0.945544	0.00036906
ANKRD46	ankyrin repeat domain 46	1.00913	0.000707954
ANKRD50	ankyrin repeat domain 50	-1.23195	0.00220495
ANKS6	ankyrin repeat and sterile alpha motif domain containing 6	-0.55558	0.0453988
ANKZF1	ankyrin repeat and zinc finger domain containing 1	-1.27389	0.00273163
ANLN	anillin actin binding protein	0.81333	0.00334364
ANO7	anoctamin 7	0.821652	0.0137326
ANO8	anoctamin 8	0.998265	0.0195925
ANP32C	acidic (leucine-rich) nuclear phosphoprotein 32 family, member C	-1.83239	0.000214097
ANP32D	acidic (leucine-rich) nuclear phosphoprotein 32 family, member D	-0.976332	0.0224196
ANP32E	acidic (leucine-rich) nuclear phosphoprotein 32 family, member E	0.738191	0.000682012
ANTXR2	anthrax toxin receptor 2	-1.5336	6.04608e-07
ANTXRL	anthrax toxin receptor-like	0.67377	0.016619
ANXA4	annexin A4	-0.600479	0.000107489
ANXA5	annexin A5	-0.374055	0.000760064
ANXA7	annexin A7	-0.98565	0.00252856
AOAH	acyloxyacyl hydrolase (neutrophil)	-0.505602	0.00592643
AP1AR	adaptor-related protein complex 1 associated regulatory protein	-1.04179	0.0152974
AP1B1	adaptor-related protein complex 1, beta 1 subunit	-0.27444	0.0401132
AP1S1	adaptor-related protein complex 1, sigma 1 subunit	0.886503	0.000123161
AP2B1	adaptor-related protein complex 2, beta 1 subunit	-0.673588	0.000133124
AP2S1	adaptor-related protein complex 2, sigma 1 subunit	-0.369042	0.00266673
AP3S1	adaptor-related protein complex 3, sigma 1 subunit	0.533596	0.00458219
AP4B1	adaptor-related protein complex 4, beta 1 subunit	-1.20846	0.00101154
AP4S1	adaptor-related protein complex 4, sigma 1 subunit	-0.920266	0.00841636
APBA2	amyloid beta (A4) precursor protein-binding, family A, member 2	0.9175	0.0409805
APBB1	amyloid beta (A4) precursor protein-binding, family B, member 1 (Fe65)	-0.895053	0.022746
APBB3	amyloid beta (A4) precursor protein-binding, family B, member 3	-1.59128	0.000169836
APC2	adenomatosis polyposis coli 2	0.882686	0.00207512
APCDD1	adenomatosis polyposis coli down-regulated 1	1.38846	9.15505e-05
APCDD1L	adenomatosis polyposis coli down-regulated 1-like	1.75359	2.64384e-05
APEX1	APEX nuclease (multifunctional DNA repair enzyme) 1	-0.451979	0.000834519
APEX2	APEX nuclease (apurinic/apyrimidinic endonuclease) 2	0.683351	0.000101743
APH1A	APH1A gamma secretase subunit	-0.70277	0.00147019
APH1B	APH1B gamma secretase subunit	-0.358058	0.0388218
API5	apoptosis inhibitor 5	-0.674001	0.00747503
APIP	APAF1 interacting protein	-0.883122	0.000550815
APLP2	amyloid beta (A4) precursor-like protein 2	-0.346479	0.000257347
APMAP	adipocyte plasma membrane associated protein	-0.870133	1.4495e-05
APOA1BP	apolipoprotein A-I binding protein	-0.446727	0.000281195
APOBEC3D	apolipoprotein B mRNA editing enzyme, catalytic polypeptide-like 3D	0.73086	0.0421259
APOBEC3F	apolipoprotein B mRNA editing enzyme, catalytic polypeptide-like 3F	-1.72265	4.52147e-05
APOBR	apolipoprotein B receptor	1.30434	0.00243358
APOE	apolipoprotein E	-1.13962	3.88835e-05
APOF	apolipoprotein F	0.862254	0.0393853
APOL2	apolipoprotein L, 2	-0.575519	0.0410436
APOL3	apolipoprotein L, 3	0.689281	0.0245166
APOL4	apolipoprotein L, 4	-0.518879	0.0320605
APOM	apolipoprotein M	1.68015	4.83684e-05
APPBP2	amyloid beta precursor protein (cytoplasmic tail) binding protein 2	-0.954565	0.0161447
AQP10	aquaporin 10	1.16432	0.0230962
AQP6	aquaporin 6, kidney specific	1.42864	0.000166794
AQP7	aquaporin 7	0.905381	0.00430847
AQP9	aquaporin 9	-0.445826	0.00929817
ARAP1	ArfGAP with RhoGAP domain, ankyrin repeat and PH domain 1	-0.509002	0.001348
ARAP3	ArfGAP with RhoGAP domain, ankyrin repeat and PH domain 3	-0.723634	0.0275448
ARCN1	archain 1	-0.54001	0.00478312
AREL1	apoptosis resistant E3 ubiquitin protein ligase 1	0.478952	0.0320605
ARFGAP1	ADP-ribosylation factor GTPase activating protein 1	-1.09875	5.34402e-05
ARFGAP3	ADP-ribosylation factor GTPase activating protein 3	0.596579	0.00111987
ARFGEF1	ADP-ribosylation factor guanine nucleotide-exchange factor 1 (brefeldin A-inhibited)	-0.586041	0.0045949
ARHGAP15	Rho GTPase activating protein 15	-0.752575	0.0169383
ARHGAP19	Rho GTPase activating protein 19	0.772402	0.000133562
ARHGAP20	Rho GTPase activating protein 20	-0.857505	0.0266395
ARHGAP22	Rho GTPase activating protein 22	-1.5156	0.000781633
ARHGAP26	Rho GTPase activating protein 26	-0.403668	0.0420261
ARHGAP30	Rho GTPase activating protein 30	-0.943337	1.37449e-05
ARHGAP31	Rho GTPase activating protein 31	-0.926249	0.035687
ARHGAP5	Rho GTPase activating protein 5	-0.305434	0.0311429
ARHGAP6	Rho GTPase activating protein 6	-1.13353	0.0039593
ARHGEF10	Rho guanine nucleotide exchange factor (GEF) 10	-1.05428	0.0120618
ARHGEF11	Rho guanine nucleotide exchange factor (GEF) 11	-0.634855	0.000883076
ARHGEF12	Rho guanine nucleotide exchange factor (GEF) 12	-0.770471	0.0351324
ARHGEF15	Rho guanine nucleotide exchange factor (GEF) 15	1.37644	0.00247268
ARHGEF16	Rho guanine nucleotide exchange factor (GEF) 16	1.39341	0.000206163
ARHGEF17	Rho guanine nucleotide exchange factor (GEF) 17	-1.88253	6.93934e-09
ARHGEF2	Rho/Rac guanine nucleotide exchange factor (GEF) 2	-1.03446	8.0747e-05
ARHGEF40	Rho guanine nucleotide exchange factor (GEF) 40	-1.21019	0.0021419
ARHGEF9	Cdc42 guanine nucleotide exchange factor (GEF) 9	-0.357424	0.0368094
ARID3B	AT rich interactive domain 3B (BRIGHT-like)	0.600481	0.0416655
ARID3C	AT rich interactive domain 3C (BRIGHT-like)	1.00487	0.0108687
ARID5A	AT rich interactive domain 5A (MRF1-like)	-1.12684	0.000973338
ARID5B	AT rich interactive domain 5B (MRF1-like)	-0.669106	0.0335721
ARIH1	ariadne RBR E3 ubiquitin protein ligase 1	-0.378627	0.0423617
ARL1	ADP-ribosylation factor-like 1	-0.990064	2.58827e-06
ARL10	ADP-ribosylation factor-like 10	-0.547192	0.0269407
ARL13B	ADP-ribosylation factor-like 13B	0.446736	0.0415131
ARL3	ADP-ribosylation factor-like 3	-0.469071	0.000127465
ARL5A	ADP-ribosylation factor-like 5A	-0.586723	0.000422259
ARL5B	ADP-ribosylation factor-like 5B	0.440119	0.002945
ARL6IP1	ADP-ribosylation factor-like 6 interacting protein 1	-0.369556	0.00111524
ARL6IP5	ADP-ribosylation factor-like 6 interacting protein 5	-0.99935	1.05294e-06
ARL6IP6	ADP-ribosylation factor-like 6 interacting protein 6	-1.40197	0.00367713
ARL9	ADP-ribosylation factor-like 9	0.973094	0.00178068
ARMC1	armadillo repeat containing 1	0.58434	0.0101969
ARMC10	armadillo repeat containing 10	-1.44962	8.5856e-05
ARMC2	armadillo repeat containing 2	0.848125	0.0224757
ARMC6	armadillo repeat containing 6	0.718056	0.0201365
ARMC7	armadillo repeat containing 7	0.848757	0.00201238
ARMC8	armadillo repeat containing 8	-0.798916	0.0147681
ARMC9	armadillo repeat containing 9	-0.510084	0.00325296
ARMCX2	armadillo repeat containing, X-linked 2	-1.04498	0.018716
ARMCX3	armadillo repeat containing, X-linked 3	-1.20506	0.00768713
ARMCX5-GPRASP2	ARMCX5-GPRASP2 readthrough	-0.498753	0.0449892
ARMT1	acidic residue methyltransferase 1	-1.02139	0.0257162
ARNT	aryl hydrocarbon receptor nuclear translocator	-0.867677	0.00176397
ARNTL	aryl hydrocarbon receptor nuclear translocator-like	-0.841857	5.27413e-05
ARPC2	actin related protein 2/3 complex, subunit 2, 34kDa	-0.516206	0.0287224
ARPC3	actin related protein 2/3 complex, subunit 3, 21kDa	-0.852026	0.0479449
ARPC5	actin related protein 2/3 complex, subunit 5, 16kDa	-0.548882	2.91567e-05
ARPIN	actin-related protein 2/3 complex inhibitor	-1.01416	0.00396994
ARRB2	arrestin, beta 2	-0.331175	0.0276413
ARRDC1	arrestin domain containing 1	-0.978029	0.00142886
ARSB	arylsulfatase B	-0.402595	0.000515776
ARSD	arylsulfatase D	-0.923661	0.0362818
ARSK	arylsulfatase family, member K	-0.472274	0.0477515
ART5	ADP-ribosyltransferase 5	0.690351	0.0333849
ARTN	artemin	2.03382	7.25244e-08
ARV1	ARV1 homolog, fatty acid homeostasis modulator	-0.571815	0.00262015
ASAH1	N-acylsphingosine amidohydrolase (acid ceramidase) 1	-0.518466	1.10815e-06
ASAP1	ArfGAP with SH3 domain, ankyrin repeat and PH domain 1	-1.05577	8.96401e-05
ASB10	ankyrin repeat and SOCS box containing 10	0.812795	0.0237096
ASB12	ankyrin repeat and SOCS box containing 12	0.821988	0.0381592
ASB16	ankyrin repeat and SOCS box containing 16	1.47848	7.68089e-05
ASB7	ankyrin repeat and SOCS box containing 7	0.325285	0.0433222
ASB8	ankyrin repeat and SOCS box containing 8	-0.340958	0.0186275
ASCC2	activating signal cointegrator 1 complex subunit 2	-2.13968	1.47251e-05
ASGR1	asialoglycoprotein receptor 1	0.692109	0.0317628
ASIC2	acid sensing (proton gated) ion channel 2	1.5573	0.000137925
ASIC3	acid sensing (proton gated) ion channel 3	0.961642	0.00149633
ASL	argininosuccinate lyase	-0.933272	0.00611948
ASPHD1	aspartate beta-hydroxylase domain containing 1	-0.740027	0.00172762
ASPM	abnormal spindle microtubule assembly	0.679447	0.0140665
ASRGL1	asparaginase like 1	1.07871	0.0231078
ASXL1	additional sex combs like transcriptional regulator 1	-0.955466	0.00163642
ATAD2B	ATPase family, AAA domain containing 2B	0.850421	0.00682035
ATAD3C	ATPase family, AAA domain containing 3C	-1.36665	0.000632407
ATAD5	ATPase family, AAA domain containing 5	-1.06935	0.0075192
ATCAY	ataxia, cerebellar, Cayman type	0.815651	0.0117299
ATF4	activating transcription factor 4	-0.422222	0.00342743
ATF6	activating transcription factor 6	-0.326381	0.0274902
ATF7	activating transcription factor 7	-0.448392	0.00868313
ATF7IP2	activating transcription factor 7 interacting protein 2	-0.975532	0.000407149
ATG12	autophagy related 12	-0.632571	0.0127045
ATG14	autophagy related 14	-1.27613	8.36736e-05
ATG4A	autophagy related 4A, cysteine peptidase	-0.683978	0.0327562
ATG4B	autophagy related 4B, cysteine peptidase	-1.61938	8.82227e-05
ATG7	autophagy related 7	0.263439	0.0170138
ATIC	5-aminoimidazole-4-carboxamide ribonucleotide formyltransferase/IMP cyclohydrolase	-0.816028	0.00300989
ATL1	atlastin GTPase 1	-0.951506	0.0148086
ATL3	atlastin GTPase 3	-0.579402	0.0452687
ATOH1	atonal bHLH transcription factor 1	0.743899	0.0222635
ATP10A	ATPase, class V, type 10A	0.778918	0.0178417
ATP10B	ATPase, class V, type 10B	-0.902308	0.0155921
ATP11C	ATPase, class VI, type 11C	-1.28556	0.00247768
ATP13A5-AS1	ATP13A5 antisense RNA 1	0.74347	0.0115258
ATP1A3	ATPase, Na+/K+ transporting, alpha 3 polypeptide	-0.626402	0.0266671
ATP1A4	ATPase, Na+/K+ transporting, alpha 4 polypeptide	1.2612	0.00404103
ATP1B2	ATPase, Na+/K+ transporting, beta 2 polypeptide	1.10798	0.000274085
ATP2A1	ATPase, Ca++ transporting, cardiac muscle, fast twitch 1	0.852288	0.0118196
ATP2B3	ATPase, Ca++ transporting, plasma membrane 3	0.901147	0.000389846
ATP2C2	ATPase, Ca++ transporting, type 2C, member 2	0.665562	0.0331952
ATP4A	ATPase, H+/K+ exchanging, alpha polypeptide	-0.641562	0.0385668
ATP5A1	ATP synthase, H+ transporting, mitochondrial F1 complex, alpha subunit 1, cardiac muscle	-1.11716	5.72055e-05
ATP5B	ATP synthase, H+ transporting, mitochondrial F1 complex, beta polypeptide	-0.255895	0.0130063
ATP5D	ATP synthase, H+ transporting, mitochondrial F1 complex, delta subunit	0.271871	0.00832587
ATP5G1	ATP synthase, H+ transporting, mitochondrial Fo complex, subunit C1 (subunit 9)	0.395416	0.00489625
ATP5G3	ATP synthase, H+ transporting, mitochondrial Fo complex, subunit C3 (subunit 9)	-0.583646	8.28416e-05
ATP5J2	ATP synthase, H+ transporting, mitochondrial Fo complex, subunit F2	0.309726	0.0201987
ATP5L2	ATP synthase, H+ transporting, mitochondrial Fo complex, subunit G2	-1.17262	0.00243358
ATP5O	ATP synthase, H+ transporting, mitochondrial F1 complex, O subunit	-0.383034	0.00483634
ATP5S	ATP synthase, H+ transporting, mitochondrial Fo complex, subunit s (factor B)	-1.06936	0.00304528
ATP6AP1L	ATPase, H+ transporting, lysosomal accessory protein 1-like	1.01186	0.0040612
ATP6V0A2	ATPase, H+ transporting, lysosomal V0 subunit a2	0.382781	0.00279156
ATP6V0D1	ATPase, H+ transporting, lysosomal 38kDa, V0 subunit d1	-0.486822	0.00758352
ATP6V0E1	ATPase, H+ transporting, lysosomal 9kDa, V0 subunit e1	-0.824903	7.97829e-05
ATP6V0E2	ATPase, H+ transporting V0 subunit e2	1.43367	0.000857246
ATP6V1C1	ATPase, H+ transporting, lysosomal 42kDa, V1 subunit C1	-0.400598	0.00765088
ATP6V1F	ATPase, H+ transporting, lysosomal 14kDa, V1 subunit F	-0.363806	0.000318495
ATP6V1G1	ATPase, H+ transporting, lysosomal 13kDa, V1 subunit G1	-0.191489	0.0497257
ATP6V1H	ATPase, H+ transporting, lysosomal 50/57kDa, V1 subunit H	-0.478327	0.0136194
ATP8	ATP synthase F0 subunit 8	-0.410145	0.000408449
ATP8A1	ATPase, aminophospholipid transporter (APLT), class I, type 8A, member 1	-1.04839	0.0251544
ATP8A2	ATPase, aminophospholipid transporter, class I, type 8A, member 2	0.87298	0.00787216
ATP9A	ATPase, class II, type 9A	-0.29523	0.0434383
ATP9B	ATPase, class II, type 9B	-1.69265	1.01154e-06
ATRAID	all-trans retinoic acid-induced differentiation factor	-0.853678	0.00643093
ATRIP	ATR interacting protein	-0.932039	0.00913226
ATRX	alpha thalassemia/mental retardation syndrome X-linked	-1.32966	0.0179727
ATXN1L	ataxin 1-like	-1.35737	2.26531e-06
ATXN3	ataxin 3	0.746145	0.000328606
ATXN3L	ataxin 3-like	0.655819	0.0109455
ATXN7L3	ataxin 7-like 3	-0.864334	0.00252827
ATXN7L3B	ataxin 7-like 3B	-0.308643	0.0066483
AURKA	aurora kinase A	0.762595	0.00275943
AURKAIP1	aurora kinase A interacting protein 1	-1.03482	0.000222956
AVIL	advillin	1.79043	1.18899e-05
AVPI1	arginine vasopressin-induced 1	1.30291	0.00538821
AVPR1B	arginine vasopressin receptor 1B	0.7001	0.00540049
AWAT2	acyl-CoA wax alcohol acyltransferase 2	0.645778	0.0377933
AXIN1	axin 1	-1.36675	6.32286e-05
B3GALT4	UDP-Gal:betaGlcNAc beta 1,3-galactosyltransferase, polypeptide 4	-1.75791	0.000351215
B3GAT3	beta-1,3-glucuronyltransferase 3	-1.26152	0.000650985
B3GNT2	UDP-GlcNAc:betaGal beta-1,3-N-acetylglucosaminyltransferase 2	-1.2196	4.27598e-06
B3GNT4	UDP-GlcNAc:betaGal beta-1,3-N-acetylglucosaminyltransferase 4	0.978142	0.00157422
B3GNT5	UDP-GlcNAc:betaGal beta-1,3-N-acetylglucosaminyltransferase 5	-1.34922	0.00840956
B4GALNT1	beta-1,4-N-acetyl-galactosaminyl transferase 1	1.47176	2.90418e-05
B4GALT4	UDP-Gal:betaGlcNAc beta 1,4- galactosyltransferase, polypeptide 4	-0.86343	0.0140365
B4GAT1	beta-1,4-glucuronyltransferase 1	-0.695865	0.00726156
B9D1	B9 protein domain 1	-0.741016	0.0416655
BAALC	brain and acute leukemia, cytoplasmic	-0.794594	0.0453324
BABAM1	BRISC and BRCA1 A complex member 1	-0.478039	0.00772842
BACE2	beta-site APP-cleaving enzyme 2	0.690136	0.00186839
BACH1	BTB and CNC homology 1, basic leucine zipper transcription factor 1	0.560802	0.019694
BACH2	BTB and CNC homology 1, basic leucine zipper transcription factor 2	0.80454	0.0083616
BAG2	BCL2-associated athanogene 2	-1.66566	0.000220296
BAG4	BCL2-associated athanogene 4	-0.726069	0.00144599
BAG6	BCL2-associated athanogene 6	-0.654488	1.49243e-05
BAGE	B melanoma antigen	-1.4627	6.16459e-05
BAK1	BCL2-antagonist/killer 1	-1.03085	0.000607735
BANK1	B-cell scaffold protein with ankyrin repeats 1	0.98899	0.00185452
BARD1	BRCA1 associated RING domain 1	1.03333	6.09069e-05
BARHL1	BarH-like homeobox 1	1.44652	0.00040343
BATF3	basic leucine zipper transcription factor, ATF-like 3	0.857226	0.00511191
BAZ2A	bromodomain adjacent to zinc finger domain, 2A	-1.44247	4.41183e-05
BAZ2B	bromodomain adjacent to zinc finger domain, 2B	-0.89839	0.000137495
BBIP1	BBSome interacting protein 1	0.669181	0.00115248
BBS1	Bardet-Biedl syndrome 1	0.997946	0.0222522
BBS2	Bardet-Biedl syndrome 2	-0.996993	0.00702043
BBS4	Bardet-Biedl syndrome 4	-1.11674	0.00387724
BBS7	Bardet-Biedl syndrome 7	-1.23928	0.0199459
BBS9	Bardet-Biedl syndrome 9	-1.15572	0.00820126
BBX	bobby sox homolog (Drosophila)	-0.365468	0.0283421
BCAS4	breast carcinoma amplified sequence 4	1.93798	2.052e-05
BCAT1	branched chain amino-acid transaminase 1, cytosolic	-0.739766	6.08849e-05
BCKDHA	branched chain keto acid dehydrogenase E1, alpha polypeptide	-0.674989	0.0010237
BCKDHB	branched chain keto acid dehydrogenase E1, beta polypeptide	-1.10035	0.0104962
BCL11B	B-cell CLL/lymphoma 11B (zinc finger protein)	1.33794	0.00314629
BCL2	B-cell CLL/lymphoma 2	0.502809	0.00473061
BCL2L1	BCL2-like 1	-0.725497	4.66226e-06
BCL2L11	BCL2-like 11 (apoptosis facilitator)	-0.825781	0.0105698
BCL2L12	BCL2-like 12 (proline rich)	0.676265	0.00597385
BCL3	B-cell CLL/lymphoma 3	1.00545	0.000121013
BCL6	B-cell CLL/lymphoma 6	0.670063	0.000160768
BCL6B	B-cell CLL/lymphoma 6, member B	1.08028	0.00334525
BCL9L	B-cell CLL/lymphoma 9-like	-1.13899	0.00171466
BCLAF1	BCL2-associated transcription factor 1	0.415662	0.00694024
BCORL1	BCL6 corepressor-like 1	0.481438	0.0493487
BCS1L	BC1 (ubiquinol-cytochrome c reductase) synthesis-like	-0.532246	0.036952
BDH1	3-hydroxybutyrate dehydrogenase, type 1	-1.66249	1.76898e-06
BDKRB2	bradykinin receptor B2	1.38791	0.0010919
BDP1	B double prime 1, subunit of RNA polymerase III transcription initiation factor IIIB	-1.9092	9.2772e-05
BET1	Bet1 golgi vesicular membrane trafficking protein	-1.40563	0.000929787
BET1L	Bet1 golgi vesicular membrane trafficking protein-like	-2.24466	2.42528e-06
BHLHA9	basic helix-loop-helix family, member a9	1.72841	6.13168e-07
BHLHE40	basic helix-loop-helix family, member e40	-0.796704	0.00010715
BHLHE41	basic helix-loop-helix family, member e41	-0.498598	8.69804e-05
BICD2	bicaudal D homolog 2 (Drosophila)	-0.902871	0.0120045
BIK	BCL2-interacting killer (apoptosis-inducing)	-0.609671	0.00953925
BIN1	bridging integrator 1	-0.606958	0.0136075
BIN3	bridging integrator 3	-1.84248	4.51541e-10
BIRC2	baculoviral IAP repeat containing 2	-0.948372	3.14104e-05
BIRC5	baculoviral IAP repeat containing 5	1.41559	0.000143863
BIVM-ERCC5	BIVM-ERCC5 readthrough	-0.963163	0.016522
BLID	BH3-like motif containing, cell death inducer	1.28351	5.51964e-05
BLMH	bleomycin hydrolase	-0.759931	0.0378739
BLNK	B-cell linker	-0.709046	0.0118888
BLOC1S1-RDH5	BLOC1S1-RDH5 readthrough	-0.279654	0.0243204
BLOC1S3	biogenesis of lysosomal organelles complex-1, subunit 3	1.16984	0.00234655
BLOC1S5	biogenesis of lysosomal organelles complex-1, subunit 5, muted	0.272262	0.0496911
BLZF1	basic leucine zipper nuclear factor 1	-0.760937	0.000280435
BMP1	bone morphogenetic protein 1	-1.11656	0.00864148
BMP2	bone morphogenetic protein 2	-0.654331	0.0240271
BMP7	bone morphogenetic protein 7	1.34954	0.0016892
BMP8A	bone morphogenetic protein 8a	0.929106	0.032583
BMS1P20	BMS1 ribosome biogenesis factor pseudogene 20	-1.97511	4.18058e-05
BNC2	basonuclin 2	-1.10711	0.000241992
BNIP3	BCL2/adenovirus E1B 19kDa interacting protein 3	-0.87966	0.00407242
BOLA2	bolA family member 2	0.654168	0.000134401
BORCS7	BLOC-1 related complex subunit 7	-0.901194	0.000614501
BPESC1	blepharophimosis, epicanthus inversus and ptosis, candidate 1 (non-protein coding)	0.986509	0.002141
BPIFA2	BPI fold containing family A, member 2	0.515961	0.0224196
BPIFB2	BPI fold containing family B, member 2	0.971103	0.0205317
BPIFB3	BPI fold containing family B, member 3	1.18437	0.00392912
BPIFB4	BPI fold containing family B, member 4	1.20874	0.0175077
BPIFB6	BPI fold containing family B, member 6	1.19244	0.00154364
BPNT1	3'(2'), 5'-bisphosphate nucleotidase 1	-1.445	0.00199051
BPY2B	basic charge, Y-linked, 2B	0.768263	0.00663936
BPY2C	basic charge, Y-linked, 2C	1.35746	0.00910755
BRAF	B-Raf proto-oncogene, serine/threonine kinase	-0.54263	0.000796584
BRCC3	BRCA1/BRCA2-containing complex, subunit 3	-0.695348	0.00278238
BRD4	bromodomain containing 4	-0.657772	0.00132249
BRD7	bromodomain containing 7	-0.598381	0.000770516
BRF1	BRF1, RNA polymerase III transcription initiation factor 90 kDa subunit	-1.17919	0.0027546
BRIX1	BRX1, biogenesis of ribosomes	-0.961569	0.00193695
BRK1	BRICK1, SCAR/WAVE actin-nucleating complex subunit	-1.06467	0.000299033
BRWD3	bromodomain and WD repeat domain containing 3	-1.54303	7.25244e-08
BSG	basigin (Ok blood group)	-0.213786	0.0214243
BSND	barttin CLCNK-type chloride channel accessory beta subunit	1.76944	1.11554e-05
BSX	brain-specific homeobox	1.04394	0.00437891
BTAF1	BTAF1 RNA polymerase II, B-TFIID transcription factor-associated, 170kDa	-0.76296	0.00113486
BTBD1	BTB (POZ) domain containing 1	-0.888018	0.000379205
BTBD10	BTB (POZ) domain containing 10	-1.99059	1.9004e-06
BTBD16	BTB (POZ) domain containing 16	0.692226	0.00563317
BTBD19	BTB (POZ) domain containing 19	-0.873408	0.040363
BTBD3	BTB (POZ) domain containing 3	-0.792497	0.00336865
BTG1	B-cell translocation gene 1, anti-proliferative	1.36006	8.65204e-06
BTG3	BTG family, member 3	-1.55839	3.9566e-05
BTK	Bruton agammaglobulinemia tyrosine kinase	-1.08942	5.9755e-05
BTN3A2	butyrophilin, subfamily 3, member A2	-1.33628	5.44632e-05
BTN3A3	butyrophilin, subfamily 3, member A3	-0.560303	0.0128132
BTNL2	butyrophilin-like 2	0.928405	0.00100871
BYSL	bystin-like	-1.16122	0.00504599
C10orf10	chromosome 10 open reading frame 10	0.964925	0.0266554
C10orf128	chromosome 10 open reading frame 128	-1.05364	0.00515307
C10orf76	chromosome 10 open reading frame 76	-1.22236	1.43988e-05
C11orf68	chromosome 11 open reading frame 68	-1.62876	6.41135e-07
C11orf85	chromosome 11 open reading frame 85	1.28495	4.23953e-05
C11orf94	chromosome 11 open reading frame 94	1.04589	0.00635444
C12orf29	chromosome 12 open reading frame 29	-0.483383	0.0319576
C12orf49	chromosome 12 open reading frame 49	-0.379978	0.0215953
C12orf65	chromosome 12 open reading frame 65	-1.54134	0.000180136
C12orf66	chromosome 12 open reading frame 66	-1.40674	6.39372e-05
C12orf73	chromosome 12 open reading frame 73	-1.55972	1.45582e-05
C14orf119	chromosome 14 open reading frame 119	-0.509654	0.000201541
C14orf132	chromosome 14 open reading frame 132	0.804106	0.0300694
C14orf142	chromosome 14 open reading frame 142	-1.46714	1.10959e-05
C14orf37	chromosome 14 open reading frame 37	1.63885	1.35907e-05
C15orf27	chromosome 15 open reading frame 27	-0.786461	0.00486386
C15orf48	chromosome 15 open reading frame 48	-1.91903	0.00012608
C15orf52	chromosome 15 open reading frame 52	1.15477	0.00606036
C15orf57	chromosome 15 open reading frame 57	-0.550571	0.0187842
C16orf45	chromosome 16 open reading frame 45	-1.27636	0.00305774
C16orf54	chromosome 16 open reading frame 54	-1.43253	0.000669709
C16orf87	chromosome 16 open reading frame 87	-1.09579	0.0241125
C17orf104	chromosome 17 open reading frame 104	1.03532	0.00695496
C17orf62	chromosome 17 open reading frame 62	-1.31864	0.000244982
C17orf96	chromosome 17 open reading frame 96	1.77421	2.38833e-06
C17orf99	chromosome 17 open reading frame 99	1.53623	5.14736e-05
C18orf32	chromosome 18 open reading frame 32	-0.4894	0.00682191
C18orf8	chromosome 18 open reading frame 8	-0.85592	0.0217496
C19orf24	chromosome 19 open reading frame 24	0.722495	0.0357784
C19orf25	chromosome 19 open reading frame 25	1.23582	0.000250224
C19orf35	chromosome 19 open reading frame 35	0.883333	0.0222551
C19orf66	chromosome 19 open reading frame 66	-1.29778	2.54302e-05
C19orf68	chromosome 19 open reading frame 68	1.53197	7.77306e-09
C19orf70	chromosome 19 open reading frame 70	-1.08077	0.00986625
C1GALT1C1	C1GALT1-specific chaperone 1	-0.800776	0.00750756
C1orf111	chromosome 1 open reading frame 111	0.973808	0.0114418
C1orf123	chromosome 1 open reading frame 123	-0.958346	2.95805e-08
C1orf174	chromosome 1 open reading frame 174	-0.931625	0.000131184
C1orf185	chromosome 1 open reading frame 185	0.549376	0.02144
C1orf198	chromosome 1 open reading frame 198	1.66541	1.02785e-05
C1orf210	chromosome 1 open reading frame 210	1.6275	4.74195e-06
C1orf35	chromosome 1 open reading frame 35	-0.604697	0.000252435
C1orf54	chromosome 1 open reading frame 54	-0.550249	0.0319656
C1orf61	chromosome 1 open reading frame 61	0.806053	0.0455984
C1orf68	chromosome 1 open reading frame 68	1.13208	0.000200053
C1QC	complement component 1, q subcomponent, C chain	-0.756145	5.22516e-06
C1QL3	complement component 1, q subcomponent-like 3	-0.844941	0.0325148
C1QTNF1	C1q and tumor necrosis factor related protein 1	1.0029	0.00823516
C1QTNF3-AMACR	C1QTNF3-AMACR readthrough (NMD candidate)	-0.636217	0.0166425
C1S	complement component 1, s subcomponent	-0.897196	0.0437737
C20orf24	chromosome 20 open reading frame 24	0.202977	0.0356757
C21orf2	chromosome 21 open reading frame 2	-1.75737	8.21489e-06
C22orf29	chromosome 22 open reading frame 29	-1.02695	0.00184037
C22orf39	chromosome 22 open reading frame 39	-0.953414	0.00471798
C2CD2L	C2CD2-like	0.725603	0.0262557
C2CD4A	C2 calcium-dependent domain containing 4A	0.711712	0.00662369
C2CD4D	C2 calcium-dependent domain containing 4D	0.866505	0.001739
C2CD5	C2 calcium-dependent domain containing 5	-0.802278	0.00470247
C2orf42	chromosome 2 open reading frame 42	-0.713651	0.0353492
C2orf44	chromosome 2 open reading frame 44	-0.607172	0.0474038
C2orf49	chromosome 2 open reading frame 49	-0.917706	0.000792784
C2orf50	chromosome 2 open reading frame 50	0.733727	0.0282766
C2orf57	chromosome 2 open reading frame 57	0.84058	0.00472964
C2orf66	chromosome 2 open reading frame 66	0.868284	0.00940323
C2orf70	chromosome 2 open reading frame 70	1.17806	0.00265486
C2orf74	chromosome 2 open reading frame 74	-1.03435	0.00154114
C2orf88	chromosome 2 open reading frame 88	1.75322	3.2064e-05
C3orf38	chromosome 3 open reading frame 38	-0.887869	0.0128571
C3P1	complement component 3 precursor pseudogene	0.591495	0.00447186
C4A	complement component 4A (Rodgers blood group)	-1.31859	0.000385189
C4B	complement component 4B (Chido blood group)	-1.31859	0.000385189
C4orf29	chromosome 4 open reading frame 29	-0.659236	0.00845604
C4orf32	chromosome 4 open reading frame 32	-0.489417	0.0223396
C4orf33	chromosome 4 open reading frame 33	-1.12633	0.0130343
C5AR2	complement component 5a receptor 2	-1.2964	0.000370708
C5orf38	chromosome 5 open reading frame 38	1.22239	0.00164476
C5orf51	chromosome 5 open reading frame 51	-1.154	0.000717878
C5orf64	chromosome 5 open reading frame 64	0.924044	0.00975041
C6orf1	chromosome 6 open reading frame 1	-0.645459	0.00869344
C6orf106	chromosome 6 open reading frame 106	-1.10198	8.69804e-05
C6orf120	chromosome 6 open reading frame 120	-0.71164	0.0301914
C6orf163	chromosome 6 open reading frame 163	0.760659	0.0495933
C7orf49	chromosome 7 open reading frame 49	-0.705327	0.00137654
C7orf50	chromosome 7 open reading frame 50	-1.48282	3.18322e-08
C8A	complement component 8, alpha polypeptide	1.89117	2.94139e-05
C8orf44	chromosome 8 open reading frame 44	0.597623	0.0416413
C9orf116	chromosome 9 open reading frame 116	1.31324	0.00207718
C9orf129	chromosome 9 open reading frame 129	0.356486	0.0159131
C9orf156	chromosome 9 open reading frame 156	-0.556007	0.0180487
C9orf24	chromosome 9 open reading frame 24	1.20967	0.00146343
C9orf72	chromosome 9 open reading frame 72	-1.48534	0.0023791
C9orf9	chromosome 9 open reading frame 9	0.923076	0.00342743
CA11	carbonic anhydrase XI	1.33708	0.000846297
CA5B	carbonic anhydrase VB, mitochondrial	-1.007	2.64384e-05
CA9	carbonic anhydrase IX	0.822292	0.00256434
CAAP1	caspase activity and apoptosis inhibitor 1	-1.00683	1.23395e-05
CAB39L	calcium binding protein 39-like	-0.707694	0.00010869
CABLES1	Cdk5 and Abl enzyme substrate 1	-0.563202	0.00334125
CABLES2	Cdk5 and Abl enzyme substrate 2	0.846823	0.0200112
CABP7	calcium binding protein 7	0.739952	0.00304857
CACHD1	cache domain containing 1	1.28705	0.000396101
CACNA1D	calcium channel, voltage-dependent, L type, alpha 1D subunit	0.961488	0.0176809
CACNB1	calcium channel, voltage-dependent, beta 1 subunit	-1.18566	0.00763516
CACNB3	calcium channel, voltage-dependent, beta 3 subunit	-1.46936	3.28208e-06
CACNG1	calcium channel, voltage-dependent, gamma subunit 1	1.53018	0.00212696
CACNG7	calcium channel, voltage-dependent, gamma subunit 7	0.986557	0.00185693
CACUL1	CDK2-associated, cullin domain 1	-0.615579	2.26651e-06
CADM1	cell adhesion molecule 1	-0.992808	0.00281712
CAGE1	cancer antigen 1	0.526956	0.00898474
CALB2	calbindin 2	-0.852389	0.0371592
CALM3	calmodulin 3 (phosphorylase kinase, delta)	-0.264637	0.0122571
CALU	calumenin	-0.518545	0.00124988
CALY	calcyon neuron-specific vesicular protein	1.51517	0.000320758
CAMK1	calcium/calmodulin-dependent protein kinase I	0.303428	0.0345941
CAMK1D	calcium/calmodulin-dependent protein kinase ID	-1.79216	5.50421e-06
CAMK2D	calcium/calmodulin-dependent protein kinase II delta	-1.83369	2.88422e-06
CAMKMT	calmodulin-lysine N-methyltransferase	-1.09316	0.0154426
CAMLG	calcium modulating ligand	-0.330975	0.00661779
CAMSAP1	calmodulin regulated spectrin-associated protein 1	-0.616592	0.00782071
CAMSAP2	calmodulin regulated spectrin-associated protein family, member 2	0.434057	0.0269944
CAND1	cullin-associated and neddylation-dissociated 1	-1.70964	8.02311e-06
CAND2	cullin-associated and neddylation-dissociated 2 (putative)	0.818683	0.00472964
CAP1	CAP, adenylate cyclase-associated protein 1 (yeast)	-0.277287	0.0128338
CAPG	capping protein (actin filament), gelsolin-like	-0.315908	0.0268767
CAPN10	calpain 10	0.608211	0.0404945
CAPN13	calpain 13	0.648701	0.0123665
CAPN15	calpain 15	-0.970837	0.0139037
CAPN3	calpain 3	-2.24801	2.48621e-09
CAPN5	calpain 5	1.64696	8.0747e-05
CAPN7	calpain 7	-2.02708	8.21083e-06
CAPNS2	calpain, small subunit 2	0.895554	0.00240238
CAPRIN2	caprin family member 2	-1.29304	4.96121e-06
CAPS2	calcyphosine 2	0.8139	0.0273451
CAPZA2	capping protein (actin filament) muscle Z-line, alpha 2	0.361468	0.0211518
CARD10	caspase recruitment domain family, member 10	1.2135	0.00353295
CARD16	caspase recruitment domain family, member 16	-0.587742	0.00439312
CARD6	caspase recruitment domain family, member 6	-0.358669	0.0427382
CARNS1	carnosine synthase 1	-0.757396	0.0493423
CARS	cysteinyl-tRNA synthetase	-1.07438	0.0109942
CARS2	cysteinyl-tRNA synthetase 2, mitochondrial (putative)	-0.927104	2.56317e-06
CASC1	cancer susceptibility candidate 1	0.952707	0.00514919
CASC4	cancer susceptibility candidate 4	-0.736357	3.36829e-05
CASC5	cancer susceptibility candidate 5	1.09708	0.00254408
CASKIN1	CASK interacting protein 1	1.90606	2.68438e-05
CASP1	caspase 1, apoptosis-related cysteine peptidase	-0.644782	0.000708211
CASP2	caspase 2, apoptosis-related cysteine peptidase	0.601755	0.0117514
CASP4	caspase 4, apoptosis-related cysteine peptidase	-0.389484	0.00498845
CASP5	caspase 5, apoptosis-related cysteine peptidase	1.11033	0.002763
CASP6	caspase 6, apoptosis-related cysteine peptidase	-0.757219	9.80902e-05
CASP7	caspase 7, apoptosis-related cysteine peptidase	0.55233	0.0039144
CAT	catalase	-0.621794	0.0050007
CATSPER3	cation channel, sperm associated 3	-0.915587	0.0327697
CATSPER4	cation channel, sperm associated 4	0.592636	0.0143458
CATSPERG	catsper channel auxiliary subunit gamma	1.32361	0.000164831
CBFA2T3	core-binding factor, runt domain, alpha subunit 2; translocated to, 3	1.46953	0.000756373
CBFB	core-binding factor, beta subunit	-0.511448	0.0158665
CBLL1	Cbl proto-oncogene-like 1, E3 ubiquitin protein ligase	-0.628639	0.0205958
CBR1	carbonyl reductase 1	-0.811628	0.0349949
CBR4	carbonyl reductase 4	-1.71862	3.81456e-05
CBWD1	COBW domain containing 1	-0.351864	0.00701626
CBWD6	COBW domain containing 6	-0.517682	0.0103885
CBX3	chromobox homolog 3	0.30255	0.0428767
CBX7	chromobox homolog 7	-1.8856	9.08172e-07
CC2D2A	coiled-coil and C2 domain containing 2A	-1.16897	0.00279373
CCDC102A	coiled-coil domain containing 102A	-0.774589	0.0373486
CCDC102B	coiled-coil domain containing 102B	-1.2566	0.00831277
CCDC105	coiled-coil domain containing 105	0.791923	3.3035e-05
CCDC106	coiled-coil domain containing 106	-0.910179	0.0123759
CCDC109B	coiled-coil domain containing 109B	-0.632602	0.0189078
CCDC112	coiled-coil domain containing 112	-0.69474	0.00274282
CCDC115	coiled-coil domain containing 115	-0.977936	5.50803e-05
CCDC117	coiled-coil domain containing 117	-1.4421	0.0066502
CCDC12	coiled-coil domain containing 12	-0.401643	0.0438186
CCDC121	coiled-coil domain containing 121	-1.06538	0.0131348
CCDC122	coiled-coil domain containing 122	-1.27389	7.51026e-05
CCDC126	coiled-coil domain containing 126	-1.24169	0.00201238
CCDC137	coiled-coil domain containing 137	-0.796185	0.0147782
CCDC141	coiled-coil domain containing 141	0.637161	0.0015636
CCDC148	coiled-coil domain containing 148	1.50298	0.000187417
CCDC151	coiled-coil domain containing 151	0.878846	0.00899426
CCDC162P	coiled-coil domain containing 162, pseudogene	0.624573	0.00737809
CCDC174	coiled-coil domain containing 174	-0.974841	0.00370689
CCDC176	coiled-coil domain containing 176	-0.967538	0.0172608
CCDC183	coiled-coil domain containing 183	-0.657788	0.0307565
CCDC184	coiled-coil domain containing 184	0.650433	0.00779678
CCDC26	CCDC26 long non-coding RNA	1.10064	0.0145378
CCDC28A	coiled-coil domain containing 28A	-0.859646	0.000231285
CCDC36	coiled-coil domain containing 36	0.381471	0.0420816
CCDC40	coiled-coil domain containing 40	1.50948	0.000651587
CCDC54	coiled-coil domain containing 54	0.585214	0.0276283
CCDC59	coiled-coil domain containing 59	0.288048	0.0450263
CCDC6	coiled-coil domain containing 6	-1.02334	2.86405e-06
CCDC62	coiled-coil domain containing 62	-0.713542	0.0348869
CCDC64B	coiled-coil domain containing 64B	1.0385	0.00848945
CCDC69	coiled-coil domain containing 69	-1.06221	0.000679712
CCDC71	coiled-coil domain containing 71	-0.67196	0.0495361
CCDC71L	coiled-coil domain containing 71-like	-0.943597	0.000769504
CCDC85B	coiled-coil domain containing 85B	-1.16828	0.00832022
CCDC85C	coiled-coil domain containing 85C	1.17795	0.0359122
CCDC88C	coiled-coil domain containing 88C	-0.701296	0.029064
CCDC89	coiled-coil domain containing 89	0.651878	0.00306426
CCDC9	coiled-coil domain containing 9	-1.44595	0.00216161
CCER2	coiled-coil glutamate-rich protein 2	-1.90717	1.1269e-07
CCKBR	cholecystokinin B receptor	-0.84025	0.0126355
CCL1	chemokine (C-C motif) ligand 1	1.01343	0.00779678
CCL14	chemokine (C-C motif) ligand 14	1.34639	0.000400355
CCL18	chemokine (C-C motif) ligand 18 (pulmonary and activation-regulated)	1.08584	0.00161012
CCL2	chemokine (C-C motif) ligand 2	0.520801	0.0123367
CCL22	chemokine (C-C motif) ligand 22	-1.1002	0.000154106
CCL3	chemokine (C-C motif) ligand 3	0.704314	0.0295406
CCL3L3	chemokine (C-C motif) ligand 3-like 3	0.816995	0.00392238
CCL7	chemokine (C-C motif) ligand 7	-0.86941	0.025458
CCNB1	cyclin B1	1.30357	2.15571e-06
CCNB2	cyclin B2	0.739383	0.0121493
CCNF	cyclin F	0.821089	0.00527697
CCNG2	cyclin G2	-1.05091	0.000242235
CCNI2	cyclin I family, member 2	-1.7192	0.000347794
CCNJ	cyclin J	-0.548272	0.0203153
CCNJL	cyclin J-like	0.815836	0.0445562
CCNK	cyclin K	-0.429091	0.0278835
CCNO	cyclin O	1.3768	1.46751e-06
CCNT1	cyclin T1	-1.10554	0.000138333
CCNT2	cyclin T2	-0.460489	0.0349469
CCNYL1	cyclin Y-like 1	-1.28339	9.49258e-07
CCR5	chemokine (C-C motif) receptor 5 (gene/pseudogene)	0.500294	0.0166099
CCRL2	chemokine (C-C motif) receptor-like 2	-0.558102	0.00132617
CCS	copper chaperone for superoxide dismutase	-0.981007	0.0119729
CCT2	chaperonin containing TCP1, subunit 2 (beta)	-1.0822	0.000151104
CCT3	chaperonin containing TCP1, subunit 3 (gamma)	-0.835414	0.000743195
CCT7	chaperonin containing TCP1, subunit 7 (eta)	-0.520498	0.0114943
CCZ1	CCZ1 homolog, vacuolar protein trafficking and biogenesis associated	0.481593	0.00152248
CD163	CD163 molecule	-0.311846	0.00612312
CD164	CD164 molecule, sialomucin	-0.715417	9.96333e-07
CD177	CD177 molecule	1.0833	0.00198726
CD180	CD180 molecule	-0.586713	0.0384725
CD1D	CD1d molecule	-0.585529	0.0345234
CD200R1	CD200 receptor 1	-2.01917	0.000718877
CD207	CD207 molecule, langerin	0.597697	0.0211701
CD226	CD226 molecule	-0.652732	0.0237309
CD274	CD274 molecule	-1.64843	0.000283099
CD276	CD276 molecule	-0.982153	0.000806015
CD2AP	CD2-associated protein	-0.440462	0.0148713
CD2BP2	CD2 (cytoplasmic tail) binding protein 2	-0.489427	0.0306154
CD300LB	CD300 molecule-like family member b	0.617165	0.00275103
CD300LD	CD300 molecule-like family member d	1.54247	0.000216753
CD300LG	CD300 molecule-like family member g	1.64904	7.42387e-05
CD33	CD33 molecule	-0.332414	0.0497831
CD40	CD40 molecule, TNF receptor superfamily member 5	0.513477	0.0150275
CD53	CD53 molecule	0.275104	0.0233887
CD59	CD59 molecule, complement regulatory protein	-0.414516	0.00595929
CD5L	CD5 molecule-like	0.729236	0.0172237
CD63	CD63 molecule	-0.314068	0.00671029
CD68	CD68 molecule	-0.313972	0.0019945
CD83	CD83 molecule	-0.481494	0.0188582
CD84	CD84 molecule	-0.372781	0.00970651
CD8A	CD8a molecule	0.726903	0.0344798
CD99L2	CD99 molecule-like 2	-1.32827	9.84068e-06
CDC123	cell division cycle 123	-0.763916	0.000752296
CDC14A	cell division cycle 14A	-0.942267	0.0280387
CDC14B	cell division cycle 14B	-1.13278	0.00577688
CDC20B	cell division cycle 20B	-0.684465	0.00510637
CDC23	cell division cycle 23	-0.807884	0.0470717
CDC42BPB	CDC42 binding protein kinase beta (DMPK-like)	-0.628691	0.000262194
CDC42EP1	CDC42 effector protein (Rho GTPase binding) 1	0.772771	0.00897765
CDC5L	cell division cycle 5-like	-0.396361	0.0154404
CDC6	cell division cycle 6	1.10698	0.000341768
CDCA3	cell division cycle associated 3	0.960896	0.0106546
CDCA5	cell division cycle associated 5	0.921266	0.000691216
CDCP1	CUB domain containing protein 1	0.357503	0.0489802
CDH16	cadherin 16, KSP-cadherin	0.983395	0.00181234
CDH23	cadherin-related 23	-0.746058	1.16991e-06
CDH6	cadherin 6, type 2, K-cadherin (fetal kidney)	0.961519	0.0159875
CDH9	cadherin 9, type 2 (T1-cadherin)	1.05026	0.0163353
CDHR1	cadherin-related family member 1	1.1858	0.00281094
CDIP1	cell death-inducing p53 target 1	1.2595	0.000808931
CDK1	cyclin-dependent kinase 1	0.725176	0.00200812
CDK10	cyclin-dependent kinase 10	0.720146	0.0185225
CDK11B	cyclin-dependent kinase 11B	-0.437918	0.0112639
CDK13	cyclin-dependent kinase 13	-0.563217	0.0031656
CDK14	cyclin-dependent kinase 14	-0.679593	0.0131955
CDK19	cyclin-dependent kinase 19	-0.509301	0.000378032
CDK2AP2	cyclin-dependent kinase 2 associated protein 2	0.430746	0.00536415
CDK5	cyclin-dependent kinase 5	-0.304873	0.0248505
CDK5RAP3	CDK5 regulatory subunit associated protein 3	-0.798984	0.0431405
CDKL3	cyclin-dependent kinase-like 3	-0.997618	0.00105717
CDKN1A	cyclin-dependent kinase inhibitor 1A (p21, Cip1)	-0.570492	0.0346645
CDKN1B	cyclin-dependent kinase inhibitor 1B (p27, Kip1)	-0.756353	0.000343249
CDKN2A	cyclin-dependent kinase inhibitor 2A	0.493589	0.00138657
CDKN2B	cyclin-dependent kinase inhibitor 2B (p15, inhibits CDK4)	1.02529	0.000291286
CDKN2D	cyclin-dependent kinase inhibitor 2D (p19, inhibits CDK4)	1.06153	0.000544229
CDO1	cysteine dioxygenase type 1	-1.79331	2.08252e-06
CDON	cell adhesion associated, oncogene regulated	0.733956	0.00466553
CDR2L	cerebellar degeneration-related protein 2-like	1.77055	2.11061e-06
CDRT15L2	CMT1A duplicated region transcript 15-like 2	1.09982	0.000500384
CDV3	CDV3 homolog (mouse)	-0.433328	0.00773582
CDYL	chromodomain protein, Y-like	-1.20231	0.000310218
CEACAM21	carcinoembryonic antigen-related cell adhesion molecule 21	-0.903411	0.0210499
CEACAM4	carcinoembryonic antigen-related cell adhesion molecule 4	0.755738	0.0458779
CEACAM6	carcinoembryonic antigen-related cell adhesion molecule 6 (non-specific cross reacting antigen)	1.19056	0.00419896
CEBPB	CCAAT/enhancer binding protein (C/EBP), beta	0.920642	0.00896079
CEBPZ	CCAAT/enhancer binding protein (C/EBP), zeta	-0.483156	0.000253883
CEL	carboxyl ester lipase	1.81115	1.03032e-05
CELA1	chymotrypsin-like elastase family, member 1	0.826655	0.0241752
CELF2	CUGBP, Elav-like family member 2	-0.291315	0.0332339
CELF2-AS1	CELF2 antisense RNA 1	1.15008	0.0109585
CELF4	CUGBP, Elav-like family member 4	1.39176	2.68438e-05
CELSR1	cadherin, EGF LAG seven-pass G-type receptor 1	-0.59811	0.044226
CENPBD1	CENPB DNA-binding domains containing 1	-1.43626	0.000950755
CENPE	centromere protein E, 312kDa	0.744851	0.0136578
CENPF	centromere protein F, 350/400kDa	0.993163	8.69804e-05
CENPK	centromere protein K	1.43344	2.25951e-05
CENPM	centromere protein M	1.28126	2.27626e-05
CENPN	centromere protein N	0.764104	0.00312849
CENPT	centromere protein T	-1.0391	0.00114473
CENPU	centromere protein U	0.63955	0.00761222
CENPV	centromere protein V	-1.04873	0.0393914
CENPW	centromere protein W	0.586187	0.0082826
CEP104	centrosomal protein 104kDa	-1.35874	0.000842327
CEP112	centrosomal protein 112kDa	-0.755298	0.0361077
CEP128	centrosomal protein 128kDa	-1.32522	0.00230644
CEP170P1	centrosomal protein 170kDa pseudogene 1	0.293585	0.0147782
CEP19	centrosomal protein 19kDa	1.38846	0.000586991
CEP290	centrosomal protein 290kDa	-1.40476	0.000206163
CEP295	centrosomal protein 295kDa	-0.912178	0.00983539
CEP295NL	CEP295 N-terminal like	-0.592817	9.42591e-06
CEP350	centrosomal protein 350kDa	-0.622652	0.0178352
CEP41	centrosomal protein 41kDa	-1.02474	0.000726206
CEP55	centrosomal protein 55kDa	0.987488	0.00262681
CEP57	centrosomal protein 57kDa	-0.853673	0.00847557
CEP68	centrosomal protein 68kDa	-1.49247	7.00324e-05
CEP76	centrosomal protein 76kDa	-1.60992	0.00132109
CEP78	centrosomal protein 78kDa	-0.838177	0.0236454
CEP95	centrosomal protein 95kDa	-1.10825	2.7821e-05
CERS4	ceramide synthase 4	-1.68191	5.59209e-08
CERS6	ceramide synthase 6	-0.630342	0.00419018
CES1P1	carboxylesterase 1 pseudogene 1	1.17558	0.0112542
CES4A	carboxylesterase 4A	-1.381	1.89678e-05
CETN2	centrin, EF-hand protein, 2	0.351286	0.0303455
CFAP36	cilia and flagella associated protein 36	-1.07986	5.50421e-06
CFAP44	cilia and flagella associated protein 44	-0.740173	0.015628
CFAP57	cilia and flagella associated protein 57	0.84272	0.00866042
CFHR2	complement factor H-related 2	0.778052	0.0207701
CFHR3	complement factor H-related 3	1.05096	0.000241156
CFHR5	complement factor H-related 5	0.843672	0.00145768
CFTR	cystic fibrosis transmembrane conductance regulator (ATP-binding cassette sub-family C, member 7)	0.657852	0.0127456
CGB	chorionic gonadotropin, beta polypeptide	1.15525	0.00270147
CGB1	chorionic gonadotropin, beta polypeptide 1	1.28098	0.000720862
CGB2	chorionic gonadotropin, beta polypeptide 2	1.41142	5.41881e-05
CGB7	chorionic gonadotropin, beta polypeptide 7	1.14434	0.00388323
CGRRF1	cell growth regulator with ring finger domain 1	-0.980662	0.00167399
CHAC2	ChaC, cation transport regulator homolog 2 (E. coli)	-0.656792	0.0115904
CHAD	chondroadherin	-1.18993	0.0275501
CHADL	chondroadherin-like	0.759754	0.00578416
CHCHD1	coiled-coil-helix-coiled-coil-helix domain containing 1	0.393467	0.0399813
CHCHD3	coiled-coil-helix-coiled-coil-helix domain containing 3	-0.287251	0.044494
CHCHD4	coiled-coil-helix-coiled-coil-helix domain containing 4	-0.684144	0.0452199
CHD1L	chromodomain helicase DNA binding protein 1-like	0.579259	0.000334175
CHD4	chromodomain helicase DNA binding protein 4	-0.731068	0.00423937
CHEK2	checkpoint kinase 2	0.741976	0.00152187
CHFR	checkpoint with forkhead and ring finger domains, E3 ubiquitin protein ligase	-2.20737	4.42016e-07
CHGB	chromogranin B	0.634034	0.0477975
CHI3L1	chitinase 3-like 1 (cartilage glycoprotein-39)	-0.229402	0.0468064
CHIC1	cysteine-rich hydrophobic domain 1	0.722015	0.0421484
CHIC2	cysteine-rich hydrophobic domain 2	-1.26377	4.45089e-05
CHIT1	chitinase 1 (chitotriosidase)	-0.305151	0.00349989
CHMP1A	charged multivesicular body protein 1A	-1.26866	2.76893e-06
CHMP2B	charged multivesicular body protein 2B	-0.381707	0.0109572
CHMP4B	charged multivesicular body protein 4B	-0.678538	1.27569e-05
CHPF2	chondroitin polymerizing factor 2	-0.630449	0.000669709
CHRAC1	chromatin accessibility complex 1	0.529073	0.00192357
CHRD	chordin	-0.767111	0.0251708
CHRM2	cholinergic receptor, muscarinic 2	0.612027	0.0239996
CHRNA3	cholinergic receptor, nicotinic, alpha 3 (neuronal)	0.603964	0.0498403
CHRNB2	cholinergic receptor, nicotinic, beta 2 (neuronal)	1.40176	0.00154654
CHRNG	cholinergic receptor, nicotinic, gamma (muscle)	1.06605	0.000645328
CHST12	carbohydrate (chondroitin 4) sulfotransferase 12	-1.39363	6.43649e-06
CHST14	carbohydrate (N-acetylgalactosamine 4-0) sulfotransferase 14	0.780268	0.00856609
CHST4	carbohydrate (N-acetylglucosamine 6-O) sulfotransferase 4	0.675766	0.0327465
CHST6	carbohydrate (N-acetylglucosamine 6-O) sulfotransferase 6	1.23845	0.000508003
CHSY3	chondroitin sulfate synthase 3	-0.860873	0.00516704
CHTF18	chromosome transmission fidelity factor 18	1.44944	0.00368989
CHUK	conserved helix-loop-helix ubiquitous kinase	-0.544828	0.0303538
CHURC1-FNTB	CHURC1-FNTB readthrough	0.587688	0.000436502
CIB2	calcium and integrin binding family member 2	1.23614	0.000948332
CILP2	cartilage intermediate layer protein 2	1.1541	0.000127608
CIRBP	cold inducible RNA binding protein	-0.348455	0.0443002
CIRH1A	cirrhosis, autosomal recessive 1A (cirhin)	0.591511	0.00109886
CISD2	CDGSH iron sulfur domain 2	-0.658552	0.00111524
CISD3	CDGSH iron sulfur domain 3	-0.679012	0.00271358
CITED2	Cbp/p300-interacting transactivator, with Glu/Asp-rich carboxy-terminal domain, 2	-0.42835	0.00678105
CKAP2L	cytoskeleton associated protein 2-like	1.23783	0.00254408
CKMT1B	creatine kinase, mitochondrial 1B	0.836518	0.0127272
CLASP2	cytoplasmic linker associated protein 2	-0.909237	0.0119683
CLCA1	chloride channel accessory 1	1.05622	0.00800502
CLCN4	chloride channel, voltage-sensitive 4	-1.22957	0.000271147
CLCN6	chloride channel, voltage-sensitive 6	-1.33171	7.19977e-06
CLCN7	chloride channel, voltage-sensitive 7	-1.18759	0.00381717
CLCNKB	chloride channel, voltage-sensitive Kb	1.06381	5.59234e-05
CLDN11	claudin 11	1.25004	0.000178244
CLDN15	claudin 15	-1.49102	3.84822e-05
CLDN16	claudin 16	0.930888	0.0174948
CLDN17	claudin 17	1.1908	0.00185452
CLDN4	claudin 4	1.77572	3.52307e-09
CLDN6	claudin 6	0.956383	0.00292963
CLDN9	claudin 9	1.37805	0.00177454
CLEC11A	C-type lectin domain family 11, member A	-1.27092	0.0136557
CLEC18A	C-type lectin domain family 18, member A	1.41201	0.000540086
CLEC18B	C-type lectin domain family 18, member B	1.89896	1.19351e-06
CLEC18C	C-type lectin domain family 18, member C	1.08319	0.0141765
CLEC19A	C-type lectin domain family 19, member A	1.06446	0.0147782
CLEC2B	C-type lectin domain family 2, member B	-0.776875	0.00219702
CLEC2D	C-type lectin domain family 2, member D	-1.42697	0.00129484
CLEC2L	C-type lectin domain family 2, member L	-1.04486	0.0457359
CLEC3A	C-type lectin domain family 3, member A	0.88033	0.0344798
CLIC2	chloride intracellular channel 2	1.39126	3.0578e-05
CLIC6	chloride intracellular channel 6	-1.40416	0.000646008
CLINT1	clathrin interactor 1	-0.597757	0.00124886
CLIP1	CAP-GLY domain containing linker protein 1	-0.567626	0.00130116
CLK1	CDC-like kinase 1	-1.206	0.000422971
CLK4	CDC-like kinase 4	-1.5738	1.71335e-09
CLLU1	chronic lymphocytic leukemia up-regulated 1	1.16855	0.00122741
CLLU1OS	chronic lymphocytic leukemia up-regulated 1 opposite strand	0.579527	0.020863
CLN5	ceroid-lipofuscinosis, neuronal 5	-0.896966	0.0117547
CLN8	ceroid-lipofuscinosis, neuronal 8	-0.798349	0.00746495
CLNS1A	chloride channel, nucleotide-sensitive, 1A	-0.973755	0.000399831
CLOCK	clock circadian regulator	-1.68432	0.000745027
CLPB	ClpB homolog, mitochondrial AAA ATPase chaperonin	0.50278	0.0472679
CLPS	colipase, pancreatic	2.04275	4.21509e-06
CLPSL1	colipase-like 1	0.605961	0.0125365
CLPX	caseinolytic mitochondrial matrix peptidase chaperone subunit	-0.354573	0.019957
CLSTN1	calsyntenin 1	-0.75402	0.000136701
CLTB	clathrin, light chain B	-1.3926	0.00794746
CLU	clusterin	-1.04153	5.71949e-08
CLUL1	clusterin-like 1 (retinal)	1.56653	6.7245e-05
CLVS2	clavesin 2	0.488255	0.0352011
CMA1	chymase 1, mast cell	1.06276	0.00251591
CMAHP	cytidine monophospho-N-acetylneuraminic acid hydroxylase, pseudogene	-0.905558	0.0131063
CMBL	carboxymethylenebutenolidase homolog (Pseudomonas)	-1.45346	0.00329719
CMC1	C-x(9)-C motif containing 1	-0.75605	4.56083e-05
CMC2	C-x(9)-C motif containing 2	0.653101	2.9214e-05
CMC4	C-x(9)-C motif containing 4	0.648754	0.0033008
CMIP	c-Maf inducing protein	-0.568081	1.68772e-05
CMTM3	CKLF-like MARVEL transmembrane domain containing 3	-0.593028	0.0150988
CNDP1	carnosine dipeptidase 1 (metallopeptidase M20 family)	0.905647	0.0106906
CNGA2	cyclic nucleotide gated channel alpha 2	-1.45333	0.000699329
CNIH2	cornichon family AMPA receptor auxiliary protein 2	1.4788	1.9004e-06
CNIH4	cornichon family AMPA receptor auxiliary protein 4	0.445271	0.029064
CNNM2	cyclin and CBS domain divalent metal cation transport mediator 2	-0.837296	0.0445614
CNOT2	CCR4-NOT transcription complex, subunit 2	-0.431214	0.00216523
CNPY3	canopy FGF signaling regulator 3	-0.588903	0.000231351
CNPY4	canopy FGF signaling regulator 4	-0.916561	0.00838458
CNST	consortin, connexin sorting protein	-0.832019	0.0482102
CNTFR	ciliary neurotrophic factor receptor	0.768842	0.010666
CNTN6	contactin 6	1.13334	0.000148576
CNTNAP3B	contactin associated protein-like 3B	1.13436	0.0100007
COA3	cytochrome c oxidase assembly factor 3	-0.620707	0.00981824
COASY	CoA synthase	-0.918233	0.00254021
COG1	component of oligomeric golgi complex 1	0.312281	0.0468405
COG3	component of oligomeric golgi complex 3	-0.629797	0.0236144
COG6	component of oligomeric golgi complex 6	-0.868982	0.0214955
COG7	component of oligomeric golgi complex 7	0.920058	1.02186e-05
COL10A1	collagen, type X, alpha 1	0.712796	0.0158641
COL16A1	collagen, type XVI, alpha 1	1.55105	0.000143604
COL17A1	collagen, type XVII, alpha 1	1.22893	9.63638e-05
COL19A1	collagen, type XIX, alpha 1	0.520814	0.0269312
COL20A1	collagen, type XX, alpha 1	1.68401	0.000172834
COL24A1	collagen, type XXIV, alpha 1	0.662844	0.0398474
COL28A1	collagen, type XXVIII, alpha 1	1.57914	0.000153606
COL4A1	collagen, type IV, alpha 1	1.12489	0.00083762
COL4A3	collagen, type IV, alpha 3 (Goodpasture antigen)	1.42019	7.29268e-05
COL4A3BP	collagen, type IV, alpha 3 (Goodpasture antigen) binding protein	-0.790552	0.000193976
COL4A5	collagen, type IV, alpha 5	1.29862	0.00756098
COL6A5	collagen, type VI, alpha 5	0.711848	0.000556155
COL8A1	collagen, type VIII, alpha 1	1.83592	9.20788e-08
COL9A2	collagen, type IX, alpha 2	1.45019	0.000888672
COLGALT1	collagen beta(1-O)galactosyltransferase 1	-0.280187	0.0275402
COMMD10	COMM domain containing 10	-0.662667	6.2194e-05
COMMD7	COMM domain containing 7	-0.804675	2.68438e-05
COMMD8	COMM domain containing 8	-0.984396	0.000246528
COPE	coatomer protein complex, subunit epsilon	-0.738007	4.83103e-05
COPG1	coatomer protein complex, subunit gamma 1	-0.838336	2.95805e-08
COPRS	coordinator of PRMT5, differentiation stimulator	-0.917637	7.88888e-05
COPS7A	COP9 signalosome subunit 7A	0.401184	0.0339961
COPZ2	coatomer protein complex, subunit zeta 2	-1.63244	0.000130601
COQ5	coenzyme Q5, methyltransferase	-0.481119	0.0368906
CORO2A	coronin, actin binding protein, 2A	-0.926751	0.000185562
COX10	COX10 heme A:farnesyltransferase cytochrome c oxidase assembly factor	0.862739	0.000671275
COX15	cytochrome c oxidase assembly homolog 15 (yeast)	-0.353556	0.0116097
COX17	COX17 cytochrome c oxidase copper chaperone	0.342675	0.0321962
COX4I1	cytochrome c oxidase subunit IV isoform 1	-0.383636	0.000802033
COX5A	cytochrome c oxidase subunit Va	-0.334966	0.0387392
COX5B	cytochrome c oxidase subunit Vb	-0.272722	0.00463998
COX7B	cytochrome c oxidase subunit VIIb	0.46349	0.000687463
CPAMD8	C3 and PZP-like, alpha-2-macroglobulin domain containing 8	0.977006	0.011062
CPD	carboxypeptidase D	-0.877068	0.0189078
CPEB1	cytoplasmic polyadenylation element binding protein 1	1.51532	0.00164717
CPEB2	cytoplasmic polyadenylation element binding protein 2	-1.04408	0.00135252
CPEB3	cytoplasmic polyadenylation element binding protein 3	-1.14756	0.00164717
CPLX3	complexin 3	0.823525	0.0048724
CPLX4	complexin 4	0.693079	0.0205982
CPN2	carboxypeptidase N, polypeptide 2	0.947557	0.000816787
CPNE2	copine II	0.648051	0.00269331
CPNE8	copine VIII	-0.877621	0.000162963
CPSF3	cleavage and polyadenylation specific factor 3, 73kDa	-0.865686	0.00316472
CPSF4L	cleavage and polyadenylation specific factor 4-like	1.47353	8.97557e-05
CPSF6	cleavage and polyadenylation specific factor 6, 68kDa	-0.964333	0.0242046
CPSF7	cleavage and polyadenylation specific factor 7, 59kDa	-0.740648	0.0109904
CPT1B	carnitine palmitoyltransferase 1B (muscle)	-1.11124	0.00268145
CPT2	carnitine palmitoyltransferase 2	-0.81296	1.49243e-05
CPZ	carboxypeptidase Z	1.66144	0.000252134
CR1	complement component (3b/4b) receptor 1 (Knops blood group)	-0.590856	2.25951e-05
CR1L	complement component (3b/4b) receptor 1-like	-0.554684	0.00109228
CRABP1	cellular retinoic acid binding protein 1	0.984872	0.000695464
CRB2	crumbs family member 2	0.78817	0.00327248
CRCP	CGRP receptor component	-0.49076	0.001438
CREB3L2	cAMP responsive element binding protein 3-like 2	-0.450566	0.0297618
CREBZF	CREB/ATF bZIP transcription factor	0.625564	0.0184076
CREG1	cellular repressor of E1A-stimulated genes 1	-1.13325	0.000568223
CRELD1	cysteine-rich with EGF-like domains 1	-1.4408	0.00261531
CREM	cAMP responsive element modulator	0.465758	0.0216388
CRIP1	cysteine-rich protein 1 (intestinal)	-1.16128	0.000883031
CRIP2	cysteine-rich protein 2	1.16606	0.00012812
CRIPT	cysteine-rich PDZ-binding protein	-0.599329	0.0115904
CRISPLD2	cysteine-rich secretory protein LCCL domain containing 2	0.783599	0.0258897
CRK	v-crk avian sarcoma virus CT10 oncogene homolog	-1.60167	1.11621e-06
CRLF1	cytokine receptor-like factor 1	0.720916	0.0164101
CRLF2	cytokine receptor-like factor 2	0.973637	0.0163657
CROCCP3	ciliary rootlet coiled-coil, rootletin pseudogene 3	-1.19055	0.00733377
CRTAC1	cartilage acidic protein 1	1.27143	0.00110323
CRTAP	cartilage associated protein	-0.959457	5.58008e-06
CRTC1	CREB regulated transcription coactivator 1	-1.13264	0.00819011
CRYAB	crystallin, alpha B	1.56168	0.000574015
CRYBA1	crystallin, beta A1	0.387856	0.025131
CRYBB3	crystallin, beta B3	1.06042	0.0331501
CRYGC	crystallin, gamma C	0.994488	0.000268965
CRYGD	crystallin, gamma D	0.710259	0.0309376
CRYGS	crystallin, gamma S	0.709513	0.028736
CRYZ	crystallin, zeta (quinone reductase)	-0.739398	0.0141191
CS	citrate synthase	0.274402	0.0226117
CSH2	chorionic somatomammotropin hormone 2	1.56339	0.000152105
CSMD2	CUB and Sushi multiple domains 2	0.736037	0.00254021
CSNK1A1	casein kinase 1, alpha 1	-0.210041	0.0449072
CSNK1D	casein kinase 1, delta	-0.322075	0.0226393
CSNK1E	casein kinase 1, epsilon	-1.1014	6.28126e-08
CSNK2A2	casein kinase 2, alpha prime polypeptide	-0.373773	0.00336423
CSNK2A3	casein kinase 2, alpha 3 polypeptide	-1.29401	7.00324e-05
CSRP1	cysteine and glycine-rich protein 1	-0.673216	9.0109e-05
CST8	cystatin 8 (cystatin-related epididymal specific)	1.08317	0.0206452
CSTB	cystatin B (stefin B)	-0.343626	0.00249541
CSTF2	cleavage stimulation factor, 3' pre-RNA, subunit 2, 64kDa	-1.29312	0.00821299
CT55	cancer/testis antigen 55	0.786098	0.0085691
CT83	cancer/testis antigen 83	1.45054	2.17987e-07
CTAG2	cancer/testis antigen 2	0.841432	0.00451472
CTAGE1	cutaneous T-cell lymphoma-associated antigen 1	-0.845447	0.0335721
CTAGE3P	CTAGE family, member 3, pseudogene	-0.8058	0.0387645
CTAGE6	CTAGE family, member 6	-1.16462	0.011432
CTAGE8	CTAGE family, member 8	-1.16779	9.43746e-05
CTAGE9	CTAGE family, member 9	-1.4346	0.00102368
CTBP1-AS2	CTBP1 antisense RNA 2 (head to head)	-1.00173	0.00458875
CTCF	CCCTC-binding factor (zinc finger protein)	-1.55217	2.21237e-07
CTCFL	CCCTC-binding factor (zinc finger protein)-like	-1.80722	0.000148576
CTDSP2	CTD (carboxy-terminal domain, RNA polymerase II, polypeptide A) small phosphatase 2	-1.4546	4.69294e-07
CTDSPL	CTD (carboxy-terminal domain, RNA polymerase II, polypeptide A) small phosphatase-like	-0.696497	0.0419982
CTF1	cardiotrophin 1	1.12104	0.0105549
CTLA4	cytotoxic T-lymphocyte-associated protein 4	0.64936	0.0399813
CTNNA1	catenin (cadherin-associated protein), alpha 1, 102kDa	-1.82043	3.71616e-09
CTNNA2	catenin (cadherin-associated protein), alpha 2	0.554598	0.0392239
CTNNB1	catenin (cadherin-associated protein), beta 1, 88kDa	-0.385902	0.0261225
CTNNBIP1	catenin, beta interacting protein 1	0.941809	0.00462396
CTNND1	catenin (cadherin-associated protein), delta 1	0.512047	5.54184e-05
CTNND2	catenin (cadherin-associated protein), delta 2	1.56908	8.10708e-05
CTR9	CTR9 homolog, Paf1/RNA polymerase II complex component	0.370149	0.0408581
CTRC	chymotrypsin C (caldecrin)	1.52551	0.000163588
CTRL	chymotrypsin-like	0.497236	0.0287644
CTSA	cathepsin A	-0.403446	0.000572096
CTSD	cathepsin D	-0.310804	0.00398133
CTSF	cathepsin F	0.68003	0.0157017
CTSK	cathepsin K	-0.932918	0.0231845
CTSL	cathepsin L	-1.4559	1.01123e-08
CTTN	cortactin	-1.17692	0.00268112
CTTNBP2NL	CTTNBP2 N-terminal like	0.292989	0.0329532
CUEDC1	CUE domain containing 1	-1.51582	4.09922e-05
CUL1	cullin 1	0.451735	0.00892104
CUL3	cullin 3	0.473684	0.00417801
CUTA	cutA divalent cation tolerance homolog (E. coli)	-0.308795	0.0250261
CWC15	CWC15 spliceosome-associated protein	-0.644766	0.00137381
CWF19L1	CWF19-like 1, cell cycle control (S. pombe)	0.713639	0.0300005
CWH43	cell wall biogenesis 43 C-terminal homolog	0.736403	0.0132458
CXCL16	chemokine (C-X-C motif) ligand 16	-0.41816	5.80674e-05
CXCL6	chemokine (C-X-C motif) ligand 6	0.867647	0.0161128
CXCR2	chemokine (C-X-C motif) receptor 2	0.880722	0.00258722
CXorf38	chromosome X open reading frame 38	-0.573794	0.033233
CXorf56	chromosome X open reading frame 56	-0.914704	0.00622707
CXXC4	CXXC finger protein 4	1.0049	0.0205249
CYB561D2	cytochrome b561 family, member D2	0.702933	0.0120983
CYB5A	cytochrome b5 type A (microsomal)	-0.351818	0.00658107
CYB5D1	cytochrome b5 domain containing 1	-0.934842	0.0195925
CYB5D2	cytochrome b5 domain containing 2	-0.971944	0.0201186
CYFIP2	cytoplasmic FMR1 interacting protein 2	1.37123	7.24183e-05
CYHR1	cysteine/histidine-rich 1	-0.859044	0.0374045
CYP21A2	cytochrome P450, family 21, subfamily A, polypeptide 2	1.21958	0.00024942
CYP27C1	cytochrome P450, family 27, subfamily C, polypeptide 1	0.879641	0.0120337
CYP2A13	cytochrome P450, family 2, subfamily A, polypeptide 13	0.853092	0.00759727
CYP2F1	cytochrome P450, family 2, subfamily F, polypeptide 1	1.23072	0.000172624
CYP2J2	cytochrome P450, family 2, subfamily J, polypeptide 2	0.630365	0.015087
CYP2R1	cytochrome P450, family 2, subfamily R, polypeptide 1	-1.56058	3.59011e-06
CYP2W1	cytochrome P450, family 2, subfamily W, polypeptide 1	0.698575	0.0450047
CYP3A4	cytochrome P450, family 3, subfamily A, polypeptide 4	0.981538	0.0247087
CYP3A7	cytochrome P450, family 3, subfamily A, polypeptide 7	-0.690357	0.0150523
CYP4A22	cytochrome P450, family 4, subfamily A, polypeptide 22	1.23602	0.00022063
CYP4B1	cytochrome P450, family 4, subfamily B, polypeptide 1	-1.57802	8.11732e-05
CYP4F11	cytochrome P450, family 4, subfamily F, polypeptide 11	0.961446	0.003246
CYP4F2	cytochrome P450, family 4, subfamily F, polypeptide 2	0.754705	0.00246602
CYP4F8	cytochrome P450, family 4, subfamily F, polypeptide 8	0.847475	0.0236809
CYP4X1	cytochrome P450, family 4, subfamily X, polypeptide 1	-1.23636	0.00812902
CYP4Z1	cytochrome P450, family 4, subfamily Z, polypeptide 1	1.41782	0.00638526
CYR61	cysteine-rich, angiogenic inducer, 61	0.758707	0.0184425
CYSLTR1	cysteinyl leukotriene receptor 1	-0.657773	0.0169779
CYSTM1	cysteine-rich transmembrane module containing 1	-0.779773	0.00470247
CYTB	cytochrome b	-1.15291	0.00265486
CYTH4	cytohesin 4	-0.619992	0.0312484
CYYR1	cysteine/tyrosine-rich 1	0.714677	0.0455333
DAAM1	dishevelled associated activator of morphogenesis 1	0.574908	0.0100107
DAGLB	diacylglycerol lipase, beta	0.440103	0.010856
DAP3	death associated protein 3	-0.683508	1.83301e-05
DAPK3	death-associated protein kinase 3	-0.433608	0.0176676
DBH	dopamine beta-hydroxylase (dopamine beta-monooxygenase)	0.445941	0.0275133
DBI	diazepam binding inhibitor (GABA receptor modulator, acyl-CoA binding protein)	-0.701307	9.04584e-07
DBNL	drebrin-like	-1.02875	5.50421e-06
DBX1	developing brain homeobox 1	1.54798	1.32367e-06
DBX2	developing brain homeobox 2	0.858961	0.0184994
DCAF12	DDB1 and CUL4 associated factor 12	-0.491416	0.0136323
DCAF12L2	DDB1 and CUL4 associated factor 12-like 2	0.545729	0.0172608
DCAF6	DDB1 and CUL4 associated factor 6	-0.706727	0.00666304
DCBLD2	discoidin, CUB and LCCL domain containing 2	-1.35994	9.25427e-08
DCDC1	doublecortin domain containing 1	1.12635	0.00683786
DCDC2	doublecortin domain containing 2	-0.968508	0.0057491
DCLRE1C	DNA cross-link repair 1C	-0.519589	0.00557784
DCP2	decapping mRNA 2	0.608259	0.00174877
DCST1	DC-STAMP domain containing 1	1.60519	1.2679e-06
DCST2	DC-STAMP domain containing 2	0.855282	0.0227304
DCT	dopachrome tautomerase	1.06164	0.000291882
DCTD	dCMP deaminase	-1.49693	1.83902e-05
DCTN6	dynactin 6	-0.901469	0.001227
DCUN1D3	DCN1, defective in cullin neddylation 1, domain containing 3	-1.36654	0.000114655
DCUN1D5	DCN1, defective in cullin neddylation 1, domain containing 5	-0.918199	0.00168785
DCXR	dicarbonyl/L-xylulose reductase	0.545328	0.00499951
DDA1	DET1 and DDB1 associated 1	0.680919	0.0130463
DDIT4	DNA-damage-inducible transcript 4	0.881387	0.0213362
DDTL	D-dopachrome tautomerase-like	0.546283	0.0303478
DDX1	DEAD (Asp-Glu-Ala-Asp) box helicase 1	-0.791215	0.00746778
DDX17	DEAD (Asp-Glu-Ala-Asp) box helicase 17	-0.252878	0.0227726
DDX19B	DEAD (Asp-Glu-Ala-Asp) box polypeptide 19B	0.863643	0.000115579
DDX20	DEAD (Asp-Glu-Ala-Asp) box polypeptide 20	-0.692792	0.00146391
DDX21	DEAD (Asp-Glu-Ala-Asp) box helicase 21	-0.665749	0.0162306
DDX27	DEAD (Asp-Glu-Ala-Asp) box polypeptide 27	-0.319807	0.0339647
DDX39B	DEAD (Asp-Glu-Ala-Asp) box polypeptide 39B	-0.765306	0.0150715
DDX3X	DEAD (Asp-Glu-Ala-Asp) box helicase 3, X-linked	-1.33757	0.00032994
DDX3Y	DEAD (Asp-Glu-Ala-Asp) box helicase 3, Y-linked	-0.900409	0.0059644
DDX41	DEAD (Asp-Glu-Ala-Asp) box polypeptide 41	0.51899	0.0272455
DDX43	DEAD (Asp-Glu-Ala-Asp) box polypeptide 43	0.838119	0.015087
DDX46	DEAD (Asp-Glu-Ala-Asp) box polypeptide 46	-0.981197	0.00814797
DDX50	DEAD (Asp-Glu-Ala-Asp) box polypeptide 50	-0.828746	0.00512285
DDX52	DEAD (Asp-Glu-Ala-Asp) box polypeptide 52	-0.615668	0.00623645
DDX53	DEAD (Asp-Glu-Ala-Asp) box polypeptide 53	0.788584	0.026739
DDX59	DEAD (Asp-Glu-Ala-Asp) box polypeptide 59	-1.93521	4.57947e-05
DDX60L	DEAD (Asp-Glu-Ala-Asp) box polypeptide 60-like	-1.11564	0.00571871
DEAF1	DEAF1 transcription factor	-1.25906	0.00033755
DECR1	2,4-dienoyl CoA reductase 1, mitochondrial	-0.413025	0.00204658
DEF8	differentially expressed in FDCP 8 homolog (mouse)	0.512266	0.0112346
DEFA1	defensin, alpha 1	1.68963	5.5663e-05
DEFA1B	defensin, alpha 1B	1.68963	5.5663e-05
DEFA3	defensin, alpha 3, neutrophil-specific	1.68963	5.5663e-05
DEFA5	defensin, alpha 5, Paneth cell-specific	0.879206	0.0118264
DEFB1	defensin, beta 1	1.36001	1.5133e-06
DEFB106A	defensin, beta 106A	1.57704	0.000130601
DEFB108B	defensin, beta 108B	0.849487	0.0467107
DEFB118	defensin, beta 118	1.35788	2.53013e-05
DEFB126	defensin, beta 126	1.45529	0.000161836
DEFB127	defensin, beta 127	1.51377	0.000280435
DEFB135	defensin, beta 135	1.42746	4.57567e-06
DEFB4A	defensin, beta 4A	0.809572	0.00437901
DEK	DEK proto-oncogene	0.408812	0.000328811
DENND1C	DENN/MADD domain containing 1C	-2.43425	6.41135e-07
DENND2D	DENN/MADD domain containing 2D	-0.891034	0.000230975
DENND3	DENN/MADD domain containing 3	0.784366	0.0046347
DENND4C	DENN/MADD domain containing 4C	-1.0216	0.000182358
DENND5B	DENN/MADD domain containing 5B	-0.819222	0.000825332
DENR	density-regulated protein	-0.415724	0.037487
DEPDC1	DEP domain containing 1	0.97985	0.0306154
DEPDC1B	DEP domain containing 1B	0.754483	0.0392887
DEPDC5	DEP domain containing 5	-1.5023	1.8296e-05
DEPDC7	DEP domain containing 7	-1.16679	0.00746934
DERL1	derlin 1	-0.839064	5.37503e-05
DERL2	derlin 2	-0.968832	0.000696168
DES	desmin	0.755033	0.0393044
DET1	de-etiolated homolog 1 (Arabidopsis)	-1.21264	0.000354616
DFNA5	deafness, autosomal dominant 5	-1.36442	0.000244393
DFNB31	deafness, autosomal recessive 31	-0.819667	0.0136712
DGAT2L6	diacylglycerol O-acyltransferase 2-like 6	0.960051	0.00919349
DGCR5	DiGeorge syndrome critical region gene 5 (non-protein coding)	0.449111	0.0315634
DGKQ	diacylglycerol kinase, theta 110kDa	0.977054	0.00899426
DGKZ	diacylglycerol kinase, zeta	-1.15457	0.00347966
DHFR	dihydrofolate reductase	-0.67418	0.00175472
DHODH	dihydroorotate dehydrogenase (quinone)	-0.791314	0.0328682
DHRS3	dehydrogenase/reductase (SDR family) member 3	-1.02746	1.38891e-05
DHRS4L2	dehydrogenase/reductase (SDR family) member 4 like 2	-0.47359	0.00112196
DHRS7	dehydrogenase/reductase (SDR family) member 7	-0.622463	0.000332384
DHX29	DEAH (Asp-Glu-Ala-His) box polypeptide 29	-1.03124	0.000128868
DHX32	DEAH (Asp-Glu-Ala-His) box polypeptide 32	-0.732458	0.00590574
DHX34	DEAH (Asp-Glu-Ala-His) box polypeptide 34	-1.71564	1.30465e-07
DHX36	DEAH (Asp-Glu-Ala-His) box polypeptide 36	-1.06319	0.00436073
DHX9	DEAH (Asp-Glu-Ala-His) box helicase 9	0.556446	0.00775354
DIABLO	diablo, IAP-binding mitochondrial protein	-0.666839	0.0136437
DIAPH2	diaphanous-related formin 2	-0.679174	0.000120353
DIAPH2-AS1	DIAPH2 antisense RNA 1	-0.776658	0.0392444
DIAPH3	diaphanous-related formin 3	0.915752	0.00554806
DIDO1	death inducer-obliterator 1	-0.609357	0.0343232
DIRAS1	DIRAS family, GTP-binding RAS-like 1	-0.733759	0.0158438
DIRAS2	DIRAS family, GTP-binding RAS-like 2	-0.998575	0.0238492
DIRC1	disrupted in renal carcinoma 1	0.912747	0.014233
DIRC2	disrupted in renal carcinoma 2	-0.602736	0.000283316
DIS3	DIS3 homolog, exosome endoribonuclease and 3'-5' exoribonuclease	0.675865	0.00393093
DIS3L2	DIS3 like 3'-5' exoribonuclease 2	-1.61307	0.000162963
DISP1	dispatched homolog 1 (Drosophila)	-1.22754	8.5856e-05
DIXDC1	DIX domain containing 1	-1.01813	0.0200228
DKC1	dyskeratosis congenita 1, dyskerin	0.50762	0.0149575
DKK1	dickkopf WNT signaling pathway inhibitor 1	1.68346	0.000256351
DKK2	dickkopf WNT signaling pathway inhibitor 2	-1.31076	0.0214231
DLD	dihydrolipoamide dehydrogenase	0.420412	0.0452615
DLG2	discs, large homolog 2 (Drosophila)	0.88641	0.00627903
DLGAP4	discs, large (Drosophila) homolog-associated protein 4	0.82929	0.00650124
DLGAP5	discs, large (Drosophila) homolog-associated protein 5	1.57909	2.08252e-06
DLST	dihydrolipoamide S-succinyltransferase (E2 component of 2-oxo-glutarate complex)	-0.684743	0.0404982
DLX2	distal-less homeobox 2	1.63757	1.53949e-05
DLX4	distal-less homeobox 4	1.80494	4.98123e-06
DLX5	distal-less homeobox 5	0.906324	0.000643314
DLX6	distal-less homeobox 6	0.965066	0.0110073
DMAP1	DNA methyltransferase 1 associated protein 1	-1.64171	1.94432e-05
DMGDH	dimethylglycine dehydrogenase	0.533166	0.0181971
DMRT2	doublesex and mab-3 related transcription factor 2	-1.53525	0.00150702
DMRTA1	DMRT-like family A1	0.450245	0.0441281
DMRTC1	DMRT-like family C1	1.69844	1.2282e-05
DMTN	dematin actin binding protein	0.610494	0.0374951
DNA2	DNA replication helicase/nuclease 2	1.09218	0.0137593
DNAAF1	dynein, axonemal, assembly factor 1	1.46837	0.00244619
DNAAF3	dynein, axonemal, assembly factor 3	-0.68647	0.0392457
DNAAF5	dynein, axonemal, assembly factor 5	-1.00136	0.000354579
DNAJB9	DnaJ (Hsp40) homolog, subfamily B, member 9	-0.255609	0.0483121
DNAJC1	DnaJ (Hsp40) homolog, subfamily C, member 1	-1.49994	0.00414078
DNAJC13	DnaJ (Hsp40) homolog, subfamily C, member 13	-1.11344	0.00093309
DNAJC14	DnaJ (Hsp40) homolog, subfamily C, member 14	-1.13442	0.00666304
DNAJC15	DnaJ (Hsp40) homolog, subfamily C, member 15	0.319903	0.0173582
DNAJC17	DnaJ (Hsp40) homolog, subfamily C, member 17	0.960084	0.00630588
DNAJC18	DnaJ (Hsp40) homolog, subfamily C, member 18	-0.904016	0.00345018
DNAJC21	DnaJ (Hsp40) homolog, subfamily C, member 21	-1.11384	5.72277e-05
DNAJC22	DnaJ (Hsp40) homolog, subfamily C, member 22	1.20448	0.00445489
DNAJC25-GNG10	DNAJC25-GNG10 readthrough	-0.385437	0.00855581
DNAJC28	DnaJ (Hsp40) homolog, subfamily C, member 28	-1.93911	9.37189e-05
DNAJC4	DnaJ (Hsp40) homolog, subfamily C, member 4	-1.01788	7.31613e-05
DNAJC6	DnaJ (Hsp40) homolog, subfamily C, member 6	0.996165	0.00130201
DNAJC8	DnaJ (Hsp40) homolog, subfamily C, member 8	-0.502493	0.0160458
DNAL1	dynein, axonemal, light chain 1	-1.05155	0.0045949
DNAL4	dynein, axonemal, light chain 4	-0.868988	0.0290942
DNASE1	deoxyribonuclease I	-0.972264	0.0411246
DNASE1L1	deoxyribonuclease I-like 1	-1.09373	0.00183203
DNASE1L3	deoxyribonuclease I-like 3	0.976202	0.00164717
DNASE2	deoxyribonuclease II, lysosomal	-1.02107	0.000168411
DNER	delta/notch-like EGF repeat containing	1.35906	0.000379205
DNLZ	DNL-type zinc finger	-0.687899	0.0457359
DNM1P46	dynamin 1 pseudogene 46	0.883794	0.00775354
DNM3	dynamin 3	-1.17223	0.000863357
DNMT1	DNA (cytosine-5-)-methyltransferase 1	0.71875	0.000221016
DNMT3L	DNA (cytosine-5-)-methyltransferase 3-like	-0.704287	0.0441281
DNPH1	2'-deoxynucleoside 5'-phosphate N-hydrolase 1	-0.691343	6.04326e-05
DNTTIP1	deoxynucleotidyltransferase, terminal, interacting protein 1	-0.673434	0.00376914
DNTTIP2	deoxynucleotidyltransferase, terminal, interacting protein 2	-0.742274	0.00109019
DOCK1	dedicator of cytokinesis 1	0.448347	0.0430055
DOCK10	dedicator of cytokinesis 10	-0.699895	0.00966447
DOCK11	dedicator of cytokinesis 11	-0.387749	0.0134438
DOCK2	dedicator of cytokinesis 2	-0.817497	7.3671e-06
DOCK3	dedicator of cytokinesis 3	-1.06299	0.000282313
DOCK4	dedicator of cytokinesis 4	-1.03421	9.50165e-05
DOHH	deoxyhypusine hydroxylase/monooxygenase	1.26727	0.00205279
DOK1	docking protein 1, 62kDa (downstream of tyrosine kinase 1)	-0.95586	3.99569e-07
DOK2	docking protein 2, 56kDa	-0.288457	0.0256607
DOK3	docking protein 3	-0.958504	0.00417325
DOLPP1	dolichyldiphosphatase 1	0.868364	0.00622517
DONSON	downstream neighbor of SON	-1.49496	1.8971e-06
DOT1L	DOT1-like histone H3K79 methyltransferase	-0.984015	1.84013e-05
DPCD	deleted in primary ciliary dyskinesia homolog (mouse)	0.342903	0.0416711
DPCR1	diffuse panbronchiolitis critical region 1	1.89555	1.6604e-05
DPF2	D4, zinc and double PHD fingers family 2	-0.96009	2.38849e-06
DPH1	diphthamide biosynthesis 1	0.495996	0.0440922
DPH3	diphthamide biosynthesis 3	-0.701404	0.000104639
DPH3P1	diphthamide biosynthesis 3 pseudogene 1	-0.783798	0.0229794
DPH7	diphthamide biosynthesis 7	0.654091	0.041944
DPP3	dipeptidyl-peptidase 3	-2.36933	2.84856e-05
DPP4	dipeptidyl-peptidase 4	-1.00336	0.000116489
DPP6	dipeptidyl-peptidase 6	0.853095	0.0104502
DPP9	dipeptidyl-peptidase 9	-1.3786	1.58378e-05
DPYSL2	dihydropyrimidinase-like 2	0.327762	0.00372749
DPYSL3	dihydropyrimidinase-like 3	-1.12711	0.0163961
DRAM2	DNA-damage regulated autophagy modulator 2	-0.630799	2.7821e-05
DRD1	dopamine receptor D1	0.964355	0.017327
DRG1	developmentally regulated GTP binding protein 1	-0.354277	0.0023755
DSCR10	Down syndrome critical region 10 (non-protein coding)	1.44066	0.000460738
DSCR3	Down syndrome critical region 3	-0.344107	0.00976115
DSCR9	Down syndrome critical region 9 (non-protein coding)	0.961953	0.00024735
DSEL	dermatan sulfate epimerase-like	0.76316	0.0276413
DTD1	D-tyrosyl-tRNA deacylase 1	-1.49919	2.69882e-05
DTD2	D-tyrosyl-tRNA deacylase 2 (putative)	-1.44536	8.50414e-05
DTNB	dystrobrevin, beta	-1.46713	7.85716e-06
DTX1	deltex 1, E3 ubiquitin ligase	-0.899591	0.0154404
DTX2	deltex 2, E3 ubiquitin ligase	-2.01952	1.4495e-05
DTX2P1-UPK3BP1-PMS2P11	DTX2P1-UPK3BP1-PMS2P11 readthrough transcribed pseudogene	0.60741	0.00422715
DTX3	deltex 3, E3 ubiquitin ligase	1.4856	7.70572e-05
DTX3L	deltex 3 like, E3 ubiquitin ligase	-0.586938	0.0059644
DUS2	dihydrouridine synthase 2	-0.807474	0.0362818
DUSP1	dual specificity phosphatase 1	-0.585427	0.0394937
DUSP11	dual specificity phosphatase 11 (RNA/RNP complex 1-interacting)	-0.445747	0.0127724
DUSP13	dual specificity phosphatase 13	1.60661	3.35072e-05
DUSP14	dual specificity phosphatase 14	-1.33454	0.00251963
DUSP23	dual specificity phosphatase 23	-0.44327	0.00257843
DUSP3	dual specificity phosphatase 3	-0.994162	0.00964038
DUSP5	dual specificity phosphatase 5	-0.316277	0.0475235
DUT	deoxyuridine triphosphatase	0.364926	0.0407444
DUX4	double homeobox 4	1.86082	3.53121e-05
DUX4L2	double homeobox 4 like 2	1.54866	0.000230975
DUX4L22	double homeobox 4 like 22	1.25392	0.00199106
DUX4L3	double homeobox 4 like 3	1.54866	0.000230975
DUX4L4	double homeobox 4 like 4	1.54866	0.000230975
DUX4L5	double homeobox 4 like 5	1.54866	0.000230975
DUX4L6	double homeobox 4 like 6	1.54866	0.000230975
DUX4L7	double homeobox 4 like 7	1.54866	0.000230975
DUX4L9	double homeobox 4 like 9	1.54889	0.000200762
DVL2	dishevelled segment polarity protein 2	-0.769042	0.0207495
DVL3	dishevelled segment polarity protein 3	-0.979882	0.00636368
DYDC1	DPY30 domain containing 1	1.53892	0.000101743
DYM	dymeclin	0.472488	0.0356757
DYNC1LI1	dynein, cytoplasmic 1, light intermediate chain 1	-1.56233	0.000184817
DYNLL1	dynein, light chain, LC8-type 1	0.246177	0.0408793
DYNLRB1	dynein, light chain, roadblock-type 1	-0.577796	0.0142809
DYRK2	dual-specificity tyrosine-(Y)-phosphorylation regulated kinase 2	-1.29941	0.000148157
DYRK3	dual-specificity tyrosine-(Y)-phosphorylation regulated kinase 3	-0.702037	0.0459653
DYRK4	dual-specificity tyrosine-(Y)-phosphorylation regulated kinase 4	-1.58708	2.3928e-07
DYTN	dystrotelin	1.85995	0.000216753
E2F2	E2F transcription factor 2	0.956787	0.00155789
E2F7	E2F transcription factor 7	1.35883	0.000905084
E4F1	E4F transcription factor 1	-1.16835	0.0199162
EAF2	ELL associated factor 2	-0.932407	0.000332676
EBF1	early B-cell factor 1	0.736376	0.0341299
ECE1	endothelin converting enzyme 1	-0.794554	0.0233744
ECEL1	endothelin converting enzyme-like 1	1.84851	3.21284e-07
ECHDC1	ethylmalonyl-CoA decarboxylase 1	-1.14551	0.000457073
ECHDC2	enoyl CoA hydratase domain containing 2	-0.600904	0.0198169
ECI1	enoyl-CoA delta isomerase 1	-0.984815	0.00560972
ECM1	extracellular matrix protein 1	-1.49388	0.000224875
ECSIT	ECSIT signalling integrator	1.01162	8.96401e-05
EDF1	endothelial differentiation-related factor 1	-0.620382	0.0111044
EDN1	endothelin 1	1.11813	0.00275172
EDNRB	endothelin receptor type B	-1.34485	7.90416e-05
EEA1	early endosome antigen 1	-0.777073	0.0051372
EEF1B2	eukaryotic translation elongation factor 1 beta 2	-0.649677	0.000730706
EEFSEC	eukaryotic elongation factor, selenocysteine-tRNA-specific	-1.0579	9.42591e-06
EFCAB14	EF-hand calcium binding domain 14	-0.719744	2.26655e-06
EFCAB2	EF-hand calcium binding domain 2	-1.35497	0.000285316
EFCAB7	EF-hand calcium binding domain 7	-1.40332	0.00295424
EFNA3	ephrin-A3	1.18067	0.00157782
EFR3A	EFR3 homolog A	-1.00201	0.00747469
EFTUD1	elongation factor Tu GTP binding domain containing 1	-0.478327	0.0141455
EGFL7	EGF-like-domain, multiple 7	-0.592178	0.0223483
EGLN2	egl-9 family hypoxia-inducible factor 2	-0.664116	0.0118143
EGLN3	egl-9 family hypoxia-inducible factor 3	1.13387	0.00622436
EGR1	early growth response 1	1.27712	5.24823e-06
EGR2	early growth response 2	-0.627076	0.000129851
EHBP1L1	EH domain binding protein 1-like 1	-0.776718	0.0388652
EHD4	EH-domain containing 4	0.715732	0.00416155
EHHADH	enoyl-CoA, hydratase/3-hydroxyacyl CoA dehydrogenase	-0.723377	0.0488927
EID1	EP300 interacting inhibitor of differentiation 1	0.487024	0.00434143
EIF1	eukaryotic translation initiation factor 1	-0.232714	0.0180029
EIF1AD	eukaryotic translation initiation factor 1A domain containing	-1.53838	2.57557e-05
EIF1B	eukaryotic translation initiation factor 1B	-0.716416	0.043084
EIF2AK1	eukaryotic translation initiation factor 2-alpha kinase 1	-0.658564	0.00243496
EIF2AK2	eukaryotic translation initiation factor 2-alpha kinase 2	-1.63373	0.00489907
EIF2AK3	eukaryotic translation initiation factor 2-alpha kinase 3	-1.4921	4.13833e-05
EIF2B2	eukaryotic translation initiation factor 2B, subunit 2 beta, 39kDa	-0.507584	0.02112
EIF2B4	eukaryotic translation initiation factor 2B, subunit 4 delta, 67kDa	-0.491829	0.0207331
EIF2S2	eukaryotic translation initiation factor 2, subunit 2 beta, 38kDa	-0.70093	5.04552e-06
EIF3B	eukaryotic translation initiation factor 3, subunit B	0.404695	0.0497073
EIF3D	eukaryotic translation initiation factor 3, subunit D	-0.95823	2.39368e-06
EIF3G	eukaryotic translation initiation factor 3, subunit G	-0.965045	2.16902e-06
EIF3J	eukaryotic translation initiation factor 3, subunit J	-1.06486	0.000487154
EIF3K	eukaryotic translation initiation factor 3, subunit K	-0.205873	0.0455333
EIF4A1	eukaryotic translation initiation factor 4A1	-0.376119	0.0139647
EIF4B	eukaryotic translation initiation factor 4B	-0.458083	0.00184957
EIF4E3	eukaryotic translation initiation factor 4E family member 3	-0.914594	0.0432424
EIF4EBP1	eukaryotic translation initiation factor 4E binding protein 1	-0.866747	0.0286378
EIF5A	eukaryotic translation initiation factor 5A	-0.281947	0.0249083
EIF5A2	eukaryotic translation initiation factor 5A2	-1.05624	0.0111682
ELAC2	elaC ribonuclease Z 2	-1.17057	0.00201009
ELANE	elastase, neutrophil expressed	0.574722	0.022217
ELF3	E74-like factor 3 (ets domain transcription factor, epithelial-specific )	2.07155	2.13003e-06
ELF4	E74-like factor 4 (ets domain transcription factor)	-1.24573	0.00820365
ELF5	E74-like factor 5 (ets domain transcription factor)	-1.17092	0.00109019
ELK4	ELK4, ETS-domain protein (SRF accessory protein 1)	-0.391124	0.000461991
ELMO2	engulfment and cell motility 2	-0.307662	0.0314736
ELMSAN1	ELM2 and Myb/SANT-like domain containing 1	-0.826686	0.00389214
ELOF1	ELF1 homolog, elongation factor 1	-0.841214	0.036447
ELOVL4	ELOVL fatty acid elongase 4	0.804262	0.014233
ELP4	elongator acetyltransferase complex subunit 4	-0.452966	0.0423273
ELSPBP1	epididymal sperm binding protein 1	0.916783	0.00317649
EMC1	ER membrane protein complex subunit 1	1.51106	0.00172383
EMC2	ER membrane protein complex subunit 2	-0.990609	3.24336e-08
EMC4	ER membrane protein complex subunit 4	-0.463117	0.00277744
EMC9	ER membrane protein complex subunit 9	0.754981	9.46653e-05
EMD	emerin	-0.834576	0.0494968
EMG1	EMG1 N1-specific pseudouridine methyltransferase	-0.79547	0.000422077
EMID1	EMI domain containing 1	1.06656	0.000760064
EMILIN3	elastin microfibril interfacer 3	0.708748	0.019237
EML2	echinoderm microtubule associated protein like 2	1.19159	0.0027655
EML2-AS1	EML2 antisense RNA 1	1.44971	7.31262e-05
EML5	echinoderm microtubule associated protein like 5	1.71881	9.19063e-05
EN2	engrailed homeobox 2	0.570347	0.0200839
ENAM	enamelin	1.80692	5.59156e-05
ENC1	ectodermal-neural cortex 1 (with BTB domain)	-1.38859	8.59495e-05
ENDOG	endonuclease G	-0.666216	0.0162398
ENOPH1	enolase-phosphatase 1	-0.948922	1.12298e-05
ENPP2	ectonucleotide pyrophosphatase/phosphodiesterase 2	-0.852185	0.0109102
ENPP6	ectonucleotide pyrophosphatase/phosphodiesterase 6	0.834905	0.00666304
ENPP7	ectonucleotide pyrophosphatase/phosphodiesterase 7	0.844354	0.00218899
ENTPD3	ectonucleoside triphosphate diphosphohydrolase 3	0.948636	0.0201365
ENTPD7	ectonucleoside triphosphate diphosphohydrolase 7	-0.81579	0.0304697
EP300	E1A binding protein p300	-0.563959	9.25074e-05
EPAS1	endothelial PAS domain protein 1	-0.722622	0.00030762
EPB41L1	erythrocyte membrane protein band 4.1-like 1	-1.66406	0.000151823
EPB41L2	erythrocyte membrane protein band 4.1-like 2	-0.614483	0.000411891
EPB41L4A	erythrocyte membrane protein band 4.1 like 4A	1.00469	0.00174648
EPB41L4A-AS2	EPB41L4A antisense RNA 2 (head to head)	0.927476	0.00824165
EPB41L4B	erythrocyte membrane protein band 4.1 like 4B	1.29456	0.000226737
EPC2	enhancer of polycomb homolog 2 (Drosophila)	-1.05857	0.0246877
EPG5	ectopic P-granules autophagy protein 5 homolog (C. elegans)	-0.629554	0.0205958
EPHA3	EPH receptor A3	1.18162	3.2064e-05
EPHA4	EPH receptor A4	0.445222	0.0452734
EPHA6	EPH receptor A6	1.1329	0.0113207
EPHA8	EPH receptor A8	1.1147	0.000216681
EPHB3	EPH receptor B3	-1.86917	4.36118e-05
EPM2A	epilepsy, progressive myoclonus type 2A, Lafora disease (laforin)	-0.712357	0.0323502
EPN1	epsin 1	-0.480092	0.0436887
EPN2	epsin 2	-1.08924	0.000241156
EPN3	epsin 3	0.477539	0.0242282
EPO	erythropoietin	0.667395	0.00294195
EPPIN-WFDC6	EPPIN-WFDC6 readthrough	0.956572	0.0174405
EPS8	epidermal growth factor receptor pathway substrate 8	-0.539669	0.00448414
EPS8L2	EPS8-like 2	0.988908	3.92577e-05
EPYC	epiphycan	1.29324	1.87724e-05
ERAP1	endoplasmic reticulum aminopeptidase 1	-0.470794	0.0434409
ERAS	ES cell expressed Ras	0.928028	0.0318943
ERBB2IP	erbb2 interacting protein	-0.799433	0.0149519
ERCC6	excision repair cross-complementation group 6	-1.47173	0.000260045
ERCC6L	excision repair cross-complementation group 6-like	0.981394	0.00378798
ERCC6L2	excision repair cross-complementation group 6-like 2	-1.4441	0.000106679
ERF	Ets2 repressor factor	-0.657685	0.00011873
ERGIC2	ERGIC and golgi 2	-0.683636	0.0024525
ERI2	ERI1 exoribonuclease family member 2	0.531387	0.01125
ERI3	ERI1 exoribonuclease family member 3	-0.561698	0.034534
ERICH1	glutamate-rich 1	-0.510563	0.0146262
ERLEC1	endoplasmic reticulum lectin 1	-1.20222	0.000428811
ERLIN2	ER lipid raft associated 2	0.54895	0.00897765
ERMP1	endoplasmic reticulum metallopeptidase 1	-1.15217	2.68467e-07
ERN1	endoplasmic reticulum to nucleus signaling 1	-0.862308	0.0138643
ERN2	endoplasmic reticulum to nucleus signaling 2	0.632576	0.0166776
ERO1A	endoplasmic reticulum oxidoreductase alpha	-0.41694	0.00370727
ERP27	endoplasmic reticulum protein 27	-1.76066	0.000130601
ERP44	endoplasmic reticulum protein 44	-0.492854	0.00912178
ERVMER34-1	endogenous retrovirus group MER34, member 1	1.43368	8.20062e-05
ESCO1	establishment of sister chromatid cohesion N-acetyltransferase 1	-0.875592	0.0347529
ESPNL	espin-like	1.16345	0.00327386
ESR1	estrogen receptor 1	1.62923	1.31296e-07
ESYT1	extended synaptotagmin-like protein 1	-0.671814	2.84856e-05
ETF1	eukaryotic translation termination factor 1	-0.930961	0.0126724
ETFB	electron-transfer-flavoprotein, beta polypeptide	-0.565	2.57557e-05
ETFDH	electron-transferring-flavoprotein dehydrogenase	-1.02584	0.000704091
ETHE1	ethylmalonic encephalopathy 1	-1.11223	0.00329951
ETV1	ets variant 1	0.873218	0.000604311
ETV3	ets variant 3	-0.43796	0.00133097
ETV3L	ets variant 3-like	1.12322	0.00382763
ETV7	ets variant 7	0.901791	0.0258166
EVI2A	ecotropic viral integration site 2A	-0.583123	6.8379e-05
EVI5	ecotropic viral integration site 5	-0.547864	0.0108219
EVPL	envoplakin	1.32979	0.000359663
EVX1	even-skipped homeobox 1	0.745806	0.010645
EWSR1	EWS RNA-binding protein 1	-0.433301	0.0117611
EXD2	exonuclease 3'-5' domain containing 2	-1.58246	0.000193976
EXO5	exonuclease 5	-0.778711	0.00937037
EXOC3-AS1	EXOC3 antisense RNA 1	1.74205	2.76625e-06
EXOC3L4	exocyst complex component 3-like 4	0.806636	0.0161056
EXOC4	exocyst complex component 4	-1.03798	1.26923e-08
EXOSC4	exosome component 4	-0.760097	6.39404e-05
EZH2	enhancer of zeste 2 polycomb repressive complex 2 subunit	0.59208	0.000431822
F11R	F11 receptor	-0.785145	0.000362299
F13A1	coagulation factor XIII, A1 polypeptide	-1.49553	0.000641443
F13B	coagulation factor XIII, B polypeptide	0.763412	0.00468088
F2RL1	coagulation factor II (thrombin) receptor-like 1	0.919195	0.0374417
F2RL3	coagulation factor II (thrombin) receptor-like 3	0.824636	0.0269944
F7	coagulation factor VII (serum prothrombin conversion accelerator)	1.08972	0.00287929
FABP3	fatty acid binding protein 3, muscle and heart	-0.706272	6.08967e-06
FABP4	fatty acid binding protein 4, adipocyte	-0.549558	0.00447026
FABP5	fatty acid binding protein 5 (psoriasis-associated)	-0.323559	0.0019067
FABP5P3	fatty acid binding protein 5 pseudogene 3	-1.056	0.000299457
FADD	Fas (TNFRSF6)-associated via death domain	-0.871102	0.0254165
FADS2	fatty acid desaturase 2	0.534754	0.0304262
FADS2P1	fatty acid desaturase 2 pseudogene 1	0.681715	0.0278978
FADS6	fatty acid desaturase 6	1.15384	0.000379685
FAH	fumarylacetoacetate hydrolase (fumarylacetoacetase)	-0.86642	0.000369233
FAHD1	fumarylacetoacetate hydrolase domain containing 1	-0.549191	0.0299311
FAHD2A	fumarylacetoacetate hydrolase domain containing 2A	-0.82508	0.000217591
FAM101A	family with sequence similarity 101, member A	1.72629	1.5953e-06
FAM102A	family with sequence similarity 102, member A	-0.477464	0.0175206
FAM103A1	family with sequence similarity 103, member A1	-0.47484	0.0146598
FAM105A	family with sequence similarity 105, member A	-1.50069	1.61215e-05
FAM107B	family with sequence similarity 107, member B	-0.887164	0.0435968
FAM110A	family with sequence similarity 110, member A	-1.25399	0.000541907
FAM110B	family with sequence similarity 110, member B	1.37208	1.67454e-05
FAM110D	family with sequence similarity 110, member D	1.66221	5.96699e-05
FAM111A	family with sequence similarity 111, member A	0.471793	0.00755779
FAM114A1	family with sequence similarity 114, member A1	0.564799	0.0233145
FAM114A2	family with sequence similarity 114, member A2	-0.929405	0.00783761
FAM120C	family with sequence similarity 120C	-0.90751	0.00749372
FAM127C	family with sequence similarity 127, member C	-0.812394	0.0119798
FAM131C	family with sequence similarity 131, member C	1.03032	0.00748599
FAM133A	family with sequence similarity 133, member A	0.652319	0.0303116
FAM133B	family with sequence similarity 133, member B	-1.61142	2.22297e-06
FAM134A	family with sequence similarity 134, member A	-0.65589	0.00140073
FAM134C	family with sequence similarity 134, member C	0.389149	0.0285804
FAM136A	family with sequence similarity 136, member A	0.6516	0.00317618
FAM13A	family with sequence similarity 13, member A	-0.643055	0.00869344
FAM149B1	family with sequence similarity 149, member B1	-0.748973	0.00978131
FAM151B	family with sequence similarity 151, member B	-1.72029	3.88584e-06
FAM157B	family with sequence similarity 157, member B	0.619893	0.0251544
FAM159A	family with sequence similarity 159, member A	0.56041	0.0304697
FAM160A2	family with sequence similarity 160, member A2	-1.89042	2.79331e-06
FAM160B1	family with sequence similarity 160, member B1	-0.476631	0.0478924
FAM160B2	family with sequence similarity 160, member B2	-0.824565	0.0050099
FAM162A	family with sequence similarity 162, member A	-0.982455	0.000721598
FAM163A	family with sequence similarity 163, member A	0.469248	0.0226824
FAM166A	family with sequence similarity 166, member A	0.541437	0.0490305
FAM167B	family with sequence similarity 167, member B	-2.29405	2.68174e-05
FAM168B	family with sequence similarity 168, member B	-0.872428	0.0077761
FAM169A	family with sequence similarity 169, member A	0.58026	0.000409953
FAM170A	family with sequence similarity 170, member A	1.05832	0.00137616
FAM170B	family with sequence similarity 170, member B	1.24449	0.000194074
FAM171A1	family with sequence similarity 171, member A1	0.633026	0.0121227
FAM173A	family with sequence similarity 173, member A	-1.73221	0.000100448
FAM174A	family with sequence similarity 174, member A	-1.31016	7.91836e-05
FAM179B	family with sequence similarity 179, member B	-2.12756	1.42469e-09
FAM181B	family with sequence similarity 181, member B	0.863541	0.00894215
FAM192A	family with sequence similarity 192, member A	-0.545384	0.00437869
FAM193A	family with sequence similarity 193, member A	-0.973099	3.99569e-07
FAM193B	family with sequence similarity 193, member B	-1.27244	0.00369983
FAM199X	family with sequence similarity 199, X-linked	-1.40234	9.00645e-05
FAM208A	family with sequence similarity 208, member A	0.635455	0.0180318
FAM208B	family with sequence similarity 208, member B	-1.27135	0.00753302
FAM20C	family with sequence similarity 20, member C	-1.42012	1.12136e-09
FAM210A	family with sequence similarity 210, member A	-1.30818	0.00634413
FAM213B	family with sequence similarity 213, member B	-0.5558	0.0408215
FAM214B	family with sequence similarity 214, member B	-0.887973	0.00558664
FAM216B	family with sequence similarity 216, member B	1.82215	0.0010434
FAM219A	family with sequence similarity 219, member A	1.29915	0.00111886
FAM221B	family with sequence similarity 221, member B	0.867704	0.0200839
FAM222B	family with sequence similarity 222, member B	-0.689712	0.0473006
FAM231B	family with sequence similarity 231, member B	1.15333	0.0013611
FAM25A	family with sequence similarity 25, member A	0.815592	0.0344798
FAM27E3	family with sequence similarity 27, member E3	-1.24534	0.00153049
FAM27L	family with sequence similarity 27-like	1.18484	0.000354616
FAM32A	family with sequence similarity 32, member A	-0.646995	0.00522069
FAM43A	family with sequence similarity 43, member A	0.929296	0.0274038
FAM47A	family with sequence similarity 47, member A	0.835553	0.00393093
FAM47B	family with sequence similarity 47, member B	0.960452	0.000285289
FAM47E	family with sequence similarity 47, member E	0.757392	0.00287929
FAM53B	family with sequence similarity 53, member B	-0.613471	0.0422983
FAM57B	family with sequence similarity 57, member B	1.29963	0.000271348
FAM58A	family with sequence similarity 58, member A	-1.5126	0.000252429
FAM63B	family with sequence similarity 63, member B	-0.919012	0.0165001
FAM65B	family with sequence similarity 65, member B	1.11702	0.00140341
FAM65C	family with sequence similarity 65, member C	1.08637	0.0266554
FAM71E2	family with sequence similarity 71, member E2	0.76876	0.00454671
FAM71F2	family with sequence similarity 71, member F2	1.62092	2.14405e-05
FAM72A	family with sequence similarity 72, member A	-1.25305	0.00159497
FAM72B	family with sequence similarity 72, member B	-1.65781	0.000422259
FAM72C	family with sequence similarity 72, member C	-1.04586	0.0454571
FAM73A	family with sequence similarity 73, member A	-0.825887	0.000279721
FAM73B	family with sequence similarity 73, member B	1.35316	0.000744685
FAM76A	family with sequence similarity 76, member A	-1.26147	7.00324e-05
FAM76B	family with sequence similarity 76, member B	0.34239	0.0379875
FAM81B	family with sequence similarity 81, member B	1.01476	0.00460931
FAM84A	family with sequence similarity 84, member A	1.28536	0.000104495
FAM84B	family with sequence similarity 84, member B	-0.977104	0.00125366
FAM86B1	family with sequence similarity 86, member B1	-0.341458	0.0285075
FAM89A	family with sequence similarity 89, member A	-1.56216	0.000521215
FAM89B	family with sequence similarity 89, member B	-0.825941	0.000123894
FAM90A1	family with sequence similarity 90, member A1	1.19516	0.000108395
FAM91A1	family with sequence similarity 91, member A1	-1.0597	0.0153743
FAM96A	family with sequence similarity 96, member A	-0.282461	0.0150275
FAN1	FANCD2/FANCI-associated nuclease 1	-1.08168	0.000682012
FANCE	Fanconi anemia, complementation group E	-0.843656	0.0497831
FANCG	Fanconi anemia, complementation group G	1.45816	0.000246083
FARP1	FERM, RhoGEF (ARHGEF) and pleckstrin domain protein 1 (chondrocyte-derived)	-0.499185	0.00909018
FARSA	phenylalanyl-tRNA synthetase, alpha subunit	0.467037	0.00355145
FASTK	Fas-activated serine/threonine kinase	-1.09814	0.00182889
FAT3	FAT atypical cadherin 3	1.2668	0.00512851
FBLN2	fibulin 2	1.15146	9.98482e-05
FBLN7	fibulin 7	0.96965	0.00570301
FBN3	fibrillin 3	0.571799	0.0200252
FBRSL1	fibrosin-like 1	1.30057	0.00110131
FBXL12	F-box and leucine-rich repeat protein 12	1.36376	0.000135343
FBXL14	F-box and leucine-rich repeat protein 14	-2.03529	1.47686e-07
FBXL15	F-box and leucine-rich repeat protein 15	0.524445	0.0243043
FBXL20	F-box and leucine-rich repeat protein 20	-0.786887	0.000745027
FBXL22	F-box and leucine-rich repeat protein 22	1.44401	9.37767e-05
FBXL3	F-box and leucine-rich repeat protein 3	-1.30227	0.00116915
FBXO17	F-box protein 17	-1.23602	0.00122741
FBXO21	F-box protein 21	-1.65602	3.37013e-05
FBXO27	F-box protein 27	-1.05848	0.0341389
FBXO3	F-box protein 3	-1.20895	0.0214955
FBXO32	F-box protein 32	-1.68204	8.62938e-07
FBXO38	F-box protein 38	-0.77587	0.0197695
FBXO42	F-box protein 42	-0.506042	0.00949337
FBXO44	F-box protein 44	-1.08775	0.002141
FBXO45	F-box protein 45	-0.853112	0.0242545
FBXO46	F-box protein 46	0.846984	0.0164479
FBXO47	F-box protein 47	0.861159	0.0104755
FBXO8	F-box protein 8	-0.723354	0.00329582
FBXO9	F-box protein 9	-0.772265	0.0456886
FBXW11	F-box and WD repeat domain containing 11	-1.04198	0.0105484
FBXW12	F-box and WD repeat domain containing 12	0.668738	0.0178352
FBXW2	F-box and WD repeat domain containing 2	-0.779653	0.0299715
FBXW5	F-box and WD repeat domain containing 5	-0.899323	8.03974e-05
FBXW7	F-box and WD repeat domain containing 7, E3 ubiquitin protein ligase	-1.07528	0.000223416
FCGR2B	Fc fragment of IgG, low affinity IIb, receptor (CD32)	-1.4077	9.12215e-05
FCGRT	Fc fragment of IgG, receptor, transporter, alpha	-0.754068	0.000110318
FCHO1	FCH domain only 1	-1.14112	0.00200574
FCHSD2	FCH and double SH3 domains 2	-0.373038	0.0244188
FCMR	Fc fragment of IgM receptor	-0.897927	3.08239e-08
FCN3	ficolin (collagen/fibrinogen domain containing) 3	1.04046	0.00884732
FDXR	ferredoxin reductase	0.558741	0.0138605
FEM1A	fem-1 homolog a (C. elegans)	-0.70427	0.0473006
FER1L4	fer-1-like family member 4, pseudogene (functional)	0.64296	0.0299703
FERD3L	Fer3-like bHLH transcription factor	-0.970029	0.00314729
FERMT2	fermitin family member 2	-0.912292	0.00076857
FERMT3	fermitin family member 3	-0.672516	0.00180751
FES	FES proto-oncogene, tyrosine kinase	-1.07922	0.0130527
FEZ2	fasciculation and elongation protein zeta 2 (zygin II)	-1.39608	0.00420242
FGA	fibrinogen alpha chain	0.457671	0.0276628
FGD2	FYVE, RhoGEF and PH domain containing 2	-0.786966	0.00821491
FGF19	fibroblast growth factor 19	1.36351	1.23933e-05
FGF20	fibroblast growth factor 20	0.957058	0.000194503
FGF22	fibroblast growth factor 22	1.54751	7.94561e-05
FGF6	fibroblast growth factor 6	-0.848665	0.0208806
FGFBP3	fibroblast growth factor binding protein 3	1.07168	0.00387164
FGFRL1	fibroblast growth factor receptor-like 1	1.23398	3.0578e-05
FGGY	FGGY carbohydrate kinase domain containing	-1.349	0.00171286
FGL1	fibrinogen-like 1	-1.75319	3.62908e-05
FGL2	fibrinogen-like 2	-0.764212	2.16902e-06
FGR	FGR proto-oncogene, Src family tyrosine kinase	-0.672394	3.64751e-06
FHAD1	forkhead-associated (FHA) phosphopeptide binding domain 1	-1.28032	0.00132362
FIBIN	fin bud initiation factor homolog (zebrafish)	0.751405	0.0281663
FIBP	fibroblast growth factor (acidic) intracellular binding protein	0.42461	0.0239516
FIGF	c-fos induced growth factor (vascular endothelial growth factor D)	0.614004	0.0208845
FIS1	fission, mitochondrial 1	-0.349794	0.0162009
FKBP11	FK506 binding protein 11, 19 kDa	-1.72549	0.00154947
FKBP1A-SDCBP2	FKBP1A-SDCBP2 readthrough (NMD candidate)	0.461042	0.044226
FKBP1B	FK506 binding protein 1B, 12.6 kDa	-0.49591	0.0318799
FKBP1C	FK506 binding protein 1C	-0.980581	0.0365322
FKBP2	FK506 binding protein 2, 13kDa	-0.345473	0.0344798
FKBP8	FK506 binding protein 8, 38kDa	0.492851	0.0299726
FKBP9	FK506 binding protein 9, 63 kDa	-1.17662	0.000179592
FKBP9P1	FK506 binding protein 9 pseudogene 1	-0.575275	0.0452565
FKRP	fukutin related protein	1.29818	0.00172147
FKTN	fukutin	-0.882038	0.0386263
FLII	flightless I actin binding protein	-0.443501	0.0378998
FLYWCH2	FLYWCH family member 2	0.752273	0.0112762
FMR1	fragile X mental retardation 1	-0.463824	0.015679
FN1	fibronectin 1	-0.221567	0.0273941
FN3K	fructosamine 3 kinase	-1.04005	0.00552952
FNBP1	formin binding protein 1	0.307738	0.0167431
FNBP4	formin binding protein 4	-0.928389	0.000359663
FNDC3B	fibronectin type III domain containing 3B	-0.322103	0.00119563
FNDC8	fibronectin type III domain containing 8	1.54109	0.000471101
FNIP1	folliculin interacting protein 1	-0.704894	0.0172049
FNIP2	folliculin interacting protein 2	-0.906797	4.57763e-06
FOLR2	folate receptor 2 (fetal)	-0.600168	0.00314091
FOPNL	FGFR1OP N-terminal like	0.493552	0.0332989
FOS	FBJ murine osteosarcoma viral oncogene homolog	1.5397	1.02886e-05
FOXA3	forkhead box A3	1.88998	2.43944e-05
FOXC2	forkhead box C2	1.44864	2.00662e-05
FOXD1	forkhead box D1	0.960923	0.0140907
FOXD4L1	forkhead box D4-like 1	1.07463	0.00191281
FOXD4L4	forkhead box D4-like 4	0.675149	0.0165749
FOXD4L5	forkhead box D4-like 5	1.33517	0.000824979
FOXD4L6	forkhead box D4-like 6	1.21663	0.00355145
FOXE1	forkhead box E1	0.674061	0.0111352
FOXE3	forkhead box E3	1.21895	9.0439e-05
FOXI2	forkhead box I2	0.935957	0.0194942
FOXI3	forkhead box I3	0.873401	0.00835807
FOXJ1	forkhead box J1	1.3379	6.43197e-05
FOXK2	forkhead box K2	-0.302421	0.0489626
FOXM1	forkhead box M1	1.05383	5.46716e-06
FOXN1	forkhead box N1	1.14445	0.000730777
FOXN2	forkhead box N2	-1.46662	0.000194454
FOXN3	forkhead box N3	-1.10803	0.000378688
FOXO3	forkhead box O3	-0.531913	0.00035493
FOXP1	forkhead box P1	-1.38473	6.3162e-05
FOXQ1	forkhead box Q1	0.520138	0.0342898
FOXR2	forkhead box R2	0.780358	0.0192756
FOXRED1	FAD-dependent oxidoreductase domain containing 1	-0.833723	0.00473061
FPR1	formyl peptide receptor 1	-0.789364	0.0183766
FPR3	formyl peptide receptor 3	-0.658384	0.00124955
FRA10AC1	fragile site, folic acid type, rare, fra(10)(q23.3) or fra(10)(q24.2) candidate 1	-0.335292	0.0420008
FRG1	FSHD region gene 1	-1.13282	0.00578324
FRG2B	FSHD region gene 2 family, member B	1.23761	0.00185452
FRMD4A	FERM domain containing 4A	0.543227	0.000184117
FRMD8	FERM domain containing 8	-0.97896	0.0224757
FRYL	FRY-like	-0.837253	0.0145278
FSHR	follicle stimulating hormone receptor	0.991789	0.000415111
FTH1	ferritin, heavy polypeptide 1	-0.251459	0.0439371
FTH1P18	ferritin, heavy polypeptide 1 pseudogene 18	1.40288	0.000172368
FTH1P19	ferritin, heavy polypeptide 1 pseudogene 19	1.00853	0.00201247
FTHL17	ferritin, heavy polypeptide-like 17	1.49417	3.02667e-05
FTMT	ferritin mitochondrial	0.639036	0.0313703
FTO	fat mass and obesity associated	-0.517378	0.00147019
FTSJ3	FtsJ homolog 3 (E. coli)	0.858396	0.0024977
FUCA1	fucosidase, alpha-L- 1, tissue	-0.473343	1.96031e-05
FUNDC2	FUN14 domain containing 2	-1.0199	1.63249e-05
FUOM	fucose mutarotase	-0.396536	0.012593
FUT1	fucosyltransferase 1 (galactoside 2-alpha-L-fucosyltransferase, H blood group)	1.51068	0.000131654
FUT10	fucosyltransferase 10 (alpha (1,3) fucosyltransferase)	-1.73348	7.94744e-08
FUT4	fucosyltransferase 4 (alpha (1,3) fucosyltransferase, myeloid-specific)	-0.533484	0.0440297
FUT6	fucosyltransferase 6 (alpha (1,3) fucosyltransferase)	1.42249	0.000806299
FXR2	fragile X mental retardation, autosomal homolog 2	0.836758	0.00287307
FXYD1	FXYD domain containing ion transport regulator 1	0.846206	0.00059338
FYB	FYN binding protein	-0.660319	7.51026e-05
FYN	FYN proto-oncogene, Src family tyrosine kinase	-1.84767	3.99569e-07
FZD3	frizzled class receptor 3	-1.32269	0.000828105
FZD5	frizzled class receptor 5	-0.965492	0.0101983
G6PC2	glucose-6-phosphatase, catalytic, 2	1.48698	1.03032e-05
GAB2	GRB2-associated binding protein 2	-1.08187	0.0029374
GABARAP	GABA(A) receptor-associated protein	-0.630851	3.98326e-05
GABARAPL1	GABA(A) receptor-associated protein like 1	-0.466197	0.00422764
GABARAPL2	GABA(A) receptor-associated protein like 2	-0.61576	0.0059644
GABPA	GA binding protein transcription factor, alpha subunit 60kDa	-1.3294	1.30517e-05
GABRA5	gamma-aminobutyric acid (GABA) A receptor, alpha 5	0.465848	0.0125843
GABRQ	gamma-aminobutyric acid (GABA) A receptor, theta	0.511981	0.0492098
GADD45A	growth arrest and DNA-damage-inducible, alpha	-1.96494	0.000543316
GAL3ST1	galactose-3-O-sulfotransferase 1	0.492513	0.0399266
GALC	galactosylceramidase	-0.562345	0.000152727
GALNS	galactosamine (N-acetyl)-6-sulfatase	-0.501456	0.0194417
GALNT10	polypeptide N-acetylgalactosaminyltransferase 10	0.394505	0.0458779
GALNT11	polypeptide N-acetylgalactosaminyltransferase 11	-0.835902	0.0218482
GALNT16	polypeptide N-acetylgalactosaminyltransferase 16	1.06005	0.00164921
GALNT6	polypeptide N-acetylgalactosaminyltransferase 6	0.643742	0.010437
GALR1	galanin receptor 1	0.755088	0.0321962
GAMT	guanidinoacetate N-methyltransferase	0.901392	0.0359313
GAN	gigaxonin	-0.980675	0.0350286
GANC	glucosidase, alpha; neutral C	-1.59864	0.000343249
GAR1	GAR1 homolog, ribonucleoprotein	-1.80246	2.19055e-05
GAREML	GRB2 associated, regulator of MAPK1-like	1.16068	1.23102e-05
GARNL3	GTPase activating Rap/RanGAP domain-like 3	-1.74241	9.31753e-05
GART	phosphoribosylglycinamide formyltransferase, phosphoribosylglycinamide synthetase, phosphoribosylaminoimidazole synthetase	-0.560418	0.0400576
GAS1	growth arrest-specific 1	0.769391	0.00132617
GAS8	growth arrest-specific 8	-1.1785	0.00354115
GAST	gastrin	1.85549	7.00324e-05
GATA1	GATA binding protein 1 (globin transcription factor 1)	0.858951	0.0211388
GATAD1	GATA zinc finger domain containing 1	-0.950926	9.98674e-05
GATB	glutamyl-tRNA(Gln) amidotransferase, subunit B	-2.02205	2.93617e-06
GATC	glutamyl-tRNA(Gln) amidotransferase, subunit C	-0.918515	3.62674e-05
GATS	GATS, stromal antigen 3 opposite strand	1.27723	0.000304297
GATSL2	GATS protein-like 2	-1.22063	0.00481202
GBA	glucosidase, beta, acid	-0.605733	0.000774028
GBA2	glucosidase, beta (bile acid) 2	-0.624145	0.00978131
GBGT1	globoside alpha-1,3-N-acetylgalactosaminyltransferase 1	0.71134	0.0221176
GBP1	guanylate binding protein 1, interferon-inducible	-1.20009	0.00850062
GBP7	guanylate binding protein 7	0.889338	0.0105549
GBX2	gastrulation brain homeobox 2	1.55758	7.85943e-05
GCFC2	GC-rich sequence DNA-binding factor 2	-1.55264	8.95409e-07
GCHFR	GTP cyclohydrolase I feedback regulator	-1.10036	0.00288498
GCLC	glutamate-cysteine ligase, catalytic subunit	-1.41119	1.69301e-07
GCNT1	glucosaminyl (N-acetyl) transferase 1, core 2	0.749219	0.0047281
GCSH	glycine cleavage system protein H (aminomethyl carrier)	-0.969204	0.00151624
GDAP1	ganglioside induced differentiation associated protein 1	-1.50968	9.27047e-05
GDAP2	ganglioside induced differentiation associated protein 2	-0.636349	0.00190066
GDE1	glycerophosphodiester phosphodiesterase 1	-0.825936	6.36206e-06
GDF7	growth differentiation factor 7	0.680015	0.0318376
GDI1	GDP dissociation inhibitor 1	-0.340605	0.0255995
GDPGP1	GDP-D-glucose phosphorylase 1	-1.1043	0.00586279
GEMIN5	gem (nuclear organelle) associated protein 5	-0.755196	0.0290757
GEMIN7	gem (nuclear organelle) associated protein 7	-0.984407	0.00198612
GFER	growth factor, augmenter of liver regeneration	1.15831	0.000740849
GFM1	G elongation factor, mitochondrial 1	-1.82309	0.000288458
GFPT1	glutamine--fructose-6-phosphate transaminase 1	-0.878896	0.000850967
GFRA2	GDNF family receptor alpha 2	-1.03909	0.0252745
GFRA4	GDNF family receptor alpha 4	0.688981	0.0216205
GGA2	golgi-associated, gamma adaptin ear containing, ARF binding protein 2	-0.696106	0.000174664
GGCT	gamma-glutamylcyclotransferase	0.541666	0.000666879
GGPS1	geranylgeranyl diphosphate synthase 1	-0.440941	0.00863878
GGT3P	gamma-glutamyltransferase 3 pseudogene	-1.147	0.000219574
GGT8P	gamma-glutamyltransferase 8 pseudogene	1.5115	0.000122555
GGTA1P	glycoprotein, alpha-galactosyltransferase 1 pseudogene	-0.480322	0.0308124
GH1	growth hormone 1	1.12087	0.0110243
GH2	growth hormone 2	1.4023	2.93617e-06
GHDC	GH3 domain containing	-1.03904	0.00817493
GHITM	growth hormone inducible transmembrane protein	0.527593	0.000254928
GHRL	ghrelin/obestatin prepropeptide	-0.993291	0.00624239
GID4	GID complex subunit 4 homolog	-0.793839	0.0306154
GID8	GID complex subunit 8	0.342845	0.0313479
GIGYF1	GRB10 interacting GYF protein 1	-0.826497	0.0124081
GIMAP1-GIMAP5	GIMAP1-GIMAP5 readthrough	-0.63918	0.0109906
GIMAP4	GTPase, IMAP family member 4	-0.567887	0.00213652
GINM1	glycoprotein integral membrane 1	-0.468087	0.0129062
GINS2	GINS complex subunit 2 (Psf2 homolog)	0.754824	0.0124693
GIPC1	GIPC PDZ domain containing family, member 1	-2.25601	3.11635e-06
GIPC3	GIPC PDZ domain containing family, member 3	-0.565803	0.0300005
GIT1	G protein-coupled receptor kinase interacting ArfGAP 1	-0.695851	0.000120353
GIT2	G protein-coupled receptor kinase interacting ArfGAP 2	-0.418784	0.00252437
GJA10	gap junction protein, alpha 10, 62kDa	1.00102	0.00673314
GJB4	gap junction protein, beta 4, 30.3kDa	1.29883	0.00137429
GJD2	gap junction protein, delta 2, 36kDa	0.789603	0.0326256
GK	glycerol kinase	-0.548455	0.0101398
GK3P	glycerol kinase 3 pseudogene	-0.945517	0.0101239
GKN1	gastrokine 1	0.829707	0.00226368
GLCE	glucuronic acid epimerase	-1.67479	2.26655e-06
GLI2	GLI family zinc finger 2	1.28871	0.0020464
GLI4	GLI family zinc finger 4	0.837233	0.035812
GLIPR1	GLI pathogenesis-related 1	-0.628136	8.69804e-05
GLIPR2	GLI pathogenesis-related 2	-2.37391	3.08239e-08
GLIS2	GLIS family zinc finger 2	0.885491	0.0480682
GLIS3	GLIS family zinc finger 3	2.07741	9.31395e-07
GLMP	glycosylated lysosomal membrane protein	-0.696349	0.0263003
GLO1	glyoxalase I	-0.502111	0.0224196
GLOD4	glyoxalase domain containing 4	-1.64888	0.00235079
GLOD5	glyoxalase domain containing 5	1.58684	0.000247015
GLRX3	glutaredoxin 3	0.541199	0.00342743
GLS	glutaminase	-0.340743	0.0187224
GLTSCR1L	GLTSCR1-like	-0.856587	0.0101698
GLUD2	glutamate dehydrogenase 2	-1.63102	0.0015764
GLUL	glutamate-ammonia ligase	-0.540046	0.000411891
GLYATL3	glycine-N-acyltransferase-like 3	-1.81548	2.27332e-05
GM2A	GM2 ganglioside activator	1.38848	0.000301501
GMCL1	germ cell-less, spermatogenesis associated 1	-0.554031	0.0247554
GMEB1	glucocorticoid modulatory element binding protein 1	-1.35132	0.0050115
GMFB	glia maturation factor, beta	0.666083	0.000869436
GNAI3	guanine nucleotide binding protein (G protein), alpha inhibiting activity polypeptide 3	-0.74834	2.16902e-06
GNAQ	guanine nucleotide binding protein (G protein), q polypeptide	-1.69427	0.000792784
GNAS	GNAS complex locus	-2.26114	1.00824e-06
GNAT1	guanine nucleotide binding protein (G protein), alpha transducing activity polypeptide 1	-1.32511	0.034869
GNAT2	guanine nucleotide binding protein (G protein), alpha transducing activity polypeptide 2	-1.50418	4.31393e-06
GNG10	guanine nucleotide binding protein (G protein), gamma 10	-0.385437	0.00855581
GNG13	guanine nucleotide binding protein (G protein), gamma 13	1.04097	0.0336864
GNG5	guanine nucleotide binding protein (G protein), gamma 5	-0.436544	0.0104429
GNG7	guanine nucleotide binding protein (G protein), gamma 7	-0.635574	0.0170535
GNG8	guanine nucleotide binding protein (G protein), gamma 8	1.63203	1.23419e-05
GNGT2	guanine nucleotide binding protein (G protein), gamma transducing activity polypeptide 2	-1.09746	0.00330619
GNL1	guanine nucleotide binding protein-like 1	-1.13368	5.05601e-05
GNL2	guanine nucleotide binding protein-like 2 (nucleolar)	0.449726	0.00832587
GNL3	guanine nucleotide binding protein-like 3 (nucleolar)	-1.22406	0.0077597
GNL3L	guanine nucleotide binding protein-like 3 (nucleolar)-like	-0.765204	3.84013e-05
GNLY	granulysin	1.31322	0.000186998
GNPDA1	glucosamine-6-phosphate deaminase 1	-0.757202	0.00631194
GNPDA2	glucosamine-6-phosphate deaminase 2	-1.66955	0.00103579
GNRH1	gonadotropin-releasing hormone 1 (luteinizing-releasing hormone)	-1.0815	0.0148859
GOLGA1	golgin A1	-1.22584	0.00033755
GOLGA2	golgin A2	-1.6122	6.01883e-08
GOLGA3	golgin A3	-0.820669	0.0167953
GOLGA4	golgin A4	-1.03721	0.0454571
GOLGA6L22	golgin A6 family-like 22	-0.904705	0.00707913
GOLGA6L3	golgin A6 family-like 3	-1.38891	2.62584e-05
GOLGA7	golgin A7	-0.465445	0.00139187
GOLGA8A	golgin A8 family, member A	-1.06095	0.0115258
GOLGA8J	golgin A8 family, member J	-1.27371	0.00183268
GOLGA8K	golgin A8 family, member K	-0.75326	0.044584
GOLGA8O	golgin A8 family, member O	-0.824226	0.0320878
GOLGA8Q	golgin A8 family, member Q	-1.34997	0.00751642
GOLGA8T	golgin A8 family, member T	-1.27371	0.00183268
GOLM1	golgi membrane protein 1	-1.42386	7.0051e-05
GOLPH3	golgi phosphoprotein 3 (coat-protein)	-0.472664	0.00776072
GOLPH3L	golgi phosphoprotein 3-like	-0.762472	0.000420689
GOPC	golgi-associated PDZ and coiled-coil motif containing	-0.397723	0.0174882
GORAB	golgin, RAB6-interacting	-0.776214	0.0122845
GOSR2	golgi SNAP receptor complex member 2	0.6485	0.00836776
GP9	glycoprotein IX (platelet)	1.03064	0.0003089
GPAA1	glycosylphosphatidylinositol anchor attachment 1	-1.50154	6.04608e-07
GPALPP1	GPALPP motifs containing 1	1.19149	0.000254999
GPAM	glycerol-3-phosphate acyltransferase, mitochondrial	1.04053	0.0147457
GPAT4	glycerol-3-phosphate acyltransferase 4	-0.961235	0.0124854
GPATCH2	G patch domain containing 2	-0.657861	0.0321962
GPATCH8	G patch domain containing 8	-0.49223	0.00716444
GPBAR1	G protein-coupled bile acid receptor 1	0.600142	0.0280982
GPC4	glypican 4	-0.462699	0.000145876
GPC5	glypican 5	1.19525	0.00597695
GPD1	glycerol-3-phosphate dehydrogenase 1 (soluble)	-1.17364	0.00168571
GPD2	glycerol-3-phosphate dehydrogenase 2 (mitochondrial)	-0.632116	0.0187908
GPHA2	glycoprotein hormone alpha 2	1.06288	0.0128571
GPKOW	G patch domain and KOW motifs	0.541446	0.00516702
GPN1	GPN-loop GTPase 1	-0.320959	0.014233
GPNMB	glycoprotein (transmembrane) nmb	-0.494343	8.62938e-07
GPR101	G protein-coupled receptor 101	0.892306	0.00217887
GPR107	G protein-coupled receptor 107	-0.76791	0.00499951
GPR137B	G protein-coupled receptor 137B	-0.696428	3.97056e-05
GPR139	G protein-coupled receptor 139	1.41048	0.000856132
GPR148	G protein-coupled receptor 148	0.549296	0.0258166
GPR150	G protein-coupled receptor 150	0.867661	0.0440091
GPR152	G protein-coupled receptor 152	0.996248	0.0115258
GPR155	G protein-coupled receptor 155	-1.73694	2.22349e-05
GPR160	G protein-coupled receptor 160	-0.670627	0.0223093
GPR17	G protein-coupled receptor 17	1.0747	0.000214096
GPR180	G protein-coupled receptor 180	-0.793102	0.0431137
GPR183	G protein-coupled receptor 183	-0.795582	4.83103e-05
GPR45	G protein-coupled receptor 45	1.69926	6.58855e-06
GPR50	G protein-coupled receptor 50	0.966362	0.00506192
GPR6	G protein-coupled receptor 6	1.39844	0.00827455
GPR65	G protein-coupled receptor 65	-0.486547	0.000684726
GPR75-ASB3	GPR75-ASB3 readthrough	-1.5251	0.000411682
GPR78	G protein-coupled receptor 78	0.861277	0.0309405
GPR82	G protein-coupled receptor 82	-0.655573	0.00976021
GPR84	G protein-coupled receptor 84	0.648247	0.0214568
GPR87	G protein-coupled receptor 87	0.569792	0.0374412
GPT	glutamic-pyruvate transaminase (alanine aminotransferase)	0.968392	0.00986008
GPX3	glutathione peroxidase 3	-0.983007	0.00305871
GPX4	glutathione peroxidase 4	0.428577	0.0147715
GPX7	glutathione peroxidase 7	0.827598	0.010643
GRAMD1A	GRAM domain containing 1A	-0.714521	0.00656546
GRAMD2	GRAM domain containing 2	0.852062	0.00395208
GRAMD4	GRAM domain containing 4	-1.291	7.3446e-05
GRB10	growth factor receptor-bound protein 10	1.17629	0.00246895
GRHPR	glyoxylate reductase/hydroxypyruvate reductase	0.283075	0.0261092
GRIA3	glutamate receptor, ionotropic, AMPA 3	0.624412	0.0178352
GRID2IP	glutamate receptor, ionotropic, delta 2 (Grid2) interacting protein	0.82542	0.00735156
GRIFIN	galectin-related inter-fiber protein	1.46918	0.00247268
GRIN3A	glutamate receptor, ionotropic, N-methyl-D-aspartate 3A	0.586316	0.0102944
GRINA	glutamate receptor, ionotropic, N-methyl D-aspartate-associated protein 1 (glutamate binding)	-0.826174	3.10478e-05
GRIP1	glutamate receptor interacting protein 1	0.833645	0.0276413
GRIP2	glutamate receptor interacting protein 2	1.41564	0.000487154
GRK5	G protein-coupled receptor kinase 5	-1.32593	0.000413496
GRK6	G protein-coupled receptor kinase 6	-1.01932	0.00823983
GRM2	glutamate receptor, metabotropic 2	0.754654	0.00436237
GRM4	glutamate receptor, metabotropic 4	0.70095	0.01125
GRM8	glutamate receptor, metabotropic 8	0.992597	0.0187233
GRN	granulin	-0.286433	0.00855444
GRPEL1	GrpE-like 1, mitochondrial (E. coli)	0.329949	0.0244843
GRSF1	G-rich RNA sequence binding factor 1	-0.496134	0.0312009
GSC2	goosecoid homeobox 2	1.8011	4.68508e-07
GSDMB	gasdermin B	-0.775848	0.0427578
GSE1	Gse1 coiled-coil protein	-1.27129	0.00052916
GSG1L	GSG1-like	0.883755	0.0176676
GSK3A	glycogen synthase kinase 3 alpha	-0.615392	0.0145946
GSK3B	glycogen synthase kinase 3 beta	-0.554699	3.62674e-05
GSN	gelsolin	-1.18094	0.00522389
GSPT1	G1 to S phase transition 1	-0.323598	0.00832587
GSTA1	glutathione S-transferase alpha 1	1.58788	0.000151104
GSTA3	glutathione S-transferase alpha 3	0.991824	0.00475132
GSTM3	glutathione S-transferase mu 3 (brain)	-0.512105	0.0274946
GSTM4	glutathione S-transferase mu 4	-0.794558	0.00208234
GSTM5	glutathione S-transferase mu 5	1.36749	1.71745e-05
GTF2A2	general transcription factor IIA, 2, 12kDa	-0.349961	0.00950014
GTF2E1	general transcription factor IIE, polypeptide 1, alpha 56kDa	0.499799	0.00686933
GTF2F1	general transcription factor IIF, polypeptide 1, 74kDa	-0.944437	0.000180154
GTF2H4	general transcription factor IIH, polypeptide 4, 52kDa	0.451403	0.0110772
GTF2I	general transcription factor IIi	-0.685148	1.12298e-05
GTF3A	general transcription factor IIIA	0.469692	0.0049348
GTF3C1	general transcription factor IIIC, polypeptide 1, alpha 220kDa	-1.10621	1.32736e-05
GTF3C3	general transcription factor IIIC, polypeptide 3, 102kDa	-0.853528	0.0407125
GTF3C4	general transcription factor IIIC, polypeptide 4, 90kDa	-0.997599	0.0110778
GTPBP10	GTP-binding protein 10 (putative)	-1.31639	0.00235089
GTSE1	G-2 and S-phase expressed 1	1.34043	6.09403e-05
GUCY1A2	guanylate cyclase 1, soluble, alpha 2	-0.734433	0.00381717
GUCY1B2	guanylate cyclase 1, soluble, beta 2 (pseudogene)	0.6544	0.0311244
GUF1	GUF1 homolog, GTPase	-1.30759	0.000686457
GULP1	GULP, engulfment adaptor PTB domain containing 1	1.37412	0.00312771
GUSBP11	glucuronidase, beta pseudogene 11	-0.451061	0.00319559
GXYLT1	glucoside xylosyltransferase 1	-1.70248	0.000220565
GYG2	glycogenin 2	0.576532	0.0488278
[truncated: 3,732 more rows]

## Sheet: APOE 1.25uM 48h
Supplemental table 8, tab 2_iMGL were treated with 1.25µM APOE1 ASO for 48h of treatment. Symbol and gene name are indicated as well as the log fold change (LogFC) and adjusted P-value (adj.P.Val) of the DEGs compared to the untreated condition at 48h.
SYMBOL	GENENAME	APOE1 ASO_1.25uM_48h vs. Untreated_48h_logFC	APOE1 ASO_1.25uM_48h vs. Untreated_48h_adj.P.Val
ACPP	acid phosphatase, prostate	1.17918	0.0385706
APOC4	apolipoprotein C-IV	-1.65389	0.0421496
APOE	apolipoprotein E	-1.43984	5.68939e-05
CYP1B1	cytochrome P450, family 1, subfamily B, polypeptide 1	-0.761815	0.00267358
FABP4	fatty acid binding protein 4, adipocyte	-0.79717	0.00601265
GLYATL3	glycine-N-acyltransferase-like 3	-1.47923	0.0406598
GPHB5	glycoprotein hormone beta 5	-1.16354	0.00492647
KIFC1	kinesin family member C1	1.32444	0.0139328
LST1	leukocyte specific transcript 1	0.490103	0.0385706
MTRNR2L1	MT-RNR2-like 1	-0.543803	0.0406598
MTRNR2L8	MT-RNR2-like 8	-0.528591	0.0421496
OLR1	oxidized low density lipoprotein (lectin-like) receptor 1	0.647391	0.00492647
RANBP3L	RAN binding protein 3-like	1.60607	0.0289144
SPINK8	serine peptidase inhibitor, Kazal type 8 (putative)	0.923569	0.0421496
VPS37D	vacuolar protein sorting 37 homolog D (S. cerevisiae)	-1.35493	0.00635146

## Sheet: APOE1 1.25uM_over time
Supplemental table 8, tab 3_Symbol and gene name are indicated of the DEGs that are altered in both 24h and 48h of treatment with 1.25µM APOE1 ASO compared to the untreated condition.
Annotated in red the DEGs that are conserved between the APOE-1 and APOE-13 ASO (table 10)
SYMBOL	GENENAME
APOE	apolipoprotein E
FABP4	fatty acid binding protein 4, adipocyte
GLYATL3	glycine-N-acyltransferase-like 3
KIFC1	kinesin family member C1
LST1	leukocyte specific transcript 1
MTRNR2L1	MT-RNR2-like 1
OLR1	oxidized low density lipoprotein (lectin-like) receptor 1
SPINK8	serine peptidase inhibitor, Kazal type 8 (putative)
VPS37D	vacuolar protein sorting 37 homolog D (S. cerevisiae)

## Sheet: APOE1 20uM 24h
Supplemental table 8, tab 4_iMGL were treated with 20µM APOE1 ASO for 24h of treatment. Symbol and gene name are indicated as well as the log fold change (LogFC) and adjusted P-value (adj.P.Val) of the DEGs compared to the untreated condition at 24h.
Annotated in red the DEGs that are conserved between the APOE-1 and APOE-13 ASO (table 10)
SYMBOL	GENENAME	APOE1 ASO_20uM_24h vs. Untreated_24h_logFC	APOE1 ASO_20uM_24h vs. Untreated_24h_adj.P.Val
AADAT	aminoadipate aminotransferase	1.00339	0.0115755
AAED1	AhpC/TSA antioxidant enzyme domain containing 1	-0.80382	0.0378082
AAK1	AP2 associated kinase 1	-1.16908	4.87918e-05
AAMDC	adipogenesis associated, Mth938 domain containing	-1.67646	1.69521e-08
AANAT	aralkylamine N-acetyltransferase	0.993274	0.00366004
AASDHPPT	aminoadipate-semialdehyde dehydrogenase-phosphopantetheinyl transferase	0.379689	0.0208752
AATF	apoptosis antagonizing transcription factor	-0.656946	0.00415193
ABAT	4-aminobutyrate aminotransferase	-1.23006	0.00339807
ABCA13	ATP-binding cassette, sub-family A (ABC1), member 13	0.764504	0.00781574
ABCA5	ATP-binding cassette, sub-family A (ABC1), member 5	-1.06489	0.0182156
ABCA6	ATP-binding cassette, sub-family A (ABC1), member 6	1.06798	0.0107863
ABCB7	ATP-binding cassette, sub-family B (MDR/TAP), member 7	-1.51768	7.49675e-06
ABCB8	ATP-binding cassette, sub-family B (MDR/TAP), member 8	1.48768	0.000419102
ABCC12	ATP-binding cassette, sub-family C (CFTR/MRP), member 12	1.36197	0.000102662
ABCC5	ATP-binding cassette, sub-family C (CFTR/MRP), member 5	-0.963166	0.0385418
ABCC6	ATP-binding cassette, sub-family C (CFTR/MRP), member 6	0.726545	0.0467859
ABCC9	ATP-binding cassette, sub-family C (CFTR/MRP), member 9	1.94896	1.07841e-06
ABCD1	ATP-binding cassette, sub-family D (ALD), member 1	-0.637146	0.0482687
ABCD4	ATP-binding cassette, sub-family D (ALD), member 4	1.48153	0.000182738
ABCF1	ATP-binding cassette, sub-family F (GCN20), member 1	0.70997	0.000449721
ABCF3	ATP-binding cassette, sub-family F (GCN20), member 3	-1.00993	0.0430687
ABCG1	ATP-binding cassette, sub-family G (WHITE), member 1	-1.03936	0.00454583
ABHD10	abhydrolase domain containing 10	-0.762226	0.0106941
ABHD12	abhydrolase domain containing 12	-0.666527	0.000116094
ABHD15	abhydrolase domain containing 15	-0.896605	0.00330787
ABHD16A	abhydrolase domain containing 16A	-0.821118	0.000380119
ABHD17A	abhydrolase domain containing 17A	-0.535288	0.0492629
ABHD17B	abhydrolase domain containing 17B	-1.06974	0.010771
ABHD17C	abhydrolase domain containing 17C	0.742636	0.00875129
ABHD4	abhydrolase domain containing 4	-0.801389	0.00409494
ABI3	ABI family, member 3	0.586676	0.0290046
ABL2	ABL proto-oncogene 2, non-receptor tyrosine kinase	-0.40775	0.0119624
ABLIM2	actin binding LIM protein family, member 2	1.20656	0.000592561
ABLIM3	actin binding LIM protein family, member 3	-0.525453	0.0275175
ABO	ABO blood group (transferase A, alpha 1-3-N-acetylgalactosaminyltransferase; transferase B, alpha 1-3-galactosyltransferase)	1.11259	0.00305847
ABR	active BCR-related	-0.24988	0.0162826
ABRACL	ABRA C-terminal like	0.360171	0.0130935
ACAA1	acetyl-CoA acyltransferase 1	-0.445784	0.0138562
ACACB	acetyl-CoA carboxylase beta	-0.640671	0.0289672
ACAD10	acyl-CoA dehydrogenase family, member 10	-0.800767	0.0427746
ACAD8	acyl-CoA dehydrogenase family, member 8	-1.00476	0.000932013
ACADM	acyl-CoA dehydrogenase, C-4 to C-12 straight chain	-0.308297	0.0347824
ACAP1	ArfGAP with coiled-coil, ankyrin repeat and PH domains 1	1.32044	0.000171148
ACAP3	ArfGAP with coiled-coil, ankyrin repeat and PH domains 3	-1.24712	0.00144448
ACAT1	acetyl-CoA acetyltransferase 1	-1.78858	1.02589e-07
ACAT2	acetyl-CoA acetyltransferase 2	-0.582882	0.000157452
ACE	angiotensin I converting enzyme	-0.392653	0.00532979
ACE2	angiotensin I converting enzyme 2	0.870873	0.0228324
ACO2	aconitase 2, mitochondrial	-0.800388	0.000531123
ACOT1	acyl-CoA thioesterase 1	-0.883119	0.000905843
ACOT8	acyl-CoA thioesterase 8	-1.12168	0.000279608
ACOT9	acyl-CoA thioesterase 9	-1.2479	8.44069e-05
ACOX2	acyl-CoA oxidase 2, branched chain	1.19492	5.73771e-05
ACP2	acid phosphatase 2, lysosomal	-0.347644	0.0261514
ACP5	acid phosphatase 5, tartrate resistant	-1.74507	1.10566e-05
ACPT	acid phosphatase, testicular	1.46339	0.000263681
ACSF2	acyl-CoA synthetase family member 2	-1.58174	3.33322e-11
ACSF3	acyl-CoA synthetase family member 3	0.608344	0.0336288
ACSL3	acyl-CoA synthetase long-chain family member 3	-1.34	4.29078e-07
ACSL5	acyl-CoA synthetase long-chain family member 5	-0.647633	0.0255548
ACSS1	acyl-CoA synthetase short-chain family member 1	-1.32821	2.84734e-07
ACTA2	actin, alpha 2, smooth muscle, aorta	-0.50561	0.0364624
ACTG2	actin, gamma 2, smooth muscle, enteric	1.52306	5.19873e-05
ACTR3	ARP3 actin-related protein 3 homolog (yeast)	-0.497043	0.00543707
ACTR3B	ARP3 actin-related protein 3 homolog B (yeast)	-0.61552	0.0253034
ACTRT1	actin-related protein T1	0.438226	0.0388721
ACVR1C	activin A receptor, type IC	1.33224	0.000169027
ACVRL1	activin A receptor type II-like 1	-0.850636	0.0228749
ACY3	aminoacylase 3	1.93716	9.03062e-07
ADAD1	adenosine deaminase domain containing 1 (testis-specific)	0.589327	0.0259631
ADAM12	ADAM metallopeptidase domain 12	-1.07043	0.0171714
ADAM29	ADAM metallopeptidase domain 29	-0.517306	0.0264939
ADAM30	ADAM metallopeptidase domain 30	1.21656	0.000321427
ADAM32	ADAM metallopeptidase domain 32	0.681961	0.00259563
ADAM7	ADAM metallopeptidase domain 7	0.523462	0.0324246
ADAMDEC1	ADAM-like, decysin 1	-0.488535	0.0286091
ADAMTS12	ADAM metallopeptidase with thrombospondin type 1 motif, 12	-0.719107	0.022208
ADAMTS13	ADAM metallopeptidase with thrombospondin type 1 motif, 13	0.76287	0.0420992
ADAMTS18	ADAM metallopeptidase with thrombospondin type 1 motif, 18	0.82707	0.00403745
ADAMTS3	ADAM metallopeptidase with thrombospondin type 1 motif, 3	1.05022	0.0139892
ADAMTS8	ADAM metallopeptidase with thrombospondin type 1 motif, 8	-0.794537	0.0239359
ADAMTSL4	ADAMTS-like 4	-1.63231	5.30458e-05
ADAR	adenosine deaminase, RNA-specific	-0.978344	0.000451544
ADARB1	adenosine deaminase, RNA-specific, B1	-0.932295	0.00482657
ADAT1	adenosine deaminase, tRNA-specific 1	0.691919	0.00095209
ADCK3	aarF domain containing kinase 3	-1.14556	0.00048025
ADCY1	adenylate cyclase 1 (brain)	-0.697022	0.0489005
ADCY3	adenylate cyclase 3	-0.395309	0.0187555
ADCY7	adenylate cyclase 7	0.407747	0.0448965
ADD1	adducin 1 (alpha)	-0.714238	0.00360578
ADGRD1	adhesion G protein-coupled receptor D1	-0.73065	0.00765156
ADGRG2	adhesion G protein-coupled receptor G2	1.50974	0.000537231
ADH1A	alcohol dehydrogenase 1A (class I), alpha polypeptide	0.879897	0.0183238
ADH4	alcohol dehydrogenase 4 (class II), pi polypeptide	0.683423	0.0373083
ADH6	alcohol dehydrogenase 6 (class V)	-0.614664	0.015903
ADHFE1	alcohol dehydrogenase, iron containing, 1	-1.82214	5.83158e-05
ADI1	acireductone dioxygenase 1	-1.15319	0.002241
ADIPOR1	adiponectin receptor 1	-0.465539	0.00991355
ADIPOR2	adiponectin receptor 2	-1.78647	6.58738e-06
ADM5	adrenomedullin 5 (putative)	0.83924	0.00174564
ADNP2	ADNP homeobox 2	-2.35481	1.02096e-09
ADO	2-aminoethanethiol (cysteamine) dioxygenase	-0.57773	0.0358501
ADORA2B	adenosine A2b receptor	-0.686909	0.0416461
ADPGK	ADP-dependent glucokinase	-1.1329	0.000202767
ADPRH	ADP-ribosylarginine hydrolase	-0.65276	0.00462198
ADPRHL1	ADP-ribosylhydrolase like 1	0.589632	0.0449901
ADPRHL2	ADP-ribosylhydrolase like 2	-1.10739	0.0039233
ADPRM	ADP-ribose/CDP-alcohol diphosphatase, manganese-dependent	-0.685361	0.0303785
ADRA2B	adrenoceptor alpha 2B	-1.67703	7.24098e-06
ADRB2	adrenoceptor beta 2, surface	-1.32671	0.00565014
ADRBK2	adrenergic, beta, receptor kinase 2	-1.07082	2.35479e-07
ADRM1	adhesion regulating molecule 1	0.286608	0.0260537
ADSL	adenylosuccinate lyase	0.526617	0.0449588
ADSSL1	adenylosuccinate synthase like 1	-1.00894	0.0363199
AEBP2	AE binding protein 2	-0.539256	0.00147685
AFAP1L1	actin filament associated protein 1-like 1	-1.68259	1.48141e-05
AFF1	AF4/FMR2 family, member 1	-0.696182	0.000101631
AFF2	AF4/FMR2 family, member 2	0.731493	0.0408751
AFF4	AF4/FMR2 family, member 4	-0.239224	0.0371551
AFP	alpha-fetoprotein	0.512451	0.0346347
AFTPH	aftiphilin	-0.347521	0.0103926
AGA	aspartylglucosaminidase	-0.307488	0.0196346
AGAP1	ArfGAP with GTPase domain, ankyrin repeat and PH domain 1	-1.29655	7.78358e-05
AGAP5	ArfGAP with GTPase domain, ankyrin repeat and PH domain 5	-1.06052	1.74696e-06
AGAP9	ArfGAP with GTPase domain, ankyrin repeat and PH domain 9	-1.00679	0.00082557
AGBL5	ATP/GTP binding protein-like 5	-0.403308	0.011208
AGFG2	ArfGAP with FG repeats 2	-1.81864	8.64534e-09
AGMO	alkylglycerol monooxygenase	1.20957	2.89999e-05
AGO2	argonaute RISC catalytic component 2	-0.916853	0.0139172
AGO4	argonaute RISC catalytic component 4	-1.51372	1.85599e-06
AGPAT1	1-acylglycerol-3-phosphate O-acyltransferase 1	-1.1175	6.40954e-05
AGPAT4	1-acylglycerol-3-phosphate O-acyltransferase 4	-1.34613	0.00105021
AGPAT5	1-acylglycerol-3-phosphate O-acyltransferase 5	0.551144	0.032629
AGTR2	angiotensin II receptor, type 2	0.954538	0.000536236
AGTRAP	angiotensin II receptor-associated protein	-0.336381	0.0443851
AHCTF1	AT hook containing transcription factor 1	-1.61693	0.00104299
AHCYL2	adenosylhomocysteinase-like 2	-0.77894	0.0322741
AHNAK	AHNAK nucleoprotein	-1.41216	0.000739692
AHNAK2	AHNAK nucleoprotein 2	-1.48419	2.77891e-05
AHR	aryl hydrocarbon receptor	-0.385659	0.00615768
AIDA	axin interactor, dorsalization associated	-1.12399	1.06892e-06
AIF1	allograft inflammatory factor 1	-0.385569	0.00179847
AIFM1	apoptosis-inducing factor, mitochondrion-associated, 1	-1.00862	3.96788e-05
AIM1	absent in melanoma 1	-0.795445	0.0162755
AIP	aryl hydrocarbon receptor interacting protein	-0.343964	0.0112974
AIPL1	aryl hydrocarbon receptor interacting protein-like 1	0.596262	0.0273916
AJAP1	adherens junctions associated protein 1	0.488024	0.0306372
AK3	adenylate kinase 3	-0.589002	0.000355243
AK7	adenylate kinase 7	-0.616437	0.0393609
AK8	adenylate kinase 8	-0.990624	0.00732633
AKAP1	A kinase (PRKA) anchor protein 1	-0.635912	0.00507853
AKAP10	A kinase (PRKA) anchor protein 10	-1.05413	5.62531e-05
AKAP11	A kinase (PRKA) anchor protein 11	-0.502837	0.00120177
AKAP12	A kinase (PRKA) anchor protein 12	0.925258	0.0245354
AKAP14	A kinase (PRKA) anchor protein 14	0.749019	0.0324654
AKAP2	A kinase (PRKA) anchor protein 2	-1.45818	0.00188167
AKAP4	A kinase (PRKA) anchor protein 4	0.731124	0.0363277
AKAP6	A kinase (PRKA) anchor protein 6	-0.713538	0.00010661
AKAP8	A kinase (PRKA) anchor protein 8	-0.787025	0.0358211
AKAP8L	A kinase (PRKA) anchor protein 8-like	-0.346546	0.0367998
AKAP9	A kinase (PRKA) anchor protein 9	-0.932035	0.00163564
AKIRIN1	akirin 1	-0.553513	0.0409695
AKR1B1	aldo-keto reductase family 1, member B1 (aldose reductase)	-0.402729	0.000376978
AKR1B10	aldo-keto reductase family 1, member B10 (aldose reductase)	0.783262	0.0134238
AKR1D1	aldo-keto reductase family 1, member D1	1.14113	0.00367043
AKR7A2	aldo-keto reductase family 7, member A2	-0.846656	0.00208386
AKT1S1	AKT1 substrate 1 (proline-rich)	0.703205	0.0063927
AKT2	v-akt murine thymoma viral oncogene homolog 2	-1.04609	2.03125e-06
AKTIP	AKT interacting protein	-1.00979	0.00325927
ALCAM	activated leukocyte cell adhesion molecule	-0.456555	0.000475309
ALDH1L1-AS1	ALDH1L1 antisense RNA 1	1.02335	0.00703833
ALDH3A2	aldehyde dehydrogenase 3 family, member A2	-0.602462	0.0444675
ALDH3B1	aldehyde dehydrogenase 3 family, member B1	-0.828811	0.000198933
ALDH3B2	aldehyde dehydrogenase 3 family, member B2	0.832557	0.0134296
ALDH4A1	aldehyde dehydrogenase 4 family, member A1	-0.631194	1.44767e-05
ALDH5A1	aldehyde dehydrogenase 5 family, member A1	-0.867963	0.000206142
ALG10	ALG10, alpha-1,2-glucosyltransferase	-0.833898	0.0324359
ALG10B	ALG10B, alpha-1,2-glucosyltransferase	-0.901697	0.0463236
ALG1L2	ALG1, chitobiosyldiphosphodolichol beta-mannosyltransferase-like 2	-0.923366	0.00506609
ALG3	ALG3, alpha-1,3- mannosyltransferase	0.490637	0.0135178
ALG5	ALG5, dolichyl-phosphate beta-glucosyltransferase	-0.547127	0.0102916
ALKBH6	alkB homolog 6	-0.876955	0.00319538
ALKBH7	alkB homolog 7	-1.66468	9.35985e-05
ALMS1	Alstrom syndrome protein 1	0.835411	0.0227905
ALPI	alkaline phosphatase, intestinal	1.25025	0.0178451
ALPK3	alpha-kinase 3	-0.560902	0.0128508
ALS2CR11	amyotrophic lateral sclerosis 2 (juvenile) chromosome region, candidate 11	0.886671	0.00245744
ALS2CR12	amyotrophic lateral sclerosis 2 (juvenile) chromosome region, candidate 12	0.779913	0.0165096
AMBP	alpha-1-microglobulin/bikunin precursor	0.877693	0.00571906
AMBRA1	autophagy/beclin-1 regulator 1	-1.02241	0.00316699
AMD1	adenosylmethionine decarboxylase 1	0.604557	6.87094e-05
AMELX	amelogenin, X-linked	1.35222	0.00477364
AMELY	amelogenin, Y-linked	0.891545	0.031189
AMICA1	adhesion molecule, interacts with CXADR antigen 1	-1.23642	2.61708e-05
AMIGO3	adhesion molecule with Ig-like domain 3	1.00856	0.00500089
AMMECR1	Alport syndrome, mental retardation, midface hypoplasia and elliptocytosis chromosomal region gene 1	-0.976444	0.0420992
AMOTL1	angiomotin like 1	0.677893	0.0119485
AMPD3	adenosine monophosphate deaminase 3	-0.4055	0.0212624
AMTN	amelotin	1.14924	0.00343172
AMY2B	amylase, alpha 2B (pancreatic)	-0.852745	0.0452379
AMZ1	archaelysin family metallopeptidase 1	1.06972	0.00104225
ANAPC13	anaphase promoting complex subunit 13	-1.15844	0.000914869
ANAPC15	anaphase promoting complex subunit 15	-0.576747	0.000453719
ANGEL2	angel homolog 2 (Drosophila)	-0.98519	0.0145766
ANGPTL7	angiopoietin-like 7	1.19358	0.000328722
ANHX	anomalous homeobox	-0.800413	0.0082882
ANK2	ankyrin 2, neuronal	-0.881201	0.00232584
ANKFY1	ankyrin repeat and FYVE domain containing 1	-0.321506	0.0435138
ANKIB1	ankyrin repeat and IBR domain containing 1	-0.781298	5.10424e-05
ANKLE2	ankyrin repeat and LEM domain containing 2	-0.839024	0.0156573
ANKRA2	ankyrin repeat, family A (RFXANK-like), 2	-1.46508	0.00106282
ANKRD12	ankyrin repeat domain 12	-0.975865	1.47699e-06
ANKRD13A	ankyrin repeat domain 13A	-0.679972	8.9666e-05
ANKRD13B	ankyrin repeat domain 13B	-0.56431	0.0278118
ANKRD17	ankyrin repeat domain 17	-0.659618	0.000607933
ANKRD26	ankyrin repeat domain 26	-0.897411	0.00875818
ANKRD30A	ankyrin repeat domain 30A	0.7382	0.0227507
ANKRD40	ankyrin repeat domain 40	-0.825372	0.00166567
ANKRD44	ankyrin repeat domain 44	-0.423913	0.0428055
ANKS6	ankyrin repeat and sterile alpha motif domain containing 6	-0.635192	0.0192183
ANLN	anillin actin binding protein	0.757167	0.00587722
ANO6	anoctamin 6	-1.27169	0.00672197
ANP32B	acidic (leucine-rich) nuclear phosphoprotein 32 family, member B	-0.843153	3.39924e-05
ANP32C	acidic (leucine-rich) nuclear phosphoprotein 32 family, member C	-1.43944	0.00312167
ANP32D	acidic (leucine-rich) nuclear phosphoprotein 32 family, member D	-1.72523	5.83229e-05
ANP32E	acidic (leucine-rich) nuclear phosphoprotein 32 family, member E	0.831325	0.000137292
ANTXR2	anthrax toxin receptor 2	-1.50974	6.38162e-07
ANXA2R	annexin A2 receptor	-1.49247	0.00482471
ANXA4	annexin A4	-0.65762	2.56632e-05
ANXA5	annexin A5	-0.244898	0.0272543
ANXA7	annexin A7	-1.13416	0.000490472
AOAH	acyloxyacyl hydrolase (neutrophil)	-0.651555	0.000374425
AOC3	amine oxidase, copper containing 3	0.859113	0.00306513
AP1B1	adaptor-related protein complex 1, beta 1 subunit	-0.329969	0.0114906
AP1M1	adaptor-related protein complex 1, mu 1 subunit	-1.33177	3.01287e-07
AP1M2	adaptor-related protein complex 1, mu 2 subunit	0.901217	0.00527392
AP1S1	adaptor-related protein complex 1, sigma 1 subunit	0.479502	0.036257
AP2A1	adaptor-related protein complex 2, alpha 1 subunit	-0.400319	0.0175256
AP2B1	adaptor-related protein complex 2, beta 1 subunit	-1.00714	8.56227e-08
AP2S1	adaptor-related protein complex 2, sigma 1 subunit	-0.509323	4.46263e-05
AP3B1	adaptor-related protein complex 3, beta 1 subunit	-0.791883	7.61591e-05
AP3B2	adaptor-related protein complex 3, beta 2 subunit	0.594598	0.0387552
AP3S1	adaptor-related protein complex 3, sigma 1 subunit	0.434181	0.0206515
AP3S2	adaptor-related protein complex 3, sigma 2 subunit	-1.45648	7.39774e-08
AP4S1	adaptor-related protein complex 4, sigma 1 subunit	-1.87488	3.56723e-07
AP5B1	adaptor-related protein complex 5, beta 1 subunit	-0.653067	0.0154534
APBB3	amyloid beta (A4) precursor protein-binding, family B, member 3	-1.32547	0.00145609
APC2	adenomatosis polyposis coli 2	0.773115	0.00654861
APCDD1	adenomatosis polyposis coli down-regulated 1	1.23392	0.00040512
APCDD1L	adenomatosis polyposis coli down-regulated 1-like	1.56601	0.000126073
APELA	apelin receptor early endogenous ligand	-0.804794	0.0358184
APEX2	APEX nuclease (apurinic/apyrimidinic endonuclease) 2	0.547481	0.001483
APH1A	APH1A gamma secretase subunit	-0.511025	0.0203446
APH1B	APH1B gamma secretase subunit	-0.616077	0.000296002
API5	apoptosis inhibitor 5	-0.50982	0.0435138
APLP2	amyloid beta (A4) precursor-like protein 2	-0.265984	0.00442522
APMAP	adipocyte plasma membrane associated protein	-0.479728	0.0129965
APOA5	apolipoprotein A-V	1.26764	0.000173045
APOBEC1	apolipoprotein B mRNA editing enzyme, catalytic polypeptide 1	1.12638	0.000298832
APOBEC3F	apolipoprotein B mRNA editing enzyme, catalytic polypeptide-like 3F	-0.93736	0.0230735
APOBR	apolipoprotein B receptor	0.9621	0.0251705
APOC3	apolipoprotein C-III	0.919377	0.00556483
APOE	apolipoprotein E	-2.1191	1.09531e-11
APOF	apolipoprotein F	1.04316	0.0106823
APOH	apolipoprotein H (beta-2-glycoprotein I)	1.17624	0.000652575
APOL5	apolipoprotein L, 5	1.82567	1.53887e-06
APOL6	apolipoprotein L, 6	-0.908256	3.75028e-05
APOM	apolipoprotein M	1.544	0.000145661
APPL1	adaptor protein, phosphotyrosine interaction, PH domain and leucine zipper containing 1	-0.703775	0.00492743
AQP4	aquaporin 4	1.69255	7.82045e-05
AQP7	aquaporin 7	0.726591	0.0215875
AQP9	aquaporin 9	-0.403745	0.0178747
ARAP1	ArfGAP with RhoGAP domain, ankyrin repeat and PH domain 1	-0.500076	0.00149279
ARAP3	ArfGAP with RhoGAP domain, ankyrin repeat and PH domain 3	-0.745282	0.0214636
ARCN1	archain 1	-0.781482	5.51502e-05
ARF5	ADP-ribosylation factor 5	-2.13162	2.31793e-09
ARFGAP1	ADP-ribosylation factor GTPase activating protein 1	-1.16123	1.96223e-05
ARFGAP2	ADP-ribosylation factor GTPase activating protein 2	-0.500602	0.000619862
ARFGEF1	ADP-ribosylation factor guanine nucleotide-exchange factor 1 (brefeldin A-inhibited)	-1.06236	9.3056e-07
ARFGEF2	ADP-ribosylation factor guanine nucleotide-exchange factor 2 (brefeldin A-inhibited)	-0.485502	0.00328987
ARFIP2	ADP-ribosylation factor interacting protein 2	0.731217	0.00416556
ARHGAP12	Rho GTPase activating protein 12	-0.73252	0.000691232
ARHGAP15	Rho GTPase activating protein 15	-0.781875	0.0121073
ARHGAP17	Rho GTPase activating protein 17	-0.435187	0.00173612
ARHGAP19	Rho GTPase activating protein 19	0.692999	0.00051002
ARHGAP23	Rho GTPase activating protein 23	0.768004	0.0286091
ARHGAP24	Rho GTPase activating protein 24	-0.679884	0.0274866
ARHGAP25	Rho GTPase activating protein 25	-0.513432	0.000266172
ARHGAP27	Rho GTPase activating protein 27	0.993154	0.0221927
ARHGAP30	Rho GTPase activating protein 30	-0.776641	0.000218571
ARHGAP31	Rho GTPase activating protein 31	-2.06389	4.14908e-06
ARHGAP35	Rho GTPase activating protein 35	-0.827561	3.77959e-06
ARHGAP39	Rho GTPase activating protein 39	0.48884	0.0478893
ARHGAP40	Rho GTPase activating protein 40	0.615457	0.0286163
ARHGAP5	Rho GTPase activating protein 5	-0.584772	3.91969e-05
ARHGAP6	Rho GTPase activating protein 6	-1.73119	1.67132e-05
ARHGDIB	Rho GDP dissociation inhibitor (GDI) beta	-0.283634	0.0248845
ARHGDIG	Rho GDP dissociation inhibitor (GDI) gamma	0.533442	0.0391089
ARHGEF10L	Rho guanine nucleotide exchange factor (GEF) 10-like	0.998431	0.000268007
ARHGEF11	Rho guanine nucleotide exchange factor (GEF) 11	-0.505959	0.00752146
ARHGEF16	Rho guanine nucleotide exchange factor (GEF) 16	1.11408	0.00255794
ARHGEF17	Rho guanine nucleotide exchange factor (GEF) 17	-1.26663	2.05833e-05
ARHGEF2	Rho/Rac guanine nucleotide exchange factor (GEF) 2	-1.52671	4.63237e-08
ARHGEF25	Rho guanine nucleotide exchange factor (GEF) 25	0.844287	0.00598906
ARHGEF35	Rho guanine nucleotide exchange factor (GEF) 35	-0.650382	0.0382384
ARHGEF40	Rho guanine nucleotide exchange factor (GEF) 40	-0.797749	0.0440302
ARHGEF6	Rac/Cdc42 guanine nucleotide exchange factor (GEF) 6	-0.612853	0.0243656
ARHGEF7	Rho guanine nucleotide exchange factor (GEF) 7	-0.432591	0.0123962
ARID2	AT rich interactive domain 2 (ARID, RFX-like)	-1.19601	2.34531e-05
ARID3A	AT rich interactive domain 3A (BRIGHT-like)	-0.435259	0.0369574
ARID3C	AT rich interactive domain 3C (BRIGHT-like)	1.00871	0.00982764
ARID4A	AT rich interactive domain 4A (RBP1-like)	-0.540162	5.33901e-05
ARID5B	AT rich interactive domain 5B (MRF1-like)	-1.02436	0.000904174
ARIH1	ariadne RBR E3 ubiquitin protein ligase 1	-0.552226	0.00233917
ARL1	ADP-ribosylation factor-like 1	-0.758681	0.0001657
ARL14EPL	ADP-ribosylation factor-like 14 effector protein-like	1.45562	0.00289485
ARL15	ADP-ribosylation factor-like 15	-1.1731	0.00972408
ARL16	ADP-ribosylation factor-like 16	-1.06904	0.000150713
ARL17B	ADP-ribosylation factor-like 17B	-1.21285	0.000157452
ARL2	ADP-ribosylation factor-like 2	-0.318209	0.0499727
ARL2BP	ADP-ribosylation factor-like 2 binding protein	-0.908302	2.35236e-06
ARL3	ADP-ribosylation factor-like 3	-0.254717	0.036004
ARL5C	ADP-ribosylation factor-like 5C	1.1003	0.00506641
ARL6IP5	ADP-ribosylation factor-like 6 interacting protein 5	-0.663087	0.000571158
ARL8A	ADP-ribosylation factor-like 8A	-0.323853	0.0307723
ARL9	ADP-ribosylation factor-like 9	0.679938	0.0289672
ARMC10	armadillo repeat containing 10	-1.44874	7.72286e-05
ARMC6	armadillo repeat containing 6	0.704552	0.0213269
ARMC8	armadillo repeat containing 8	-1.18423	0.00028153
ARMC9	armadillo repeat containing 9	-0.475354	0.00567463
ARMCX5	armadillo repeat containing, X-linked 5	-1.14587	7.70727e-05
ARMCX6	armadillo repeat containing, X-linked 6	-0.447247	0.0238107
ARNT	aryl hydrocarbon receptor nuclear translocator	-1.49984	3.148e-07
ARNTL	aryl hydrocarbon receptor nuclear translocator-like	-0.455379	0.0253509
ARPC1A	actin related protein 2/3 complex, subunit 1A, 41kDa	0.352956	0.0389745
ARPC1B	actin related protein 2/3 complex, subunit 1B, 41kDa	-0.422423	0.0029206
ARPC3	actin related protein 2/3 complex, subunit 3, 21kDa	-1.02228	0.0149903
ARPC5	actin related protein 2/3 complex, subunit 5, 16kDa	-0.570782	1.31984e-05
ARPIN	actin-related protein 2/3 complex inhibitor	-1.2488	0.000378733
ARPP19	cAMP-regulated phosphoprotein, 19kDa	-0.580963	0.00490977
ARRB2	arrestin, beta 2	-0.434771	0.00318269
ARRDC1	arrestin domain containing 1	-1.40101	8.31384e-06
ARRDC3	arrestin domain containing 3	-1.00018	2.03056e-05
ARSA	arylsulfatase A	-0.555394	0.00628347
ARSG	arylsulfatase G	-1.08217	0.0150274
ARSH	arylsulfatase family, member H	0.832211	0.00675379
ARSK	arylsulfatase family, member K	-1.21019	8.13733e-07
ART5	ADP-ribosyltransferase 5	1.29721	6.1105e-05
ARTN	artemin	1.31056	0.000171166
ARV1	ARV1 homolog, fatty acid homeostasis modulator	-0.812276	2.7382e-05
ASAH1	N-acylsphingosine amidohydrolase (acid ceramidase) 1	-0.392882	0.000103986
ASAP1	ArfGAP with SH3 domain, ankyrin repeat and PH domain 1	-0.737447	0.00506935
ASB1	ankyrin repeat and SOCS box containing 1	-0.798022	0.039636
ASB16	ankyrin repeat and SOCS box containing 16	1.15319	0.00155919
ASCC1	activating signal cointegrator 1 complex subunit 1	-1.13962	0.0051603
ASCC2	activating signal cointegrator 1 complex subunit 2	-1.39577	0.00320094
ASCL1	achaete-scute family bHLH transcription factor 1	0.946258	8.9689e-05
ASH1L-AS1	ASH1L antisense RNA 1	-0.740851	0.0108682
ASIC2	acid sensing (proton gated) ion channel 2	0.867147	0.0323397
ASIC3	acid sensing (proton gated) ion channel 3	0.679131	0.0246798
ASL	argininosuccinate lyase	-0.833425	0.0137077
ASPDH	aspartate dehydrogenase domain containing	0.682282	0.0425666
ASPHD1	aspartate beta-hydroxylase domain containing 1	-0.937736	8.26803e-05
ASPN	asporin	0.562297	0.0256034
ASRGL1	asparaginase like 1	1.03784	0.0274221
ASTE1	asteroid homolog 1 (Drosophila)	-0.632051	0.0297153
ASTN2	astrotactin 2	-0.888012	0.017998
ASXL1	additional sex combs like transcriptional regulator 1	-1.06731	0.000419732
ATAD2B	ATPase family, AAA domain containing 2B	0.76744	0.0139168
ATAD3C	ATPase family, AAA domain containing 3C	-1.24379	0.00167789
ATCAY	ataxia, cerebellar, Cayman type	0.816364	0.0108368
ATE1	arginyltransferase 1	-0.702397	0.000633351
ATF1	activating transcription factor 1	-1.04787	0.000817888
ATF4	activating transcription factor 4	-0.327032	0.0232088
ATF7	activating transcription factor 7	-0.421226	0.0130401
ATG10	autophagy related 10	-0.917074	0.00545274
ATG12	autophagy related 12	-1.08789	2.50116e-05
ATG13	autophagy related 13	-0.4294	0.0150421
ATG14	autophagy related 14	-1.37739	2.38406e-05
ATG16L1	autophagy related 16-like 1	-1.01737	0.00892497
ATG2A	autophagy related 2A	-0.994514	0.00089172
ATG4A	autophagy related 4A, cysteine peptidase	-0.989321	0.00160801
ATG4B	autophagy related 4B, cysteine peptidase	-1.11828	0.00553749
ATG7	autophagy related 7	0.299102	0.00599195
ATIC	5-aminoimidazole-4-carboxamide ribonucleotide formyltransferase/IMP cyclohydrolase	-0.981067	0.000357263
ATL3	atlastin GTPase 3	-1.07005	0.000170238
ATMIN	ATM interactor	-0.700747	0.038579
ATN1	atrophin 1	0.5598	0.0303744
ATP10A	ATPase, class V, type 10A	0.661868	0.0438468
ATP11C	ATPase, class VI, type 11C	-1.37638	0.00110332
ATP13A1	ATPase type 13A1	-0.467778	0.0147595
ATP13A5	ATPase type 13A5	0.756986	0.0299254
ATP13A5-AS1	ATP13A5 antisense RNA 1	0.820466	0.00478819
ATP1B2	ATPase, Na+/K+ transporting, beta 2 polypeptide	0.828252	0.00580316
ATP2B3	ATPase, Ca++ transporting, plasma membrane 3	0.543003	0.0324161
ATP5A1	ATP synthase, H+ transporting, mitochondrial F1 complex, alpha subunit 1, cardiac muscle	-1.33453	2.20496e-06
ATP5B	ATP synthase, H+ transporting, mitochondrial F1 complex, beta polypeptide	-0.242086	0.0179338
ATP5C1	ATP synthase, H+ transporting, mitochondrial F1 complex, gamma polypeptide 1	-0.947343	0.000203468
ATP5G1	ATP synthase, H+ transporting, mitochondrial Fo complex, subunit C1 (subunit 9)	0.559168	7.93235e-05
ATP5G3	ATP synthase, H+ transporting, mitochondrial Fo complex, subunit C3 (subunit 9)	-0.491938	0.000700498
ATP5L2	ATP synthase, H+ transporting, mitochondrial Fo complex, subunit G2	-1.07596	0.00499885
ATP5O	ATP synthase, H+ transporting, mitochondrial F1 complex, O subunit	-0.299682	0.0273325
ATP5S	ATP synthase, H+ transporting, mitochondrial Fo complex, subunit s (factor B)	-0.915688	0.0106673
ATP6AP1L	ATPase, H+ transporting, lysosomal accessory protein 1-like	1.19853	0.000624094
ATP6V0A1	ATPase, H+ transporting, lysosomal V0 subunit a1	-0.229212	0.0110749
ATP6V0A2	ATPase, H+ transporting, lysosomal V0 subunit a2	0.461772	0.000307081
ATP6V0A4	ATPase, H+ transporting, lysosomal V0 subunit a4	0.678807	0.0119819
ATP6V0C	ATPase, H+ transporting, lysosomal 16kDa, V0 subunit c	-0.554071	0.0115473
ATP6V0D1	ATPase, H+ transporting, lysosomal 38kDa, V0 subunit d1	-0.437152	0.0158104
ATP6V0E1	ATPase, H+ transporting, lysosomal 9kDa, V0 subunit e1	-0.728498	0.000386292
ATP6V0E2	ATPase, H+ transporting V0 subunit e2	0.975408	0.0230614
ATP6V1C1	ATPase, H+ transporting, lysosomal 42kDa, V1 subunit C1	-0.402003	0.00685072
ATP6V1F	ATPase, H+ transporting, lysosomal 14kDa, V1 subunit F	-0.230504	0.0216707
ATP6V1G2	ATPase, H+ transporting, lysosomal 13kDa, V1 subunit G2	0.988258	0.0197417
ATP8	ATP synthase F0 subunit 8	-0.341157	0.00293913
ATP8A2	ATPase, aminophospholipid transporter, class I, type 8A, member 2	1.05524	0.00119105
ATPAF2	ATP synthase mitochondrial F1 complex assembly factor 2	-1.35303	1.77451e-06
ATRX	alpha thalassemia/mental retardation syndrome X-linked	-1.18653	0.033924
ATXN2L	ataxin 2-like	-0.427163	0.0453614
ATXN3	ataxin 3	0.461666	0.0254954
ATXN3L	ataxin 3-like	0.778351	0.00224451
ATXN7L1	ataxin 7-like 1	-1.30739	0.000877447
ATXN7L3	ataxin 7-like 3	-1.83119	5.21009e-09
ATXN7L3B	ataxin 7-like 3B	-0.246938	0.0295135
AURKAIP1	aurora kinase A interacting protein 1	-1.02792	0.000227311
AUTS2	autism susceptibility candidate 2	-0.813988	0.0206321
AVPI1	arginine vasopressin-induced 1	1.39689	0.00258498
AWAT1	acyl-CoA wax alcohol acyltransferase 1	0.659318	0.0194486
AXIN1	axin 1	-1.50502	1.17369e-05
AXL	AXL receptor tyrosine kinase	0.77126	0.044293
B3GALT4	UDP-Gal:betaGlcNAc beta 1,3-galactosyltransferase, polypeptide 4	-1.78094	0.000277499
B3GALT5	UDP-Gal:betaGlcNAc beta 1,3-galactosyltransferase, polypeptide 5	1.30026	0.000289113
B3GAT3	beta-1,3-glucuronyltransferase 3	-1.61623	1.84091e-05
B3GNT2	UDP-GlcNAc:betaGal beta-1,3-N-acetylglucosaminyltransferase 2	-1.19018	5.26257e-06
B3GNT4	UDP-GlcNAc:betaGal beta-1,3-N-acetylglucosaminyltransferase 4	0.740969	0.0161768
B3GNT5	UDP-GlcNAc:betaGal beta-1,3-N-acetylglucosaminyltransferase 5	-1.38237	0.00637924
B3GNT9	UDP-GlcNAc:betaGal beta-1,3-N-acetylglucosaminyltransferase 9	-0.864365	0.0498687
B4GALNT1	beta-1,4-N-acetyl-galactosaminyl transferase 1	1.59846	5.93529e-06
B4GALNT2	beta-1,4-N-acetyl-galactosaminyl transferase 2	0.68307	0.00190195
B4GALT6	UDP-Gal:betaGlcNAc beta 1,4- galactosyltransferase, polypeptide 6	1.18882	0.0203265
B4GALT7	xylosylprotein beta 1,4-galactosyltransferase, polypeptide 7	-0.996753	0.00684859
BACH1	BTB and CNC homology 1, basic leucine zipper transcription factor 1	0.54512	0.0221494
BAG1	BCL2-associated athanogene	-0.40686	0.0439289
BAG2	BCL2-associated athanogene 2	-1.28744	0.00371499
BAG4	BCL2-associated athanogene 4	-0.895953	9.51797e-05
BAG6	BCL2-associated athanogene 6	-0.360146	0.0133647
BARD1	BRCA1 associated RING domain 1	0.819492	0.00110009
BARHL1	BarH-like homeobox 1	1.09385	0.00684854
BATF3	basic leucine zipper transcription factor, ATF-like 3	0.660633	0.0309544
BBIP1	BBSome interacting protein 1	0.70875	0.00054214
BBS2	Bardet-Biedl syndrome 2	-0.940453	0.0102481
BBS4	Bardet-Biedl syndrome 4	-1.01704	0.00800911
BBS9	Bardet-Biedl syndrome 9	-1.29279	0.00278986
BCAM	basal cell adhesion molecule (Lutheran blood group)	-1.06723	0.0284243
BCAS1	breast carcinoma amplified sequence 1	1.58479	6.39724e-06
BCAS3	breast carcinoma amplified sequence 3	0.670472	0.015624
BCAS4	breast carcinoma amplified sequence 4	1.78128	6.55667e-05
BCAT1	branched chain amino-acid transaminase 1, cytosolic	-0.530531	0.00308947
BCKDHA	branched chain keto acid dehydrogenase E1, alpha polypeptide	-0.863614	3.57803e-05
BCL11B	B-cell CLL/lymphoma 11B (zinc finger protein)	1.39708	0.00188264
BCL2	B-cell CLL/lymphoma 2	0.818285	7.46238e-06
BCL2L1	BCL2-like 1	-0.431854	0.0040745
BCL2L11	BCL2-like 11 (apoptosis facilitator)	-1.38923	2.3955e-05
BCL2L12	BCL2-like 12 (proline rich)	0.637046	0.00898225
BCL2L13	BCL2-like 13 (apoptosis facilitator)	-0.971983	0.000925775
BCL3	B-cell CLL/lymphoma 3	0.736334	0.00407957
BCL6	B-cell CLL/lymphoma 6	0.65663	0.000197004
BCL6B	B-cell CLL/lymphoma 6, member B	1.07914	0.00311487
BCL7A	B-cell CLL/lymphoma 7A	-1.05393	0.00325233
BCL9L	B-cell CLL/lymphoma 9-like	-0.88557	0.0142581
BCR	breakpoint cluster region	0.810071	0.019155
BDH1	3-hydroxybutyrate dehydrogenase, type 1	-1.23112	0.000194121
BDP1	B double prime 1, subunit of RNA polymerase III transcription initiation factor IIIB	-1.29873	0.00654555
BECN2	beclin 2	0.986809	0.00152457
BEND2	BEN domain containing 2	0.741882	0.0115231
BET1	Bet1 golgi vesicular membrane trafficking protein	-1.73286	5.51594e-05
BET1L	Bet1 golgi vesicular membrane trafficking protein-like	-2.46412	2.86582e-07
BFSP1	beaded filament structural protein 1, filensin	0.687614	0.0374675
BFSP2	beaded filament structural protein 2, phakinin	0.842286	0.00749493
BHLHA9	basic helix-loop-helix family, member a9	1.15747	0.000362938
BHLHB9	basic helix-loop-helix domain containing, class B, 9	0.847511	0.0219449
BHLHE23	basic helix-loop-helix family, member e23	-1.34078	0.000362809
BHLHE40	basic helix-loop-helix family, member e40	-0.543072	0.00703765
BHLHE41	basic helix-loop-helix family, member e41	-0.534078	2.80378e-05
BHMT	betaine--homocysteine S-methyltransferase	1.16246	0.00028819
BID	BH3 interacting domain death agonist	-0.708091	0.00394728
BIK	BCL2-interacting killer (apoptosis-inducing)	-0.57208	0.0143263
BIRC2	baculoviral IAP repeat containing 2	-0.788755	0.000374522
BIRC5	baculoviral IAP repeat containing 5	1.44742	9.78984e-05
BIRC6	baculoviral IAP repeat containing 6	-1.05272	0.000949251
BIRC8	baculoviral IAP repeat containing 8	-0.794616	0.00293913
BIVM-ERCC5	BIVM-ERCC5 readthrough	-0.874232	0.0286881
BLCAP	bladder cancer associated protein	0.760232	0.012903
BLMH	bleomycin hydrolase	-0.915487	0.0104355
BLNK	B-cell linker	-0.629416	0.0249412
BLOC1S6	biogenesis of lysosomal organelles complex-1, subunit 6, pallidin	-1.06792	0.000119024
BMF	Bcl2 modifying factor	-1.31708	0.000125043
BMP15	bone morphogenetic protein 15	0.742534	0.000881835
BMP2	bone morphogenetic protein 2	-1.1448	7.80752e-05
BMP2K	BMP2 inducible kinase	-0.337298	0.0108682
BMS1P20	BMS1 ribosome biogenesis factor pseudogene 20	-1.00726	0.0327753
BNC1	basonuclin 1	0.881924	0.00702763
BNC2	basonuclin 2	-1.42689	3.99457e-06
BNIP1	BCL2/adenovirus E1B 19kDa interacting protein 1	-1.24719	0.000512707
BNIP3	BCL2/adenovirus E1B 19kDa interacting protein 3	-0.794802	0.00892568
BOD1	biorientation of chromosomes in cell division 1	-0.863532	0.0293771
BOD1L1	biorientation of chromosomes in cell division 1-like 1	-1.5663	5.52094e-05
BOD1L2	biorientation of chromosomes in cell division 1-like 2	1.32483	0.000550008
BORCS7	BLOC-1 related complex subunit 7	-0.945597	0.000314403
BORCS8	BLOC-1 related complex subunit 8	-1.18644	0.00014887
BPI	bactericidal/permeability-increasing protein	0.801699	0.0387949
BPIFA2	BPI fold containing family A, member 2	0.48658	0.0300044
BPIFA3	BPI fold containing family A, member 3	0.724166	0.00718617
BPIFA4P	BPI fold containing family A, member 4, pseudogene	0.641614	0.023198
BPIFB4	BPI fold containing family B, member 4	1.05164	0.0382565
BPIFB6	BPI fold containing family B, member 6	0.914072	0.0147146
BPIFC	BPI fold containing family C	1.10962	0.000452052
BPNT1	3'(2'), 5'-bisphosphate nucleotidase 1	-1.70273	0.000268862
BPY2C	basic charge, Y-linked, 2C	2.41283	6.28393e-06
BRCC3	BRCA1/BRCA2-containing complex, subunit 3	-0.509532	0.0283697
BRD4	bromodomain containing 4	-0.571044	0.00489063
BRD7	bromodomain containing 7	-0.403959	0.0228293
BRE	brain and reproductive organ-expressed (TNFRSF1A modulator)	-0.422147	0.0139172
BRF1	BRF1, RNA polymerase III transcription initiation factor 90 kDa subunit	-1.33634	0.000649571
BRI3	brain protein I3	-1.02828	0.000165226
BRINP1	bone morphogenetic protein/retinoic acid inducible neural-specific 1	0.791268	0.00895782
BRIP1	BRCA1 interacting protein C-terminal helicase 1	0.858177	0.0103319
BRK1	BRICK1, SCAR/WAVE actin-nucleating complex subunit	-0.790834	0.00651914
BROX	BRO1 domain and CAAX motif containing	-0.727121	0.000204491
BRWD1	bromodomain and WD repeat domain containing 1	-0.790728	1.28198e-05
BRWD3	bromodomain and WD repeat domain containing 3	-0.819372	0.00174215
BSCL2	Berardinelli-Seip congenital lipodystrophy 2 (seipin)	-1.69466	0.000663059
BSG	basigin (Ok blood group)	-0.392394	2.97941e-05
BSND	barttin CLCNK-type chloride channel accessory beta subunit	1.8213	5.26257e-06
BSX	brain-specific homeobox	1.01697	0.00508094
BTBD1	BTB (POZ) domain containing 1	-1.23735	1.78705e-06
BTBD10	BTB (POZ) domain containing 10	-2.31114	6.58298e-08
BTBD19	BTB (POZ) domain containing 19	-1.0115	0.015212
BTBD3	BTB (POZ) domain containing 3	-0.936854	0.000506905
BTBD6	BTB (POZ) domain containing 6	-0.82571	0.00675341
BTG1	B-cell translocation gene 1, anti-proliferative	0.712588	0.0150279
BTG2	BTG family, member 2	1.07983	0.000466104
BTK	Bruton agammaglobulinemia tyrosine kinase	-0.71719	0.00658532
BTN2A2	butyrophilin, subfamily 2, member A2	-1.78625	0.000597028
BTN3A2	butyrophilin, subfamily 3, member A2	-0.988224	0.00212054
BTRC	beta-transducin repeat containing E3 ubiquitin protein ligase	-0.69571	0.0117894
BYSL	bystin-like	-1.16816	0.0044197
BZRAP1	benzodiazepine receptor (peripheral) associated protein 1	0.637733	0.015242
C10orf128	chromosome 10 open reading frame 128	-1.1869	0.00148722
C10orf35	chromosome 10 open reading frame 35	-0.779669	0.0353733
C10orf54	chromosome 10 open reading frame 54	-1.31004	5.90886e-05
C10orf76	chromosome 10 open reading frame 76	-1.26217	6.54885e-06
C11orf24	chromosome 11 open reading frame 24	-0.608684	0.0216415
C11orf63	chromosome 11 open reading frame 63	1.10126	0.00203562
C11orf68	chromosome 11 open reading frame 68	-0.626873	0.042294
C11orf87	chromosome 11 open reading frame 87	1.43491	4.83206e-05
C11orf91	chromosome 11 open reading frame 91	0.67706	0.0229147
C11orf94	chromosome 11 open reading frame 94	1.62505	3.04724e-05
C12orf49	chromosome 12 open reading frame 49	-0.327137	0.0475782
C12orf57	chromosome 12 open reading frame 57	-0.437156	0.022915
C12orf65	chromosome 12 open reading frame 65	-1.32521	0.00108439
C12orf73	chromosome 12 open reading frame 73	-1.72865	1.79697e-06
C14orf119	chromosome 14 open reading frame 119	-0.526585	0.000120441
C14orf142	chromosome 14 open reading frame 142	-1.00195	0.00170238
C14orf2	chromosome 14 open reading frame 2	-0.365952	0.0136605
C14orf37	chromosome 14 open reading frame 37	1.51115	4.42357e-05
C15orf27	chromosome 15 open reading frame 27	-1.27138	8.89595e-06
C15orf38-AP3S2	C15orf38-AP3S2 readthrough	-0.745475	0.000954663
C15orf57	chromosome 15 open reading frame 57	-1.17735	1.29508e-06
C15orf61	chromosome 15 open reading frame 61	0.961329	0.00214625
C16orf54	chromosome 16 open reading frame 54	-1.19809	0.00403688
C16orf62	chromosome 16 open reading frame 62	-0.321044	0.0129907
C16orf78	chromosome 16 open reading frame 78	0.925941	0.0011695
C16orf91	chromosome 16 open reading frame 91	-0.851758	0.00376001
C17orf104	chromosome 17 open reading frame 104	1.58608	4.47484e-05
C17orf62	chromosome 17 open reading frame 62	-1.56046	1.91774e-05
C17orf78	chromosome 17 open reading frame 78	0.774631	0.0183315
C17orf80	chromosome 17 open reading frame 80	-1.13077	0.0219107
C17orf89	chromosome 17 open reading frame 89	-0.390542	0.0293263
C17orf97	chromosome 17 open reading frame 97	-1.07584	0.0107054
C17orf99	chromosome 17 open reading frame 99	0.81197	0.0288239
C18orf25	chromosome 18 open reading frame 25	-1.10107	0.0131171
C18orf32	chromosome 18 open reading frame 32	-0.587761	0.00104353
C18orf8	chromosome 18 open reading frame 8	-0.962864	0.00876346
C19orf25	chromosome 19 open reading frame 25	1.1078	0.00089172
C19orf35	chromosome 19 open reading frame 35	0.914807	0.0165329
C19orf38	chromosome 19 open reading frame 38	0.821694	0.0334517
C19orf52	chromosome 19 open reading frame 52	-0.649226	0.00530787
C19orf57	chromosome 19 open reading frame 57	0.938512	0.00280987
C19orf66	chromosome 19 open reading frame 66	-1.05323	0.000427204
C19orf70	chromosome 19 open reading frame 70	-1.07229	0.0097849
C1GALT1	core 1 synthase, glycoprotein-N-acetylgalactosamine 3-beta-galactosyltransferase 1	-1.38255	0.000211336
C1orf101	chromosome 1 open reading frame 101	-1.53698	2.48747e-05
C1orf111	chromosome 1 open reading frame 111	1.33404	0.000490472
C1orf123	chromosome 1 open reading frame 123	-0.354117	0.0240847
C1orf131	chromosome 1 open reading frame 131	-1.06018	0.0387109
C1orf159	chromosome 1 open reading frame 159	-0.772704	0.0416298
C1orf174	chromosome 1 open reading frame 174	-0.565777	0.0185011
C1orf198	chromosome 1 open reading frame 198	1.06317	0.00318269
C1orf210	chromosome 1 open reading frame 210	1.11379	0.000995666
C1orf216	chromosome 1 open reading frame 216	1.66531	9.24635e-05
C1orf27	chromosome 1 open reading frame 27	0.557511	0.000531647
C1orf50	chromosome 1 open reading frame 50	-0.834314	0.000856027
C1orf61	chromosome 1 open reading frame 61	1.65017	3.98964e-05
C1orf94	chromosome 1 open reading frame 94	1.10247	0.00104337
C1QC	complement component 1, q subcomponent, C chain	-0.627156	9.07992e-05
C1QL2	complement component 1, q subcomponent-like 2	0.562665	0.0180014
C1QL4	complement component 1, q subcomponent-like 4	0.687347	0.0110128
C1QTNF1	C1q and tumor necrosis factor related protein 1	1.03847	0.00567853
C1QTNF3-AMACR	C1QTNF3-AMACR readthrough (NMD candidate)	-0.636106	0.0156392
C1QTNF6	C1q and tumor necrosis factor related protein 6	0.900685	0.00801117
C1QTNF7	C1q and tumor necrosis factor related protein 7	1.36612	6.1105e-05
C1RL	complement component 1, r subcomponent-like	-0.457786	0.0484982
C1S	complement component 1, s subcomponent	-1.53724	0.000416058
C20orf24	chromosome 20 open reading frame 24	0.191723	0.0449639
C20orf96	chromosome 20 open reading frame 96	0.757151	0.0272262
C21orf2	chromosome 21 open reading frame 2	-0.91917	0.0148632
C22orf39	chromosome 22 open reading frame 39	-0.765805	0.0229715
C22orf46	chromosome 22 open reading frame 46	0.661988	0.035355
C2CD2	C2 calcium-dependent domain containing 2	-0.868189	0.00937468
C2CD2L	C2CD2-like	0.670237	0.0387206
C2CD4A	C2 calcium-dependent domain containing 4A	0.877889	0.000737798
C2CD4C	C2 calcium-dependent domain containing 4C	0.609539	0.0475699
C2CD5	C2 calcium-dependent domain containing 5	-0.862737	0.00216335
C2orf16	chromosome 2 open reading frame 16	0.71428	0.00291301
C2orf40	chromosome 2 open reading frame 40	0.826737	0.00117671
C2orf42	chromosome 2 open reading frame 42	-1.43079	2.67579e-05
C2orf66	chromosome 2 open reading frame 66	1.1272	0.000686187
C2orf69	chromosome 2 open reading frame 69	0.830986	0.0166113
C2orf70	chromosome 2 open reading frame 70	1.36868	0.000462239
C2orf88	chromosome 2 open reading frame 88	1.49245	0.00028153
C3	complement component 3	-0.301142	0.0110128
C3orf17	chromosome 3 open reading frame 17	0.734522	0.0453516
C3orf18	chromosome 3 open reading frame 18	0.892035	0.020303
C3orf20	chromosome 3 open reading frame 20	0.79262	0.0223554
C3orf38	chromosome 3 open reading frame 38	-0.900373	0.0108119
C4BPB	complement component 4 binding protein, beta	2.36195	1.04741e-09
C4orf29	chromosome 4 open reading frame 29	-0.809012	0.00111518
C4orf47	chromosome 4 open reading frame 47	1.41253	0.000207319
C5AR2	complement component 5a receptor 2	-1.48083	5.58056e-05
C5orf22	chromosome 5 open reading frame 22	-0.774934	0.000812084
C5orf38	chromosome 5 open reading frame 38	1.66167	2.6792e-05
C5orf42	chromosome 5 open reading frame 42	-1.0543	0.00316699
C5orf45	chromosome 5 open reading frame 45	-0.826547	0.0118236
C5orf51	chromosome 5 open reading frame 51	-1.53999	1.02776e-05
C5orf60	chromosome 5 open reading frame 60	0.929269	0.00742032
C6orf1	chromosome 6 open reading frame 1	-1.15591	4.90845e-06
C6orf106	chromosome 6 open reading frame 106	-1.21473	1.71761e-05
C6orf120	chromosome 6 open reading frame 120	-0.954837	0.0029725
C6orf203	chromosome 6 open reading frame 203	-1.15943	2.86758e-06
C6orf89	chromosome 6 open reading frame 89	-0.816464	0.0186983
C7orf25	chromosome 7 open reading frame 25	-1.05788	0.00454694
C7orf50	chromosome 7 open reading frame 50	-1.32321	3.01287e-07
C7orf55-LUC7L2	C7orf55-LUC7L2 readthrough	-0.606512	0.0188157
C7orf60	chromosome 7 open reading frame 60	-0.732993	0.00524114
C8A	complement component 8, alpha polypeptide	1.65002	0.000190651
C8B	complement component 8, beta polypeptide	1.39337	2.81994e-05
C9	complement component 9	0.975888	0.00050294
C9orf156	chromosome 9 open reading frame 156	-0.781373	0.000776571
C9orf72	chromosome 9 open reading frame 72	-2.48673	1.1202e-06
C9orf9	chromosome 9 open reading frame 9	0.85043	0.00656115
CA11	carbonic anhydrase XI	1.32564	0.000866258
CA2	carbonic anhydrase II	-1.16536	0.000213536
CA5B	carbonic anhydrase VB, mitochondrial	-0.691408	0.00277208
CA7	carbonic anhydrase VII	1.01019	0.000386292
CABIN1	calcineurin binding protein 1	0.503631	0.00895782
CABP2	calcium binding protein 2	1.37687	2.64814e-05
CABP4	calcium binding protein 4	1.65917	1.0462e-05
CABP5	calcium binding protein 5	1.29	2.44432e-05
CABP7	calcium binding protein 7	1.1119	1.37009e-05
CACHD1	cache domain containing 1	0.962586	0.00741388
CACNA1A	calcium channel, voltage-dependent, P/Q type, alpha 1A subunit	1.03285	0.00732654
CACNA1B	calcium channel, voltage-dependent, N type, alpha 1B subunit	1.49929	1.42688e-06
CACNA1F	calcium channel, voltage-dependent, L type, alpha 1F subunit	0.631646	0.0152538
CACNA2D3	calcium channel, voltage-dependent, alpha 2/delta subunit 3	0.782139	0.0087171
CACNB1	calcium channel, voltage-dependent, beta 1 subunit	-0.918051	0.0391339
CACNB3	calcium channel, voltage-dependent, beta 3 subunit	-1.86252	1.4723e-08
CACNG1	calcium channel, voltage-dependent, gamma subunit 1	1.41368	0.00419627
CACNG2	calcium channel, voltage-dependent, gamma subunit 2	0.593878	0.000933475
CACNG5	calcium channel, voltage-dependent, gamma subunit 5	1.2012	6.35553e-05
CACNG7	calcium channel, voltage-dependent, gamma subunit 7	0.925614	0.00320621
CACUL1	CDK2-associated, cullin domain 1	-0.574758	6.32898e-06
CADM4	cell adhesion molecule 4	0.69311	0.0137197
CADPS2	Ca++-dependent secretion activator 2	0.756097	0.0497685
CALCA	calcitonin-related polypeptide alpha	0.837247	0.00608651
CALCOCO2	calcium binding and coiled-coil domain 2	-0.829181	0.00367585
CALM3	calmodulin 3 (phosphorylase kinase, delta)	-0.355898	0.000681352
CALU	calumenin	-0.561778	0.000450616
CALY	calcyon neuron-specific vesicular protein	1.33431	0.00134604
CAMK2D	calcium/calmodulin-dependent protein kinase II delta	-1.69293	1.0209e-05
CAMKK2	calcium/calmodulin-dependent protein kinase kinase 2, beta	-0.428504	0.00929235
CAMKMT	calmodulin-lysine N-methyltransferase	-1.12051	0.0121395
CAMSAP1	calmodulin regulated spectrin-associated protein 1	-0.690146	0.00261691
CAMSAP3	calmodulin regulated spectrin-associated protein family, member 3	1.32814	3.5803e-05
CAND1	cullin-associated and neddylation-dissociated 1	-1.34376	0.000263202
CANT1	calcium activated nucleotidase 1	0.920702	0.000388082
CAP1	CAP, adenylate cyclase-associated protein 1 (yeast)	-0.265321	0.0163784
CAPG	capping protein (actin filament), gelsolin-like	-0.564258	7.51794e-05
CAPN3	calpain 3	-2.26632	1.27574e-09
CAPN5	calpain 5	1.54756	0.000174424
CAPN7	calpain 7	-2.18891	1.54039e-06
CAPNS2	calpain, small subunit 2	0.880942	0.00257532
CAPS	calcyphosine	-1.0889	0.00482954
CAPS2	calcyphosine 2	0.927919	0.0104355
CAPZA2	capping protein (actin filament) muscle Z-line, alpha 2	0.44176	0.0041891
CAPZA3	capping protein (actin filament) muscle Z-line, alpha 3	0.425893	0.0261789
CARD16	caspase recruitment domain family, member 16	-0.602495	0.00319313
CARD6	caspase recruitment domain family, member 6	-0.50916	0.00309903
CARD8	caspase recruitment domain family, member 8	-1.31559	0.000305176
CARKD	carbohydrate kinase domain containing	-0.734668	0.0445772
CARS2	cysteinyl-tRNA synthetase 2, mitochondrial (putative)	-1.00331	4.11e-07
CASC1	cancer susceptibility candidate 1	1.06758	0.0015703
CASC4	cancer susceptibility candidate 4	-0.487147	0.00454694
CASC5	cancer susceptibility candidate 5	0.901009	0.0127015
CASKIN1	CASK interacting protein 1	1.60125	0.000287379
CASP1	caspase 1, apoptosis-related cysteine peptidase	-0.559311	0.00299088
CASP2	caspase 2, apoptosis-related cysteine peptidase	0.580279	0.0143009
CASP4	caspase 4, apoptosis-related cysteine peptidase	-0.476985	0.000550513
CASP5	caspase 5, apoptosis-related cysteine peptidase	0.856569	0.0206352
CASS4	Cas scaffolding protein family member 4	0.518211	0.0063243
CAST	calpastatin	1.04707	0.00138057
CAT	catalase	-0.690487	0.00166988
CATIP	ciliogenesis associated TTC17 interacting protein	1.03289	0.0038964
CBFA2T2	core-binding factor, runt domain, alpha subunit 2; translocated to, 2	-1.25796	0.00733629
CBFA2T3	core-binding factor, runt domain, alpha subunit 2; translocated to, 3	1.41864	0.00104798
CBLL1	Cbl proto-oncogene-like 1, E3 ubiquitin protein ligase	-1.16718	2.23274e-05
CBLN2	cerebellin 2 precursor	0.605537	0.027098
CBLN3	cerebellin 3 precursor	-0.931007	0.0274824
CBLN4	cerebellin 4 precursor	0.987772	0.00148284
CBR4	carbonyl reductase 4	-2.17652	4.11e-07
CBWD6	COBW domain containing 6	-0.631369	0.00158398
CBX3	chromobox homolog 3	0.30606	0.037424
CBX7	chromobox homolog 7	-1.31448	0.000281172
CBY1	chibby homolog 1 (Drosophila)	-1.44218	0.000793549
CC2D1A	coiled-coil and C2 domain containing 1A	-0.76167	0.00396221
CCBL2	cysteine conjugate-beta lyase 2	-1.17926	0.000145661
CCDC105	coiled-coil domain containing 105	0.428376	0.0209857
CCDC106	coiled-coil domain containing 106	-0.872531	0.0156633
CCDC112	coiled-coil domain containing 112	-0.459777	0.048849
CCDC115	coiled-coil domain containing 115	-0.944012	8.15962e-05
CCDC117	coiled-coil domain containing 117	-1.06792	0.0449588
CCDC122	coiled-coil domain containing 122	-0.658284	0.0378703
CCDC127	coiled-coil domain containing 127	-1.34401	0.000663059
CCDC134	coiled-coil domain containing 134	0.650918	0.0274196
CCDC141	coiled-coil domain containing 141	0.561046	0.00496243
CCDC142	coiled-coil domain containing 142	0.837828	0.0213977
CCDC144NL	coiled-coil domain containing 144 family, N-terminal like	0.51781	0.0466615
CCDC149	coiled-coil domain containing 149	-0.715774	0.00898225
CCDC150	coiled-coil domain containing 150	0.951786	0.00225514
CCDC163P	coiled-coil domain containing 163, pseudogene	0.622738	0.00898225
CCDC171	coiled-coil domain containing 171	-1.12179	0.00124548
CCDC172	coiled-coil domain containing 172	1.62889	9.95539e-05
CCDC182	coiled-coil domain containing 182	0.790686	0.00821146
CCDC183	coiled-coil domain containing 183	-1.60809	4.07922e-07
CCDC26	CCDC26 long non-coding RNA	1.69071	0.000171166
CCDC42	coiled-coil domain containing 42	1.01986	0.00220482
CCDC42B	coiled-coil domain containing 42B	0.634111	0.0299834
CCDC47	coiled-coil domain containing 47	-0.559693	0.00246909
CCDC51	coiled-coil domain containing 51	-0.92713	0.0261049
CCDC53	coiled-coil domain containing 53	-0.571917	0.000794967
CCDC6	coiled-coil domain containing 6	-1.13469	2.86582e-07
CCDC60	coiled-coil domain containing 60	0.932305	0.0171569
CCDC61	coiled-coil domain containing 61	-1.65277	0.000119446
CCDC66	coiled-coil domain containing 66	-1.02186	0.0253026
CCDC69	coiled-coil domain containing 69	-1.29342	4.48264e-05
CCDC82	coiled-coil domain containing 82	0.291569	0.0462081
CCDC84	coiled-coil domain containing 84	-0.65834	0.0156474
CCDC85A	coiled-coil domain containing 85A	-1.05586	0.00566748
CCDC85C	coiled-coil domain containing 85C	1.59309	0.00365636
CCDC88A	coiled-coil domain containing 88A	-0.449938	0.0016659
CCDC89	coiled-coil domain containing 89	0.444651	0.0444444
CCDC9	coiled-coil domain containing 9	-0.935081	0.048775
CCER2	coiled-coil glutamate-rich protein 2	-1.31268	8.82083e-05
CCL16	chemokine (C-C motif) ligand 16	0.677213	0.0381612
CCL22	chemokine (C-C motif) ligand 22	-0.870482	0.00230965
CCL24	chemokine (C-C motif) ligand 24	0.907737	0.00738985
CCL27	chemokine (C-C motif) ligand 27	-0.943652	0.00737428
CCL3L3	chemokine (C-C motif) ligand 3-like 3	0.613301	0.0303744
CCL8	chemokine (C-C motif) ligand 8	-1.42683	0.0362103
CCM2	cerebral cavernous malformation 2	-0.729004	2.64576e-05
CCNB1	cyclin B1	0.896367	0.000569954
CCNB2	cyclin B2	0.650743	0.0267172
CCNC	cyclin C	-0.456724	0.0435138
CCND3	cyclin D3	0.50173	0.0292559
CCNDBP1	cyclin D-type binding-protein 1	-0.404586	0.00321348
CCNG2	cyclin G2	-1.55183	2.70262e-07
CCNI2	cyclin I family, member 2	-1.27426	0.00733322
CCNJL	cyclin J-like	1.15189	0.00351504
CCNK	cyclin K	-0.671367	0.000486983
CCNL1	cyclin L1	-1.35083	3.29661e-05
CCNL2	cyclin L2	-0.692433	0.000337785
CCNT1	cyclin T1	-0.613821	0.0328838
CCNYL1	cyclin Y-like 1	-0.704681	0.00399922
CCR8	chemokine (C-C motif) receptor 8	0.730125	0.00491023
CCRL2	chemokine (C-C motif) receptor-like 2	-0.46946	0.00643161
CCS	copper chaperone for superoxide dismutase	-0.960844	0.0130487
CCSAP	centriole, cilia and spindle-associated protein	-0.575937	0.0254653
CCT2	chaperonin containing TCP1, subunit 2 (beta)	-0.63592	0.0244465
CCT3	chaperonin containing TCP1, subunit 3 (gamma)	-0.569868	0.0209126
CCT7	chaperonin containing TCP1, subunit 7 (eta)	-0.563334	0.0056344
CD109	CD109 molecule	-1.53469	0.000112503
CD14	CD14 molecule	0.369227	0.010862
CD151	CD151 molecule (Raph blood group)	-0.727606	0.00866224
CD160	CD160 molecule	1.13082	0.00654861
CD164	CD164 molecule, sialomucin	-0.470197	0.000620043
CD177	CD177 molecule	1.10631	0.00146544
CD180	CD180 molecule	-0.946056	0.000645723
CD19	CD19 molecule	1.03083	0.0203142
CD200	CD200 molecule	0.800965	0.0187571
CD22	CD22 molecule	-1.06853	0.0041746
CD24	CD24 molecule	-0.779214	0.0282327
CD27	CD27 molecule	0.742835	0.0224408
CD274	CD274 molecule	-1.82326	6.47774e-05
CD276	CD276 molecule	-0.615896	0.0360347
CD300A	CD300a molecule	-0.510088	0.00655675
CD300E	CD300e molecule	1.27003	0.00383033
CD300LD	CD300 molecule-like family member d	1.41152	0.000617035
CD300LF	CD300 molecule-like family member f	-0.421725	0.0228672
CD37	CD37 molecule	-1.04916	0.000511193
CD3D	CD3d molecule, delta (CD3-TCR complex)	0.575461	0.0205592
CD3EAP	CD3e molecule, epsilon associated protein	-0.610789	0.0499581
CD3G	CD3g molecule, gamma (CD3-TCR complex)	0.701802	0.0169538
CD40LG	CD40 ligand	1.04025	0.00546882
CD52	CD52 molecule	-0.565724	0.045408
CD55	CD55 molecule, decay accelerating factor for complement (Cromer blood group)	-0.276566	0.0365844
CD59	CD59 molecule, complement regulatory protein	-0.4431	0.00297068
CD6	CD6 molecule	0.544459	0.0477601
CD68	CD68 molecule	-0.377847	0.00020508
CD80	CD80 molecule	-0.758343	0.0215603
CD83	CD83 molecule	-0.617631	0.00222632
CD84	CD84 molecule	-0.405532	0.00446388
CD9	CD9 molecule	0.440887	0.0491095
CD93	CD93 molecule	1.28329	0.000576436
CD99L2	CD99 molecule-like 2	-1.64184	1.17819e-07
CDC14A	cell division cycle 14A	-1.53048	0.000307081
CDC14B	cell division cycle 14B	-1.211	0.00286367
CDC25B	cell division cycle 25B	-0.407727	0.0076624
CDC42BPB	CDC42 binding protein kinase beta (DMPK-like)	-0.645332	0.000173469
CDC42EP1	CDC42 effector protein (Rho GTPase binding) 1	0.696299	0.0179282
CDC42EP2	CDC42 effector protein (Rho GTPase binding) 2	0.717948	0.0441345
CDC42EP5	CDC42 effector protein (Rho GTPase binding) 5	1.30434	0.000140258
CDC6	cell division cycle 6	1.50535	2.35236e-06
CDC73	cell division cycle 73	0.321742	0.0187107
CDCA3	cell division cycle associated 3	1.08092	0.00364512
CDCA5	cell division cycle associated 5	0.930662	0.000563781
CDCP1	CUB domain containing protein 1	0.480299	0.00645673
CDH15	cadherin 15, type 1, M-cadherin (myotubule)	0.831302	0.025164
CDH16	cadherin 16, KSP-cadherin	1.09266	0.000503044
CDH19	cadherin 19, type 2	-0.641888	0.0368908
CDH20	cadherin 20, type 2	1.0608	0.000819022
CDH23	cadherin-related 23	-0.454508	0.00159051
CDH26	cadherin 26	0.653162	0.0428079
CDH8	cadherin 8, type 2	0.758834	0.0180127
CDHR3	cadherin-related family member 3	1.03807	0.00124417
CDIP1	cell death-inducing p53 target 1	1.47157	0.000100995
CDIPT	CDP-diacylglycerol--inositol 3-phosphatidyltransferase	-0.501434	0.0306691
CDK1	cyclin-dependent kinase 1	0.767594	0.00100021
CDK11A	cyclin-dependent kinase 11A	-0.249418	0.0154365
CDK13	cyclin-dependent kinase 13	-0.474102	0.0125352
CDK19	cyclin-dependent kinase 19	-0.38816	0.00612521
CDK4	cyclin-dependent kinase 4	0.269896	0.0216962
CDK5	cyclin-dependent kinase 5	-0.267929	0.0478893
CDK5RAP3	CDK5 regulatory subunit associated protein 3	-0.941604	0.014674
CDKL3	cyclin-dependent kinase-like 3	-0.66127	0.0298232
CDKN1A	cyclin-dependent kinase inhibitor 1A (p21, Cip1)	-0.668409	0.0115248
CDKN1B	cyclin-dependent kinase inhibitor 1B (p27, Kip1)	-0.897268	2.88147e-05
CDKN2B	cyclin-dependent kinase inhibitor 2B (p15, inhibits CDK4)	1.00405	0.000357875
CDKN2D	cyclin-dependent kinase inhibitor 2D (p19, inhibits CDK4)	0.674439	0.0276014
CDNF	cerebral dopamine neurotrophic factor	-0.94424	0.0292298
CDO1	cysteine dioxygenase type 1	-1.12277	0.00160419
CDPF1	cysteine-rich, DPF motif domain containing 1	-1.14354	0.000729206
CDR1	cerebellar degeneration-related protein 1, 34kDa	-1.0511	0.0107863
CDR2L	cerebellar degeneration-related protein 2-like	0.932012	0.00803661
CDS2	CDP-diacylglycerol synthase (phosphatidate cytidylyltransferase) 2	-1.25134	3.43595e-06
CDV3	CDV3 homolog (mouse)	-0.510081	0.00154197
CDY1	chromodomain protein, Y-linked, 1	0.860846	0.012454
CDY2A	chromodomain protein, Y-linked, 2A	0.860846	0.012454
CDYL	chromodomain protein, Y-like	-1.08466	0.00100607
CEACAM1	carcinoembryonic antigen-related cell adhesion molecule 1 (biliary glycoprotein)	0.582046	0.0146683
CEACAM19	carcinoembryonic antigen-related cell adhesion molecule 19	0.749716	0.00471808
CEACAM4	carcinoembryonic antigen-related cell adhesion molecule 4	1.03911	0.00474188
CEACAM7	carcinoembryonic antigen-related cell adhesion molecule 7	0.995701	0.00023955
CEBPE	CCAAT/enhancer binding protein (C/EBP), epsilon	0.887513	0.018716
CELA2B	chymotrypsin-like elastase family, member 2B	0.661371	0.0145486
CELF4	CUGBP, Elav-like family member 4	0.820457	0.0104508
CELSR1	cadherin, EGF LAG seven-pass G-type receptor 1	-1.32168	9.83374e-06
CENPF	centromere protein F, 350/400kDa	0.545117	0.0286684
CENPI	centromere protein I	1.45149	0.00151817
CENPK	centromere protein K	1.09703	0.000794029
CENPM	centromere protein M	1.01554	0.000522351
CENPN	centromere protein N	0.600745	0.0198815
CENPT	centromere protein T	-1.5554	2.49888e-06
CENPU	centromere protein U	0.765755	0.00125675
CENPV	centromere protein V	-1.10196	0.0275434
CEP104	centrosomal protein 104kDa	-1.34435	0.000882808
CEP112	centrosomal protein 112kDa	0.994523	0.00471216
CEP170P1	centrosomal protein 170kDa pseudogene 1	0.463039	0.000123676
CEP295NL	CEP295 N-terminal like	-0.60586	5.00231e-06
CEP350	centrosomal protein 350kDa	-0.825649	0.00144864
CEP41	centrosomal protein 41kDa	-0.781118	0.00937944
CEP63	centrosomal protein 63kDa	-0.549338	0.00737314
CEP68	centrosomal protein 68kDa	-0.734371	0.0475756
CEP76	centrosomal protein 76kDa	-1.07528	0.0320499
CEP85L	centrosomal protein 85kDa-like	0.531082	0.0264726
CEPT1	choline/ethanolamine phosphotransferase 1	-0.517147	0.000494757
CERCAM	cerebral endothelial cell adhesion molecule	-0.941008	0.0267388
CERK	ceramide kinase	-0.706057	0.000191292
CERS4	ceramide synthase 4	-1.40994	1.74696e-06
CERS6	ceramide synthase 6	-0.481011	0.0288239
CES3	carboxylesterase 3	0.482632	0.0123256
CES4A	carboxylesterase 4A	-0.944969	0.00233652
CETN3	centrin, EF-hand protein, 3	-0.457935	0.0156842
CETP	cholesteryl ester transfer protein, plasma	0.744871	0.00716699
CFAP20	cilia and flagella associated protein 20	-0.656218	0.00548431
CFAP36	cilia and flagella associated protein 36	-0.848851	0.000200681
CFAP43	cilia and flagella associated protein 43	0.607266	0.0338301
CFAP45	cilia and flagella associated protein 45	0.68458	0.037945
CFC1B	cripto, FRL-1, cryptic family 1B	-0.527019	0.0332168
CFDP1	craniofacial development protein 1	-0.714041	0.00114218
CFHR2	complement factor H-related 2	1.07099	0.00123899
CFHR3	complement factor H-related 3	0.58154	0.041752
CFP	complement factor properdin	1.57135	1.74696e-06
CGRRF1	cell growth regulator with ring finger domain 1	-1.56472	1.49507e-06
CHAC2	ChaC, cation transport regulator homolog 2 (E. coli)	-0.634731	0.0139084
CHCHD10	coiled-coil-helix-coiled-coil-helix domain containing 10	-0.407641	0.029499
CHCHD2	coiled-coil-helix-coiled-coil-helix domain containing 2	-1.60947	1.99411e-07
CHCHD4	coiled-coil-helix-coiled-coil-helix domain containing 4	-1.47237	1.70102e-05
CHD1L	chromodomain helicase DNA binding protein 1-like	0.437844	0.00605808
CHD4	chromodomain helicase DNA binding protein 4	-0.838943	0.000954092
CHD6	chromodomain helicase DNA binding protein 6	-1.30562	0.000859677
CHD7	chromodomain helicase DNA binding protein 7	-1.00671	0.00281541
CHD8	chromodomain helicase DNA binding protein 8	-0.60281	0.00014887
CHEK2	checkpoint kinase 2	0.595712	0.010328
CHERP	calcium homeostasis endoplasmic reticulum protein	-0.633033	0.0449639
CHFR	checkpoint with forkhead and ring finger domains, E3 ubiquitin protein ligase	-1.13245	0.00509939
CHGB	chromogranin B	0.651597	0.0385652
CHIC2	cysteine-rich hydrophobic domain 2	-0.699453	0.020617
CHIT1	chitinase 1 (chitotriosidase)	-0.42564	5.7692e-05
CHKA	choline kinase alpha	-1.66995	0.000125614
CHKB	choline kinase beta	-0.50205	0.0165453
CHL1	cell adhesion molecule L1-like	0.912234	0.00477335
CHMP4B	charged multivesicular body protein 4B	-0.629936	3.71402e-05
CHMP5	charged multivesicular body protein 5	-0.348812	0.0093902
CHMP6	charged multivesicular body protein 6	-0.503095	0.00825817
CHODL	chondrolectin	0.73251	0.0375997
CHP1	calcineurin-like EF-hand protein 1	-0.515148	0.00316479
CHP2	calcineurin-like EF-hand protein 2	0.589303	0.000793614
CHPF2	chondroitin polymerizing factor 2	-0.824593	1.33271e-05
CHRAC1	chromatin accessibility complex 1	0.389849	0.0219849
CHRD	chordin	-0.806392	0.0170513
CHRM2	cholinergic receptor, muscarinic 2	0.643474	0.0161456
CHRM3	cholinergic receptor, muscarinic 3	1.5562	6.07118e-05
CHRNA10	cholinergic receptor, nicotinic, alpha 10 (neuronal)	-1.21169	4.16148e-06
CHRNA7	cholinergic receptor, nicotinic, alpha 7 (neuronal)	1.12316	0.000561659
CHRNB4	cholinergic receptor, nicotinic, beta 4 (neuronal)	0.985729	0.00733697
CHST10	carbohydrate sulfotransferase 10	-1.02181	0.0156633
CHST8	carbohydrate (N-acetylgalactosamine 4-0) sulfotransferase 8	-0.846227	0.0311349
CHTF18	chromosome transmission fidelity factor 18	1.59255	0.00130921
CHURC1	churchill domain containing 1	0.332708	0.0274776
CHURC1-FNTB	CHURC1-FNTB readthrough	0.524453	0.00152457
CIB2	calcium and integrin binding family member 2	1.65585	1.48141e-05
CIDEA	cell death-inducing DFFA-like effector a	0.704286	0.0229467
CILP2	cartilage intermediate layer protein 2	1.35713	8.93193e-06
CIR1	corepressor interacting with RBPJ, 1	-0.415619	0.00599984
CIRH1A	cirrhosis, autosomal recessive 1A (cirhin)	0.671811	0.000212384
CISD2	CDGSH iron sulfur domain 2	-1.01266	1.49897e-06
CITED2	Cbp/p300-interacting transactivator, with Glu/Asp-rich carboxy-terminal domain, 2	-0.445928	0.00437682
CITED4	Cbp/p300-interacting transactivator, with Glu/Asp-rich carboxy-terminal domain, 4	1.05167	0.000521496
CKAP5	cytoskeleton associated protein 5	0.520763	0.000480521
CKMT1B	creatine kinase, mitochondrial 1B	0.991605	0.00278294
CLASP1	cytoplasmic linker associated protein 1	-0.721504	0.00251482
CLASP2	cytoplasmic linker associated protein 2	-2.06433	9.7132e-08
CLCN4	chloride channel, voltage-sensitive 4	-1.33305	8.32406e-05
CLCN6	chloride channel, voltage-sensitive 6	-0.584276	0.0410879
CLCNKA	chloride channel, voltage-sensitive Ka	1.13284	0.00364165
CLCNKB	chloride channel, voltage-sensitive Kb	0.822671	0.00135903
CLDN15	claudin 15	-1.22699	0.0005
CLDN18	claudin 18	1.02835	0.00132561
CLDN2	claudin 2	0.666076	0.0231506
CLDN22	claudin 22	0.876858	0.00409199
CLEC11A	C-type lectin domain family 11, member A	-1.04678	0.0422545
CLEC12B	C-type lectin domain family 12, member B	-0.513325	0.0414962
CLEC17A	C-type lectin domain family 17, member A	0.955991	0.0117719
CLEC18A	C-type lectin domain family 18, member A	1.14646	0.0045182
CLEC18B	C-type lectin domain family 18, member B	1.2704	0.000562098
CLEC18C	C-type lectin domain family 18, member C	0.945446	0.0317359
CLEC19A	C-type lectin domain family 19, member A	2.01852	6.28393e-06
CLEC2B	C-type lectin domain family 2, member B	-1.40915	1.82207e-07
CLEC2D	C-type lectin domain family 2, member D	-1.56939	0.000387061
CLGN	calmegin	0.604093	0.014674
CLIC6	chloride intracellular channel 6	-1.27982	0.00168205
CLK1	CDC-like kinase 1	-1.68496	1.95596e-06
CLK4	CDC-like kinase 4	-0.84267	0.00026417
CLLU1	chronic lymphocytic leukemia up-regulated 1	0.817033	0.0235008
CLMN	calmin (calponin-like, transmembrane)	-0.81123	0.0263864
CLN3	ceroid-lipofuscinosis, neuronal 3	-0.708811	0.0170586
CLN5	ceroid-lipofuscinosis, neuronal 5	-0.811973	0.0218192
CLN6	ceroid-lipofuscinosis, neuronal 6, late infantile, variant	-1.08108	0.030375
CLNS1A	chloride channel, nucleotide-sensitive, 1A	-1.03147	0.000178029
CLOCK	clock circadian regulator	-1.29349	0.00899869
CLPP	caseinolytic mitochondrial matrix peptidase proteolytic subunit	-1.3935	0.00014175
CLPS	colipase, pancreatic	1.76975	4.07352e-05
CLPSL1	colipase-like 1	0.639684	0.00766011
CLPTM1L	CLPTM1-like	0.439777	0.00629144
CLPX	caseinolytic mitochondrial matrix peptidase chaperone subunit	-0.579594	0.000137292
CLRN2	clarin 2	1.5242	0.000562098
CLSTN1	calsyntenin 1	-0.605252	0.00182335
CLSTN3	calsyntenin 3	-0.796311	4.8845e-05
CLTB	clathrin, light chain B	-1.75489	0.000756136
CLU	clusterin	-1.17016	1.72592e-09
CLUL1	clusterin-like 1 (retinal)	0.777554	0.0447781
CLVS1	clavesin 1	1.34411	0.00167071
CMC2	C-x(9)-C motif containing 2	0.680634	1.27478e-05
CMC4	C-x(9)-C motif containing 4	0.690491	0.00162624
CMIP	c-Maf inducing protein	-0.283853	0.0264726
CMKLR1	chemerin chemokine-like receptor 1	-0.444667	0.0183534
CMSS1	cms1 ribosomal small subunit homolog (yeast)	-1.00423	0.038207
CMTM2	CKLF-like MARVEL transmembrane domain containing 2	-0.922212	0.00525521
CMTM3	CKLF-like MARVEL transmembrane domain containing 3	-0.986557	5.97271e-05
CMTM6	CKLF-like MARVEL transmembrane domain containing 6	0.633435	0.0114336
CMTM7	CKLF-like MARVEL transmembrane domain containing 7	-1.09635	0.0138965
CMTR2	cap methyltransferase 2	-1.12452	5.97898e-05
CNBD1	cyclic nucleotide binding domain containing 1	0.483364	0.0375813
CNDP1	carnosine dipeptidase 1 (metallopeptidase M20 family)	1.68125	4.12908e-06
CNDP2	CNDP dipeptidase 2 (metallopeptidase M20 family)	-0.637857	0.00126478
CNEP1R1	CTD nuclear envelope phosphatase 1 regulatory subunit 1	-0.66276	0.00340458
CNIH2	cornichon family AMPA receptor auxiliary protein 2	0.723485	0.0134994
CNKSR2	connector enhancer of kinase suppressor of Ras 2	-0.721408	0.0161734
CNNM4	cyclin and CBS domain divalent metal cation transport mediator 4	-0.841137	0.00807559
CNOT3	CCR4-NOT transcription complex, subunit 3	-1.07784	0.00255145
CNPPD1	cyclin Pas1/PHO80 domain containing 1	-0.437379	0.0448965
CNPY1	canopy FGF signaling regulator 1	0.898193	0.00676812
CNPY3	canopy FGF signaling regulator 3	-0.398612	0.0116127
CNPY4	canopy FGF signaling regulator 4	-0.690476	0.0480524
CNR2	cannabinoid receptor 2 (macrophage)	1.10051	0.00822226
CNST	consortin, connexin sorting protein	-0.909493	0.0274151
CNTD1	cyclin N-terminal domain containing 1	1.25477	0.000764824
CNTFR	ciliary neurotrophic factor receptor	0.69251	0.0207714
CNTLN	centlein, centrosomal protein	-1.11916	0.00615768
CNTN4	contactin 4	1.2995	5.10109e-05
CNTNAP3B	contactin associated protein-like 3B	0.907445	0.0395745
CNTRL	centriolin	-1.61958	0.000620043
COA3	cytochrome c oxidase assembly factor 3	-0.744726	0.00174639
COASY	CoA synthase	-1.57285	8.32004e-07
COCH	cochlin	1.16436	0.00846293
COG2	component of oligomeric golgi complex 2	-0.850624	0.0299858
COG3	component of oligomeric golgi complex 3	-0.884112	0.00124107
COL13A1	collagen, type XIII, alpha 1	1.11643	0.00149708
COL14A1	collagen, type XIV, alpha 1	0.789418	0.039344
COL16A1	collagen, type XVI, alpha 1	1.65879	5.10424e-05
COL1A2	collagen, type I, alpha 2	-0.89926	0.0316947
COL20A1	collagen, type XX, alpha 1	1.42739	0.00121969
COL22A1	collagen, type XXII, alpha 1	1.07273	6.28393e-06
COL25A1	collagen, type XXV, alpha 1	0.516217	0.0486833
COL28A1	collagen, type XXVIII, alpha 1	1.49015	0.000309845
COL4A3BP	collagen, type IV, alpha 3 (Goodpasture antigen) binding protein	-0.843492	7.17425e-05
COL5A3	collagen, type V, alpha 3	0.679805	0.0439184
COL9A2	collagen, type IX, alpha 2	1.38939	0.00133006
COLCA2	colorectal cancer associated 2	0.738318	0.0289496
COLQ	collagen-like tail subunit (single strand of homotrimer) of asymmetric acetylcholinesterase	1.47249	0.000128758
COMMD3-BMI1	COMMD3-BMI1 readthrough	-1.34006	7.82045e-05
COMMD7	COMM domain containing 7	-0.395349	0.0344421
COMMD8	COMM domain containing 8	-0.872017	0.00100745
COPE	coatomer protein complex, subunit epsilon	-0.458324	0.0093902
COPG1	coatomer protein complex, subunit gamma 1	-0.465759	0.000662203
COPS4	COP9 signalosome subunit 4	0.562146	0.0375951
COPS7B	COP9 signalosome subunit 7B	0.428319	0.00110804
COPS8	COP9 signalosome subunit 8	-0.358571	0.0284999
COQ5	coenzyme Q5, methyltransferase	-1.33462	5.33702e-08
COQ6	coenzyme Q6 monooxygenase	-1.47582	0.00175873
COQ7	coenzyme Q7 homolog, ubiquinone (yeast)	-0.596272	0.0182714
CORO1B	coronin, actin binding protein, 1B	-0.793269	0.0178387
CORO1C	coronin, actin binding protein, 1C	-0.239521	0.00441218
CORO2A	coronin, actin binding protein, 2A	-0.666952	0.00625173
COTL1	coactosin-like F-actin binding protein 1	-0.548818	0.000706723
COX1	cytochrome c oxidase subunit I	-0.308935	0.0408751
COX17	COX17 cytochrome c oxidase copper chaperone	0.372023	0.0180636
COX2	cytochrome c oxidase subunit II	-0.432303	0.0449639
COX5A	cytochrome c oxidase subunit Va	-0.453644	0.00406845
COX5B	cytochrome c oxidase subunit Vb	-0.323457	0.000731807
COX6B1	cytochrome c oxidase subunit VIb polypeptide 1 (ubiquitous)	-0.20995	0.0377979
COX6B2	cytochrome c oxidase subunit VIb polypeptide 2 (testis)	-0.879013	0.0241359
COX8C	cytochrome c oxidase subunit VIIIC	-0.632804	0.0443004
CPAMD8	C3 and PZP-like, alpha-2-macroglobulin domain containing 8	0.845867	0.0272832
CPEB1	cytoplasmic polyadenylation element binding protein 1	1.7939	0.000199802
CPEB2	cytoplasmic polyadenylation element binding protein 2	-1.24503	0.000141421
CPM	carboxypeptidase M	-0.354503	0.0100478
CPNE3	copine III	-1.10549	0.00413418
CPNE4	copine IV	0.601597	0.00637924
CPNE8	copine VIII	-1.18553	9.36877e-07
CPPED1	calcineurin-like phosphoesterase domain containing 1	-0.215743	0.0363786
CPQ	carboxypeptidase Q	-0.679708	0.000191888
CPSF3	cleavage and polyadenylation specific factor 3, 73kDa	-1.60748	2.52267e-07
CPSF4L	cleavage and polyadenylation specific factor 4-like	1.4973	6.3543e-05
CPSF6	cleavage and polyadenylation specific factor 6, 68kDa	-1.9	1.21714e-05
CPT1A	carnitine palmitoyltransferase 1A (liver)	-0.932043	0.000333191
CPT1B	carnitine palmitoyltransferase 1B (muscle)	-1.0171	0.00555599
CPT2	carnitine palmitoyltransferase 2	-0.833938	7.74427e-06
CPXM1	carboxypeptidase X (M14 family), member 1	0.447047	0.040653
CPZ	carboxypeptidase Z	1.37186	0.0021652
CR1	complement component (3b/4b) receptor 1 (Knops blood group)	-0.639513	4.69212e-06
CR1L	complement component (3b/4b) receptor 1-like	-0.928288	2.59227e-07
CRAT	carnitine O-acetyltransferase	-1.91212	8.65886e-07
CRBN	cereblon	-0.461739	0.0320829
CRCP	CGRP receptor component	-0.406402	0.00777066
CREB1	cAMP responsive element binding protein 1	-0.393765	0.0300163
CREB3	cAMP responsive element binding protein 3	0.497689	0.0184563
CREB3L2	cAMP responsive element binding protein 3-like 2	-0.464342	0.0231617
CREBRF	CREB3 regulatory factor	-0.615514	0.000525838
CREBZF	CREB/ATF bZIP transcription factor	0.678846	0.00952262
CREG1	cellular repressor of E1A-stimulated genes 1	-1.60279	2.37215e-06
CRIPT	cysteine-rich PDZ-binding protein	-0.84024	0.000375365
CRISP2	cysteine-rich secretory protein 2	1.19232	0.000181739
CRK	v-crk avian sarcoma virus CT10 oncogene homolog	-1.72995	1.73027e-07
CRLF1	cytokine receptor-like factor 1	0.627742	0.036233
CRTAP	cartilage associated protein	-0.537365	0.00748674
CRYAA	crystallin, alpha A	0.653703	0.0196558
CRYBA1	crystallin, beta A1	0.408234	0.0168527
CRYBB3	crystallin, beta B3	1.50708	0.00196522
CRYGB	crystallin, gamma B	1.16977	0.000680225
CRYGC	crystallin, gamma C	0.764474	0.00451271
CRYGD	crystallin, gamma D	1.12438	0.000514913
CRYZ	crystallin, zeta (quinone reductase)	-0.977972	0.00103391
CSF3	colony stimulating factor 3 (granulocyte)	0.99957	0.00538032
CSGALNACT1	chondroitin sulfate N-acetylgalactosaminyltransferase 1	0.828895	0.0189676
CSMD1	CUB and Sushi multiple domains 1	0.500667	0.0336826
CSN3	casein kappa	1.79527	1.70086e-06
CSNK1D	casein kinase 1, delta	-0.401869	0.00381924
CSNK1E	casein kinase 1, epsilon	-0.754244	6.57107e-05
CSNK2A2	casein kinase 2, alpha prime polypeptide	-0.411932	0.00114218
CSNK2A3	casein kinase 2, alpha 3 polypeptide	-0.73866	0.020413
CSRNP2	cysteine-serine-rich nuclear protein 2	0.959781	0.00124107
CSRP1	cysteine and glycine-rich protein 1	-0.624654	0.000230459
CST1	cystatin SN	1.22722	0.000208457
CST11	cystatin 11	0.766836	0.0361194
CST3	cystatin C	-0.402579	0.039752
CST8	cystatin 8 (cystatin-related epididymal specific)	1.66071	0.000342939
CSTB	cystatin B (stefin B)	-0.248558	0.028656
CSTF2	cleavage stimulation factor, 3' pre-RNA, subunit 2, 64kDa	-1.42413	0.00323539
CSTF3	cleavage stimulation factor, 3' pre-RNA, subunit 3, 77kDa	-0.679874	0.00347733
CT47A3	cancer/testis antigen family 47, member A3	-0.782228	0.0279605
CTAGE1	cutaneous T-cell lymphoma-associated antigen 1	-1.15284	0.00302852
CTAGE3P	CTAGE family, member 3, pseudogene	1.11973	0.00318712
CTAGE8	CTAGE family, member 8	-0.70716	0.0160725
CTAGE9	CTAGE family, member 9	-1.51792	0.000487273
CTCFL	CCCTC-binding factor (zinc finger protein)-like	-1.48005	0.00157177
CTDSP2	CTD (carboxy-terminal domain, RNA polymerase II, polypeptide A) small phosphatase 2	-1.49068	2.0821e-07
CTNNA1	catenin (cadherin-associated protein), alpha 1, 102kDa	-1.33254	3.09612e-06
CTNND1	catenin (cadherin-associated protein), delta 1	0.510874	5.10424e-05
CTNND2	catenin (cadherin-associated protein), delta 2	1.78983	8.31384e-06
CTPS1	CTP synthase 1	1.27275	0.00311325
CTRB1	chymotrypsinogen B1	0.931435	0.0335122
CTSA	cathepsin A	-0.409187	0.000449544
CTSC	cathepsin C	-0.916329	0.000304372
CTSD	cathepsin D	-0.410206	0.000151858
CTSF	cathepsin F	1.02815	0.000245176
CTSH	cathepsin H	-0.485817	0.0353725
CTSK	cathepsin K	-0.898975	0.0272543
CTSL	cathepsin L	-1.06535	6.28393e-06
CTSL3P	cathepsin L family member 3, pseudogene	-1.76556	1.42231e-05
CTSO	cathepsin O	-1.26217	0.00114394
CTSV	cathepsin V	-0.762558	0.0449678
CTSW	cathepsin W	0.844002	0.0155461
CTSZ	cathepsin Z	-0.266817	0.0166061
CTTN	cortactin	-1.55513	8.34595e-05
CTTNBP2	cortactin binding protein 2	-0.886648	0.0154066
CTU1	cytosolic thiouridylase subunit 1	0.988919	0.00152994
CTU2	cytosolic thiouridylase subunit 2 homolog (S. pombe)	-0.810223	0.0266712
CTXN3	cortexin 3	0.970346	0.00245321
CUEDC1	CUE domain containing 1	-1.6032	1.42767e-05
CUEDC2	CUE domain containing 2	-0.475547	0.00768635
CUL5	cullin 5	-0.663413	0.0152556
CUTA	cutA divalent cation tolerance homolog (E. coli)	-0.350129	0.00978311
CWC15	CWC15 spliceosome-associated protein	-0.748985	0.000204878
CWC27	CWC27 spliceosome-associated protein homolog	-0.462646	0.0278937
CWF19L2	CWF19-like 2, cell cycle control (S. pombe)	-0.951327	0.00224344
CWH43	cell wall biogenesis 43 C-terminal homolog	0.704175	0.0169816
CXCL16	chemokine (C-X-C motif) ligand 16	-0.225828	0.0266718
CXCL3	chemokine (C-X-C motif) ligand 3	1.18717	0.000303363
CXCL5	chemokine (C-X-C motif) ligand 5	1.1024	0.0400226
CXCL6	chemokine (C-X-C motif) ligand 6	1.40287	0.000103138
CXCR3	chemokine (C-X-C motif) receptor 3	0.706377	0.0343231
CXCR6	chemokine (C-X-C motif) receptor 6	0.767525	0.00760419
CXorf21	chromosome X open reading frame 21	-0.664834	0.000248314
CXorf36	chromosome X open reading frame 36	0.711317	0.00929244
CXorf38	chromosome X open reading frame 38	-1.64482	1.34803e-08
CXorf40B	chromosome X open reading frame 40B	-1.07878	0.00700938
CXorf56	chromosome X open reading frame 56	-1.63615	2.22195e-06
CYB5D2	cytochrome b5 domain containing 2	-1.14906	0.00522803
CYB5R1	cytochrome b5 reductase 1	-1.07467	0.000150713
CYB5R4	cytochrome b5 reductase 4	-0.595502	0.00468823
CYFIP2	cytoplasmic FMR1 interacting protein 2	1.01898	0.00244134
CYHR1	cysteine/histidine-rich 1	-2.20822	2.84734e-07
CYLD	cylindromatosis (turban tumor syndrome)	-1.01947	0.000287349
CYP11A1	cytochrome P450, family 11, subfamily A, polypeptide 1	0.484978	0.0428385
CYP11B2	cytochrome P450, family 11, subfamily B, polypeptide 2	0.615934	0.035202
CYP21A2	cytochrome P450, family 21, subfamily A, polypeptide 2	0.858721	0.00895782
CYP26A1	cytochrome P450, family 26, subfamily A, polypeptide 1	0.831222	0.0272262
CYP26B1	cytochrome P450, family 26, subfamily B, polypeptide 1	0.87579	0.000200556
CYP26C1	cytochrome P450, family 26, subfamily C, polypeptide 1	0.712557	0.0160403
CYP27A1	cytochrome P450, family 27, subfamily A, polypeptide 1	-0.366644	0.00680801
CYP27C1	cytochrome P450, family 27, subfamily C, polypeptide 1	0.984634	0.00444173
CYP2C9	cytochrome P450, family 2, subfamily C, polypeptide 9	0.780712	0.0301333
CYP2F1	cytochrome P450, family 2, subfamily F, polypeptide 1	1.35811	3.90532e-05
CYP2R1	cytochrome P450, family 2, subfamily R, polypeptide 1	-0.855237	0.00741388
CYP2U1	cytochrome P450, family 2, subfamily U, polypeptide 1	-0.741424	0.0439122
CYP2W1	cytochrome P450, family 2, subfamily W, polypeptide 1	0.863962	0.0108887
CYP4A11	cytochrome P450, family 4, subfamily A, polypeptide 11	1.39157	0.000157355
CYP4B1	cytochrome P450, family 4, subfamily B, polypeptide 1	-0.926184	0.0183039
CYP4F11	cytochrome P450, family 4, subfamily F, polypeptide 11	1.31672	6.6081e-05
CYP4F12	cytochrome P450, family 4, subfamily F, polypeptide 12	0.718927	0.0192234
CYP4V2	cytochrome P450, family 4, subfamily V, polypeptide 2	-0.533715	0.0154251
CYP4X1	cytochrome P450, family 4, subfamily X, polypeptide 1	-1.51897	0.00104077
CYP4Z1	cytochrome P450, family 4, subfamily Z, polypeptide 1	1.67458	0.0011533
CYP8B1	cytochrome P450, family 8, subfamily B, polypeptide 1	1.19965	9.06791e-05
CYSTM1	cysteine-rich transmembrane module containing 1	-0.856471	0.00174222
CYTB	cytochrome b	-1.83407	3.6737e-06
CYTH1	cytohesin 1	-0.940044	3.81028e-05
CYYR1	cysteine/tyrosine-rich 1	0.986993	0.00448776
DAAM1	dishevelled associated activator of morphogenesis 1	0.445249	0.0468007
DAB2	Dab, mitogen-responsive phosphoprotein, homolog 2 (Drosophila)	-0.291291	0.0219657
DACH1	dachshund family transcription factor 1	0.833468	0.0247016
DAG1	dystroglycan 1 (dystrophin-associated glycoprotein 1)	-0.752018	0.00747498
DAGLB	diacylglycerol lipase, beta	0.623146	0.000295249
DALRD3	DALR anticodon binding domain containing 3	-0.727124	0.0142581
DAOA	D-amino acid oxidase activator	0.97433	0.0196558
DAP3	death associated protein 3	-0.47063	0.00214721
DAPK3	death-associated protein kinase 3	-0.409128	0.0241244
DAPP1	dual adaptor of phosphotyrosine and 3-phosphoinositides	-0.604559	0.0132812
DAZ2	deleted in azoospermia 2	0.883952	0.0255779
DBI	diazepam binding inhibitor (GABA receptor modulator, acyl-CoA binding protein)	-0.547615	5.81963e-05
DBNDD2	dysbindin (dystrobrevin binding protein 1) domain containing 2	0.437758	0.0263864
DBNL	drebrin-like	-1.20671	1.76747e-07
DBP	D site of albumin promoter (albumin D-box) binding protein	-0.817129	0.0185576
DBT	dihydrolipoamide branched chain transacylase E2	-0.713625	0.0436996
DCAF10	DDB1 and CUL4 associated factor 10	-0.835297	0.0242834
DCAF12	DDB1 and CUL4 associated factor 12	-0.764248	0.000128052
DCAF17	DDB1 and CUL4 associated factor 17	-1.39373	0.00641745
DCAF6	DDB1 and CUL4 associated factor 6	-0.862143	0.00084933
DCAF8	DDB1 and CUL4 associated factor 8	-1.0805	4.11e-07
DCBLD2	discoidin, CUB and LCCL domain containing 2	-0.902005	0.000135025
DCD	dermcidin	1.17095	0.000140282
DCK	deoxycytidine kinase	-0.983794	0.0455785
DCLRE1B	DNA cross-link repair 1B	-0.653069	0.0130251
DCST1	DC-STAMP domain containing 1	0.676355	0.0310814
DCT	dopachrome tautomerase	0.948819	0.00106116
DCTD	dCMP deaminase	-1.58812	5.29707e-06
DCTN6	dynactin 6	-1.27345	8.31384e-06
DCUN1D2	DCN1, defective in cullin neddylation 1, domain containing 2	1.23903	0.000862699
DCUN1D3	DCN1, defective in cullin neddylation 1, domain containing 3	-1.74665	1.65835e-06
DCUN1D4	DCN1, defective in cullin neddylation 1, domain containing 4	-0.601541	0.0288817
DCUN1D5	DCN1, defective in cullin neddylation 1, domain containing 5	-0.643777	0.0275348
DCXR	dicarbonyl/L-xylulose reductase	0.43331	0.0254954
DDA1	DET1 and DDB1 associated 1	1.07333	9.67671e-05
DDHD1	DDHD domain containing 1	-0.663577	0.0144741
DDIT3	DNA-damage-inducible transcript 3	-0.685743	0.0197908
DDIT4	DNA-damage-inducible transcript 4	0.824462	0.0300571
DDIT4L	DNA-damage-inducible transcript 4-like	-0.402231	0.00154242
DDOST	dolichyl-diphosphooligosaccharide--protein glycosyltransferase subunit (non-catalytic)	-1.72849	1.17819e-07
DDR1	discoidin domain receptor tyrosine kinase 1	-0.789526	0.0278672
DDX10	DEAD (Asp-Glu-Ala-Asp) box polypeptide 10	-1.15034	0.00309903
DDX19B	DEAD (Asp-Glu-Ala-Asp) box polypeptide 19B	0.631347	0.00402967
DDX21	DEAD (Asp-Glu-Ala-Asp) box helicase 21	-1.11897	5.97271e-05
DDX24	DEAD (Asp-Glu-Ala-Asp) box helicase 24	-0.331346	0.00871008
DDX39B	DEAD (Asp-Glu-Ala-Asp) box polypeptide 39B	-0.822084	0.00820479
DDX3X	DEAD (Asp-Glu-Ala-Asp) box helicase 3, X-linked	-1.92774	7.70481e-07
DDX3Y	DEAD (Asp-Glu-Ala-Asp) box helicase 3, Y-linked	-1.05776	0.00112537
DDX42	DEAD (Asp-Glu-Ala-Asp) box helicase 42	-0.51589	0.000209033
DDX46	DEAD (Asp-Glu-Ala-Asp) box polypeptide 46	-1.33403	0.000309689
DDX52	DEAD (Asp-Glu-Ala-Asp) box polypeptide 52	-0.720158	0.0012424
DDX58	DEAD (Asp-Glu-Ala-Asp) box polypeptide 58	-1.44076	0.000959506
DDX59	DEAD (Asp-Glu-Ala-Asp) box polypeptide 59	-2.15655	6.29173e-06
DDX60L	DEAD (Asp-Glu-Ala-Asp) box polypeptide 60-like	-0.889143	0.0273403
DECR1	2,4-dienoyl CoA reductase 1, mitochondrial	-0.351262	0.00822074
DEFA1	defensin, alpha 1	1.32765	0.00113819
DEFA1B	defensin, alpha 1B	1.32765	0.00113819
DEFA3	defensin, alpha 3, neutrophil-specific	1.32765	0.00113819
DEFA5	defensin, alpha 5, Paneth cell-specific	0.888706	0.0101712
DEFB106A	defensin, beta 106A	1.12441	0.00542522
DEFB112	defensin, beta 112	0.970155	0.00112769
DEFB123	defensin, beta 123	0.666104	0.0352989
DEFB128	defensin, beta 128	0.840948	0.0168028
DEFB130	defensin, beta 130	0.525827	0.0285687
DEFB135	defensin, beta 135	0.608002	0.0421629
DEFB4A	defensin, beta 4A	0.630017	0.0264316
DEGS2	delta(4)-desaturase, sphingolipid 2	-0.442544	0.0489422
DEK	DEK proto-oncogene	0.234823	0.0389745
DENND1B	DENN/MADD domain containing 1B	-0.636678	0.0295546
DENND1C	DENN/MADD domain containing 1C	-1.40411	0.00205374
DENND2A	DENN/MADD domain containing 2A	0.741861	0.035462
DENND2D	DENN/MADD domain containing 2D	-0.891597	0.00021207
DENND4C	DENN/MADD domain containing 4C	-1.1055	5.54216e-05
DENR	density-regulated protein	-0.512712	0.00858809
DFFA	DNA fragmentation factor, 45kDa, alpha polypeptide	-0.369212	0.0414586
DFNA5	deafness, autosomal dominant 5	-1.89444	9.79663e-07
DGAT2	diacylglycerol O-acyltransferase 2	-0.863647	0.0466293
DGCR6	DiGeorge syndrome critical region gene 6	-0.928414	0.00177807
DGKB	diacylglycerol kinase, beta 90kDa	1.10307	0.000197004
DGKD	diacylglycerol kinase, delta 130kDa	-0.520995	0.047479
DGKH	diacylglycerol kinase, eta	-1.05098	0.0104508
DGKQ	diacylglycerol kinase, theta 110kDa	1.02509	0.00560728
DGKZ	diacylglycerol kinase, zeta	-1.25226	0.00141393
DHRS13	dehydrogenase/reductase (SDR family) member 13	0.728232	0.0269222
DHRS3	dehydrogenase/reductase (SDR family) member 3	-0.704991	0.00187686
DHRS4L2	dehydrogenase/reductase (SDR family) member 4 like 2	-0.338252	0.0195522
DHRS7	dehydrogenase/reductase (SDR family) member 7	-0.421971	0.0141123
DHRS7B	dehydrogenase/reductase (SDR family) member 7B	0.566179	0.0189207
DHTKD1	dehydrogenase E1 and transketolase domain containing 1	-1.01439	0.000237241
DHX16	DEAH (Asp-Glu-Ala-His) box polypeptide 16	-0.78643	0.0278273
DHX29	DEAH (Asp-Glu-Ala-His) box polypeptide 29	-0.821237	0.00188686
DHX30	DEAH (Asp-Glu-Ala-His) box helicase 30	-0.549176	0.0338301
DHX36	DEAH (Asp-Glu-Ala-His) box polypeptide 36	-0.743011	0.0475763
DHX8	DEAH (Asp-Glu-Ala-His) box polypeptide 8	-0.556549	0.00518438
DIAPH1	diaphanous-related formin 1	-0.778916	0.016765
DIDO1	death inducer-obliterator 1	-1.2492	1.67575e-05
DIP2A	disco-interacting protein 2 homolog A	-0.824532	0.0129885
DIRAS2	DIRAS family, GTP-binding RAS-like 2	-1.38103	0.0014838
DIRC1	disrupted in renal carcinoma 1	0.793868	0.0324949
DIRC2	disrupted in renal carcinoma 2	-0.614696	0.000204641
DIS3	DIS3 homolog, exosome endoribonuclease and 3'-5' exoribonuclease	0.462779	0.0498532
DIS3L2	DIS3 like 3'-5' exoribonuclease 2	-1.2835	0.00225966
DISP1	dispatched homolog 1 (Drosophila)	-0.693833	0.0239252
DIXDC1	DIX domain containing 1	-0.949011	0.0289496
DKFZp779M0652	uncharacterized DKFZp779M0652	0.769938	0.0440915
DKK1	dickkopf WNT signaling pathway inhibitor 1	1.74587	0.000146951
DKK4	dickkopf WNT signaling pathway inhibitor 4	0.846417	0.00443489
DKKL1	dickkopf-like 1	0.683471	0.0491531
DLC1	DLC1 Rho GTPase activating protein	-1.39403	0.00141222
DLD	dihydrolipoamide dehydrogenase	0.435461	0.0347652
DLEC1	deleted in lung and esophageal cancer 1	0.762371	0.0100594
DLEU7	deleted in lymphocytic leukemia, 7	1.52869	1.51287e-05
DLG1	discs, large homolog 1 (Drosophila)	-0.742908	0.000183894
DLG2	discs, large homolog 2 (Drosophila)	1.95385	2.70127e-08
DLG4	discs, large homolog 4 (Drosophila)	-1.14388	8.8166e-05
DLGAP3	discs, large (Drosophila) homolog-associated protein 3	0.606631	0.0132812
DLGAP5	discs, large (Drosophila) homolog-associated protein 5	0.981555	0.00173527
DLST	dihydrolipoamide S-succinyltransferase (E2 component of 2-oxo-glutarate complex)	-1.8886	9.04615e-08
DLX2	distal-less homeobox 2	1.22636	0.000775059
DLX6	distal-less homeobox 6	0.770931	0.0425337
DMAP1	DNA methyltransferase 1 associated protein 1	-1.72389	6.82798e-06
DMBT1	deleted in malignant brain tumors 1	0.933035	0.00876346
DMGDH	dimethylglycine dehydrogenase	0.886635	8.83613e-05
DMPK	dystrophia myotonica-protein kinase	0.778981	0.0269611
DMRT2	doublesex and mab-3 related transcription factor 2	-1.17842	0.0143134
DMRTA2	DMRT-like family A2	-0.532066	0.0239141
DMRTC2	DMRT-like family C2	0.801928	0.0336826
DMTF1	cyclin D binding myb-like transcription factor 1	0.732961	0.0184444
DMTN	dematin actin binding protein	0.821157	0.00411605
DNAAF1	dynein, axonemal, assembly factor 1	1.5313	0.00144665
DNAAF5	dynein, axonemal, assembly factor 5	-0.610032	0.0289649
DNAH1	dynein, axonemal, heavy chain 1	-0.819129	0.00668113
DNAH11	dynein, axonemal, heavy chain 11	1.82496	2.43011e-07
DNAH12	dynein, axonemal, heavy chain 12	1.12428	0.000186253
DNAH14	dynein, axonemal, heavy chain 14	1.10825	0.000272052
DNAH7	dynein, axonemal, heavy chain 7	1.21541	0.000381769
DNAJA2	DnaJ (Hsp40) homolog, subfamily A, member 2	0.437041	0.0267139
DNAJA3	DnaJ (Hsp40) homolog, subfamily A, member 3	-1.24022	2.67579e-05
DNAJB2	DnaJ (Hsp40) homolog, subfamily B, member 2	-0.684647	0.000241701
DNAJB3	DnaJ (Hsp40) homolog, subfamily B, member 3	0.817706	0.00252412
DNAJB4	DnaJ (Hsp40) homolog, subfamily B, member 4	-0.796213	0.00450681
DNAJB6	DnaJ (Hsp40) homolog, subfamily B, member 6	0.39294	0.0221258
DNAJC1	DnaJ (Hsp40) homolog, subfamily C, member 1	-1.73519	0.000848487
DNAJC13	DnaJ (Hsp40) homolog, subfamily C, member 13	-2.10696	9.36025e-09
DNAJC14	DnaJ (Hsp40) homolog, subfamily C, member 14	-0.924545	0.0265751
DNAJC2	DnaJ (Hsp40) homolog, subfamily C, member 2	0.452331	0.0158471
DNAJC21	DnaJ (Hsp40) homolog, subfamily C, member 21	-0.939029	0.000511248
DNAJC22	DnaJ (Hsp40) homolog, subfamily C, member 22	1.00727	0.0168661
DNAJC25	DnaJ (Hsp40) homolog, subfamily C , member 25	-0.556372	0.0153777
DNAJC25-GNG10	DNAJC25-GNG10 readthrough	-0.440375	0.00239674
DNAJC27	DnaJ (Hsp40) homolog, subfamily C, member 27	0.989962	0.00557334
DNAJC28	DnaJ (Hsp40) homolog, subfamily C, member 28	-1.11573	0.0223839
DNAJC3	DnaJ (Hsp40) homolog, subfamily C, member 3	-1.30768	1.10566e-05
DNAJC4	DnaJ (Hsp40) homolog, subfamily C, member 4	-0.791072	0.00155509
DNAJC5	DnaJ (Hsp40) homolog, subfamily C, member 5	-0.964428	0.00124669
DNAJC5G	DnaJ (Hsp40) homolog, subfamily C, member 5 gamma	-0.907413	0.0414772
DNAJC9	DnaJ (Hsp40) homolog, subfamily C, member 9	0.533392	0.0022727
DNAL4	dynein, axonemal, light chain 4	-0.864595	0.0280099
DNASE1L2	deoxyribonuclease I-like 2	0.938014	0.0169661
DNASE1L3	deoxyribonuclease I-like 3	1.07741	0.000491576
DNASE2	deoxyribonuclease II, lysosomal	-0.655617	0.0143289
DNASE2B	deoxyribonuclease II beta	0.649957	0.0205632
DNER	delta/notch-like EGF repeat containing	1.40972	0.000221808
DNM1	dynamin 1	-0.810691	0.0248762
DNM2	dynamin 2	-0.471205	0.00205796
DNMT1	DNA (cytosine-5-)-methyltransferase 1	0.759425	9.60531e-05
DNPH1	2'-deoxynucleoside 5'-phosphate N-hydrolase 1	-0.598488	0.000387061
DNTT	DNA nucleotidylexotransferase	1.13481	5.51915e-05
DNTTIP2	deoxynucleotidyltransferase, terminal, interacting protein 2	-0.547634	0.0154146
DOCK10	dedicator of cytokinesis 10	-0.759368	0.00454694
DOCK2	dedicator of cytokinesis 2	-0.502114	0.00382531
DOCK4	dedicator of cytokinesis 4	-0.968697	0.000215144
DOCK5	dedicator of cytokinesis 5	0.354167	0.0206986
DOCK7	dedicator of cytokinesis 7	-0.388025	0.0130935
DOHH	deoxyhypusine hydroxylase/monooxygenase	0.971701	0.0177297
DOK2	docking protein 2, 56kDa	-0.261268	0.0421109
DOK4	docking protein 4	0.803137	0.0047721
DOK6	docking protein 6	0.682168	0.0162394
DOLPP1	dolichyldiphosphatase 1	0.831314	0.00816019
DONSON	downstream neighbor of SON	-1.19582	6.80135e-05
DOT1L	DOT1-like histone H3K79 methyltransferase	-1.02024	7.98216e-06
DPAGT1	dolichyl-phosphate (UDP-N-acetylglucosamine) N-acetylglucosaminephosphotransferase 1 (GlcNAc-1-P transferase)	0.483671	0.00715446
DPCD	deleted in primary ciliary dyskinesia homolog (mouse)	0.429978	0.00876585
DPCR1	diffuse panbronchiolitis critical region 1	1.59917	0.000184825
DPEP2	dipeptidase 2	-1.16746	0.00136115
DPF1	D4, zinc and double PHD fingers family 1	0.728421	0.00924141
DPF2	D4, zinc and double PHD fingers family 2	-0.8942	7.03997e-06
DPH3	diphthamide biosynthesis 3	-0.602576	0.000693217
DPH3P1	diphthamide biosynthesis 3 pseudogene 1	-0.808286	0.0176489
DPM1	dolichyl-phosphate mannosyltransferase polypeptide 1, catalytic subunit	-0.624942	0.000232483
DPM3	dolichyl-phosphate mannosyltransferase polypeptide 3	-0.349525	0.0428583
DPP3	dipeptidyl-peptidase 3	-2.2286	6.33798e-05
DPP6	dipeptidyl-peptidase 6	1.21449	0.000258329
DPP9	dipeptidyl-peptidase 9	-1.29195	3.91556e-05
DPPA4	developmental pluripotency associated 4	0.838429	0.00766011
DPY19L2P2	DPY19L2 pseudogene 2	0.802723	0.000848487
DPY30	dpy-30 histone methyltransferase complex regulatory subunit	-0.276291	0.00673322
DPYSL2	dihydropyrimidinase-like 2	0.247224	0.0286684
DPYSL3	dihydropyrimidinase-like 3	-1.32468	0.00423324
DR1	down-regulator of transcription 1	-0.48505	0.0281502
DRAM2	DNA-damage regulated autophagy modulator 2	-0.982334	1.54274e-09
DRAP1	DR1-associated protein 1 (negative cofactor 2 alpha)	-0.574966	0.0336214
DRC7	dynein regulatory complex subunit 7	-0.817692	0.022205
DRD1	dopamine receptor D1	1.28817	0.00128054
DRG1	developmentally regulated GTP binding protein 1	-0.424799	0.000267865
DRG2	developmentally regulated GTP binding protein 2	1.35945	0.000194522
DRGX	dorsal root ganglia homeobox	0.796592	0.020812
DRP2	dystrophin related protein 2	0.820328	0.0108682
DSCAM	Down syndrome cell adhesion molecule	0.591222	0.017766
DSCR10	Down syndrome critical region 10 (non-protein coding)	1.13345	0.00533692
DSCR4	Down syndrome critical region 4	0.631154	0.0230633
DTD1	D-tyrosyl-tRNA deacylase 1	-0.881354	0.010712
DTD2	D-tyrosyl-tRNA deacylase 2 (putative)	-1.35533	0.000187584
DTL	denticleless E3 ubiquitin protein ligase homolog (Drosophila)	0.945685	0.0302913
DTNA	dystrobrevin, alpha	-0.493604	0.0098533
DTNB	dystrobrevin, beta	-0.93144	0.00289134
DTX2	deltex 2, E3 ubiquitin ligase	-1.46852	0.0010368
DTX2P1-UPK3BP1-PMS2P11	DTX2P1-UPK3BP1-PMS2P11 readthrough transcribed pseudogene	0.636075	0.00249759
DTX3	deltex 3, E3 ubiquitin ligase	0.940458	0.0103549
DTX3L	deltex 3 like, E3 ubiquitin ligase	-0.758125	0.000367403
DUS2	dihydrouridine synthase 2	-1.93488	1.09518e-06
DUS3L	dihydrouridine synthase 3-like	-1.14196	0.00985612
DUSP11	dual specificity phosphatase 11 (RNA/RNP complex 1-interacting)	-0.64662	0.00028694
DUSP26	dual specificity phosphatase 26 (putative)	0.762814	0.00535774
DUSP3	dual specificity phosphatase 3	-1.41525	0.000227311
DUSP4	dual specificity phosphatase 4	-0.710695	0.00288177
DUSP7	dual specificity phosphatase 7	0.297654	0.0269771
DUT	deoxyuridine triphosphatase	0.423535	0.0151797
DUX4	double homeobox 4	1.35189	0.00189977
DUX4L10	double homeobox 4 like 10	1.1536	0.00280654
DUX4L2	double homeobox 4 like 2	1.60856	0.000128758
DUX4L22	double homeobox 4 like 22	1.50465	0.000212829
DUX4L24	double homeobox 4 like 24	1.15895	0.00906739
DUX4L3	double homeobox 4 like 3	1.60856	0.000128758
DUX4L4	double homeobox 4 like 4	1.60856	0.000128758
DUX4L5	double homeobox 4 like 5	1.60856	0.000128758
DUX4L6	double homeobox 4 like 6	1.60856	0.000128758
DUX4L7	double homeobox 4 like 7	1.60856	0.000128758
DUXA	double homeobox A	1.41361	0.000138388
DVL2	dishevelled segment polarity protein 2	-0.867186	0.00809738
DXO	decapping exoribonuclease	-1.41868	0.00376795
DYNC1LI1	dynein, cytoplasmic 1, light intermediate chain 1	-1.43979	0.00049354
DYNLRB1	dynein, light chain, roadblock-type 1	-0.80072	0.000614015
DYRK1A	dual-specificity tyrosine-(Y)-phosphorylation regulated kinase 1A	-0.963741	0.00929336
DYRK1B	dual-specificity tyrosine-(Y)-phosphorylation regulated kinase 1B	-0.852074	0.0204867
DYRK4	dual-specificity tyrosine-(Y)-phosphorylation regulated kinase 4	-0.857572	0.00245744
DYTN	dystrotelin	1.36954	0.00565808
E2F3	E2F transcription factor 3	-1.03531	0.00350115
E2F4	E2F transcription factor 4, p107/p130-binding	0.502879	0.0332639
EAPP	E2F-associated phosphoprotein	-0.63796	0.000194522
EBF1	early B-cell factor 1	1.41848	4.56901e-05
EBF4	early B-cell factor 4	0.782321	0.0325991
EBPL	emopamil binding protein-like	-0.999413	0.0168422
ECEL1	endothelin converting enzyme-like 1	0.861453	0.0099908
ECHDC1	ethylmalonyl-CoA decarboxylase 1	-1.0285	0.00148711
ECHDC2	enoyl CoA hydratase domain containing 2	-0.69799	0.00597427
ECI1	enoyl-CoA delta isomerase 1	-1.54595	2.03729e-05
ECSCR	endothelial cell surface expressed chemotaxis and apoptosis regulator	1.07824	0.0055805
EDA	ectodysplasin A	1.28411	0.000410401
EDAR	ectodysplasin A receptor	0.777503	0.0285535
EDARADD	EDAR-associated death domain	1.15275	0.00151801
EDDM3B	epididymal protein 3B	1.47708	4.10308e-05
EDF1	endothelial differentiation-related factor 1	-1.20053	2.01321e-06
EDNRB	endothelin receptor type B	-1.08253	0.00113872
EEA1	early endosome antigen 1	-1.38648	1.62009e-06
EED	embryonic ectoderm development	-0.836911	0.00157952
EEF1B2	eukaryotic translation elongation factor 1 beta 2	-0.652325	0.000643885
EEF1D	eukaryotic translation elongation factor 1 delta (guanine nucleotide exchange protein)	-0.994322	0.00513101
EEF2K	eukaryotic elongation factor 2 kinase	-0.992516	6.90363e-05
EFCAB11	EF-hand calcium binding domain 11	-0.77867	0.0215495
EFCAB14	EF-hand calcium binding domain 14	-0.603743	4.10308e-05
EFCAB2	EF-hand calcium binding domain 2	-1.57156	3.29661e-05
EFCAB8	EF-hand calcium binding domain 8	1.05598	0.000394877
EFNA3	ephrin-A3	0.956927	0.00989729
EFR3A	EFR3 homolog A	-1.35204	0.000295224
EFTUD1	elongation factor Tu GTP binding domain containing 1	-0.498409	0.00972408
EGFL6	EGF-like-domain, multiple 6	-0.897708	0.00525622
EGFR	epidermal growth factor receptor	0.851476	0.0498687
EGLN2	egl-9 family hypoxia-inducible factor 2	-0.880442	0.000761496
EGR1	early growth response 1	1.42078	5.15512e-07
EGR2	early growth response 2	-0.696218	2.56596e-05
EHBP1	EH domain binding protein 1	-0.997528	9.8529e-05
EHBP1L1	EH domain binding protein 1-like 1	-1.50236	5.89925e-05
EHD3	EH-domain containing 3	-1.07316	0.000236339
EHD4	EH-domain containing 4	0.865199	0.000505461
EHF	ets homologous factor	0.803242	0.0192324
EI24	etoposide induced 2.4	0.54651	0.00686372
EID1	EP300 interacting inhibitor of differentiation 1	0.390073	0.0219557
EIF1	eukaryotic translation initiation factor 1	-0.225083	0.0209962
EIF1AD	eukaryotic translation initiation factor 1A domain containing	-1.29538	0.000268167
EIF1B	eukaryotic translation initiation factor 1B	-1.46175	3.55739e-05
EIF2A	eukaryotic translation initiation factor 2A, 65kDa	-0.800611	0.00514958
EIF2AK1	eukaryotic translation initiation factor 2-alpha kinase 1	-0.784843	0.000298832
EIF2AK2	eukaryotic translation initiation factor 2-alpha kinase 2	-2.40739	4.44078e-05
EIF2AK3	eukaryotic translation initiation factor 2-alpha kinase 3	-1.45765	5.23898e-05
EIF2B4	eukaryotic translation initiation factor 2B, subunit 4 delta, 67kDa	-0.434845	0.0400816
EIF2D	eukaryotic translation initiation factor 2D	-0.344301	0.0462211
EIF2S2	eukaryotic translation initiation factor 2, subunit 2 beta, 38kDa	-0.331457	0.0240667
EIF3C	eukaryotic translation initiation factor 3, subunit C	-0.635471	0.00481567
EIF3D	eukaryotic translation initiation factor 3, subunit D	-0.878405	9.51841e-06
EIF3G	eukaryotic translation initiation factor 3, subunit G	-0.595144	0.0019348
EIF3I	eukaryotic translation initiation factor 3, subunit I	-0.518434	0.00117942
EIF3L	eukaryotic translation initiation factor 3, subunit L	-0.58177	0.00359588
EIF4A1	eukaryotic translation initiation factor 4A1	-0.479205	0.00152457
EIF4B	eukaryotic translation initiation factor 4B	-0.32646	0.0263864
EIF4E3	eukaryotic translation initiation factor 4E family member 3	-1.23946	0.00485314
EIF4EBP1	eukaryotic translation initiation factor 4E binding protein 1	-1.18364	0.00230146
EIF4ENIF1	eukaryotic translation initiation factor 4E nuclear import factor 1	-0.795054	0.00287743
EIF4G1	eukaryotic translation initiation factor 4 gamma, 1	-0.465629	0.0182812
EIF5	eukaryotic translation initiation factor 5	-0.186621	0.0314853
ELAVL4	ELAV like neuron-specific RNA binding protein 4	-1.0552	0.0240322
ELF2	E74-like factor 2 (ets domain transcription factor)	-1.78816	2.30551e-06
ELF3	E74-like factor 3 (ets domain transcription factor, epithelial-specific )	1.4548	0.000440272
ELF4	E74-like factor 4 (ets domain transcription factor)	-1.23971	0.00787891
ELL2	elongation factor, RNA polymerase II, 2	-0.378511	0.0134874
ELMOD2	ELMO/CED-12 domain containing 2	-1.06038	0.00322802
ELOVL2	ELOVL fatty acid elongase 2	0.667011	0.00415066
ELP3	elongator acetyltransferase complex subunit 3	-1.47465	0.000260035
ELP4	elongator acetyltransferase complex subunit 4	-1.04475	3.83844e-06
ELP5	elongator acetyltransferase complex subunit 5	-0.529176	0.0203154
EMC1	ER membrane protein complex subunit 1	1.46631	0.00215489
EMC10	ER membrane protein complex subunit 10	-1.34599	0.000998498
EMC2	ER membrane protein complex subunit 2	-0.414202	0.010688
EMC4	ER membrane protein complex subunit 4	-0.499721	0.0011533
EMC8	ER membrane protein complex subunit 8	0.551716	0.00180117
EMC9	ER membrane protein complex subunit 9	0.651592	0.000601581
EME2	essential meiotic structure-specific endonuclease subunit 2	0.972438	0.00191234
EMG1	EMG1 N1-specific pseudouridine methyltransferase	-0.550767	0.0139176
EMID1	EMI domain containing 1	0.800402	0.0108682
EML2	echinoderm microtubule associated protein like 2	1.42969	0.000326546
EML6	echinoderm microtubule associated protein like 6	0.950185	0.0113432
EMX2	empty spiracles homeobox 2	0.656466	0.0235215
ENAM	enamelin	1.52463	0.000499859
ENC1	ectodermal-neural cortex 1 (with BTB domain)	-0.791127	0.0227905
ENDOG	endonuclease G	-0.650519	0.0179282
ENDOV	endonuclease V	1.48265	1.49245e-05
ENOSF1	enolase superfamily member 1	-0.442855	0.00286135
ENPEP	glutamyl aminopeptidase (aminopeptidase A)	0.672256	0.0106466
ENPP2	ectonucleotide pyrophosphatase/phosphodiesterase 2	-1.3549	5.97414e-05
ENPP6	ectonucleotide pyrophosphatase/phosphodiesterase 6	0.950341	0.00180117
ENTPD4	ectonucleoside triphosphate diphosphohydrolase 4	-0.65756	0.00471808
EOGT	EGF domain-specific O-linked N-acetylglucosamine (GlcNAc) transferase	-0.532437	0.0468385
EP300	E1A binding protein p300	-0.467512	0.000939227
EP400NL	EP400 N-terminal like	-0.787958	0.0183966
EPB41	erythrocyte membrane protein band 4.1	-0.852572	0.00329102
EPB41L2	erythrocyte membrane protein band 4.1-like 2	-0.627682	0.000296002
EPC2	enhancer of polycomb homolog 2 (Drosophila)	-1.05649	0.0234427
EPCAM	epithelial cell adhesion molecule	0.99893	0.0022727
EPG5	ectopic P-granules autophagy protein 5 homolog (C. elegans)	-0.684347	0.0106869
EPHA6	EPH receptor A6	1.00532	0.0240232
EPHA8	EPH receptor A8	1.52326	1.113e-06
EPHB3	EPH receptor B3	-1.65554	0.000218319
EPHB4	EPH receptor B4	0.855246	0.0113735
EPN1	epsin 1	-0.547873	0.0185088
EPN2	epsin 2	-1.23465	3.81028e-05
EPS8	epidermal growth factor receptor pathway substrate 8	-0.490577	0.0092268
EPSTI1	epithelial stromal interaction 1 (breast)	-1.38169	0.00582267
ERAL1	Era-like 12S mitochondrial rRNA chaperone 1	-0.258928	0.024527
ERBB2IP	erbb2 interacting protein	-1.23194	0.000173469
ERCC1	excision repair cross-complementation group 1	-0.490145	0.00325367
ERCC6	excision repair cross-complementation group 6	-1.00965	0.0112213
ERCC6L	excision repair cross-complementation group 6-like	0.964963	0.0040826
ERF	Ets2 repressor factor	-0.959139	1.17819e-07
ERGIC2	ERGIC and golgi 2	-0.532143	0.0179188
ERI1	exoribonuclease 1	-0.906262	0.0258882
ERI3	ERI1 exoribonuclease family member 3	-0.529876	0.0440748
ERLEC1	endoplasmic reticulum lectin 1	-1.17121	0.000555002
ERMP1	endoplasmic reticulum metallopeptidase 1	-1.39879	1.51318e-09
ERN2	endoplasmic reticulum to nucleus signaling 2	1.25414	3.83844e-06
ERO1A	endoplasmic reticulum oxidoreductase alpha	-0.305815	0.0335801
ERO1B	endoplasmic reticulum oxidoreductase beta	-0.84135	0.0208214
ERP27	endoplasmic reticulum protein 27	-1.29316	0.00418284
ERP44	endoplasmic reticulum protein 44	-0.542767	0.00370114
ERVV-1	endogenous retrovirus group V, member 1	0.829095	0.0156218
ESCO1	establishment of sister chromatid cohesion N-acetyltransferase 1	-1.0792	0.00778123
ESCO2	establishment of sister chromatid cohesion N-acetyltransferase 2	0.957559	0.0331252
ESR1	estrogen receptor 1	1.16533	5.60264e-05
ESYT3	extended synaptotagmin-like protein 3	0.811194	0.00870547
ETF1	eukaryotic translation termination factor 1	-1.53279	4.88849e-05
ETFA	electron-transfer-flavoprotein, alpha polypeptide	-0.479916	0.0196007
ETFB	electron-transfer-flavoprotein, beta polypeptide	-0.609972	5.6742e-06
ETFDH	electron-transferring-flavoprotein dehydrogenase	-1.23752	5.33575e-05
ETNPPL	ethanolamine-phosphate phospho-lyase	1.51609	0.000103086
ETV2	ets variant 2	0.720384	0.0130632
ETV3	ets variant 3	-0.325619	0.0165096
ETV3L	ets variant 3-like	1.09396	0.00448865
EVI2A	ecotropic viral integration site 2A	-0.402206	0.00476469
EVI5	ecotropic viral integration site 5	-0.657067	0.00198931
EVPL	envoplakin	0.752502	0.0437656
EVX1	even-skipped homeobox 1	0.864567	0.00273077
EWSR1	EWS RNA-binding protein 1	-0.385831	0.0242446
EXOC4	exocyst complex component 4	-0.868004	5.61554e-07
EXOC7	exocyst complex component 7	-0.303427	0.015404
EXOSC1	exosome component 1	-1.76827	8.59597e-06
EXOSC8	exosome component 8	-0.913191	0.000401937
EXT1	exostosin glycosyltransferase 1	-1.17777	0.0355055
EXT2	exostosin glycosyltransferase 2	-1.98387	0.000246488
EYA1	EYA transcriptional coactivator and phosphatase 1	0.961698	0.000704603
EZH2	enhancer of zeste 2 polycomb repressive complex 2 subunit	0.552737	0.000923808
EZR	ezrin	-0.305319	0.0348841
F11	coagulation factor XI	0.598846	0.0176732
F11R	F11 receptor	-0.935292	2.87701e-05
F13A1	coagulation factor XIII, A1 polypeptide	-1.51107	0.000519055
F8	coagulation factor VIII, procoagulant component	0.746964	0.0215579
FAAP100	Fanconi anemia core complex associated protein 100	-1.27901	1.18919e-05
FABP1	fatty acid binding protein 1, liver	0.800391	0.00277521
FABP3	fatty acid binding protein 3, muscle and heart	-0.906644	2.59731e-08
FABP4	fatty acid binding protein 4, adipocyte	-0.820044	3.09126e-05
FABP5	fatty acid binding protein 5 (psoriasis-associated)	-0.265688	0.0102549
FABP5P3	fatty acid binding protein 5 pseudogene 3	-0.624506	0.0319571
FADS1	fatty acid desaturase 1	0.470178	0.017567
FADS2P1	fatty acid desaturase 2 pseudogene 1	0.644866	0.0360664
FADS3	fatty acid desaturase 3	-0.963841	0.0407322
FAH	fumarylacetoacetate hydrolase (fumarylacetoacetase)	-0.652792	0.00663119
FAIM	Fas apoptotic inhibitory molecule	-1.05383	0.0158864
FAM101A	family with sequence similarity 101, member A	0.90372	0.00750761
FAM102B	family with sequence similarity 102, member B	-1.23855	0.000116011
FAM103A1	family with sequence similarity 103, member A1	-0.489335	0.0109837
FAM110A	family with sequence similarity 110, member A	-0.931956	0.00946394
FAM110B	family with sequence similarity 110, member B	1.10591	0.000337785
FAM110D	family with sequence similarity 110, member D	1.4871	0.00025203
FAM114A2	family with sequence similarity 114, member A2	-0.745386	0.0329247
FAM117A	family with sequence similarity 117, member A	-1.1396	0.00765701
FAM120B	family with sequence similarity 120B	-0.778117	0.000333833
FAM120C	family with sequence similarity 120C	-1.05884	0.00162151
FAM122C	family with sequence similarity 122C	-1.01712	0.015126
FAM124A	family with sequence similarity 124A	0.822439	0.0113735
FAM126B	family with sequence similarity 126, member B	-0.832978	0.00920818
FAM127C	family with sequence similarity 127, member C	-1.75078	2.86582e-07
FAM129A	family with sequence similarity 129, member A	-0.38172	0.0285453
FAM131A	family with sequence similarity 131, member A	-0.955826	0.00554704
FAM131C	family with sequence similarity 131, member C	1.17951	0.00196522
FAM133B	family with sequence similarity 133, member B	-0.682735	0.0354837
FAM134A	family with sequence similarity 134, member A	-0.481582	0.0185088
FAM134B	family with sequence similarity 134, member B	-0.570667	0.0408751
FAM13A	family with sequence similarity 13, member A	-0.727848	0.00267898
FAM149A	family with sequence similarity 149, member A	0.912318	0.0219003
FAM149B1	family with sequence similarity 149, member B1	-1.22251	3.31577e-05
FAM151B	family with sequence similarity 151, member B	-0.820792	0.0208931
FAM155A	family with sequence similarity 155, member A	1.01254	0.00391421
FAM157B	family with sequence similarity 157, member B	-0.756907	0.00534709
FAM160A2	family with sequence similarity 160, member A2	-0.942981	0.0138613
FAM160B1	family with sequence similarity 160, member B1	-0.67339	0.00400678
FAM160B2	family with sequence similarity 160, member B2	-1.15115	9.97585e-05
FAM162A	family with sequence similarity 162, member A	-0.922742	0.00135601
FAM163A	family with sequence similarity 163, member A	0.452006	0.0268117
FAM163B	family with sequence similarity 163, member B	0.748279	0.00575035
FAM166B	family with sequence similarity 166, member B	-0.852993	0.0498255
FAM167A	family with sequence similarity 167, member A	0.993691	0.00442688
FAM167B	family with sequence similarity 167, member B	-1.19202	0.0248129
FAM169A	family with sequence similarity 169, member A	0.627843	0.000136978
FAM170B	family with sequence similarity 170, member B	1.39795	3.39924e-05
FAM171A1	family with sequence similarity 171, member A1	0.860148	0.000592561
FAM171B	family with sequence similarity 171, member B	-0.892875	0.0201792
FAM173A	family with sequence similarity 173, member A	-1.92594	1.81465e-05
FAM174A	family with sequence similarity 174, member A	-0.647104	0.0488882
FAM175B	family with sequence similarity 175, member B	-0.805037	8.07586e-06
FAM177B	family with sequence similarity 177, member B	-1.87794	0.000141472
FAM179B	family with sequence similarity 179, member B	-1.98932	4.87585e-09
FAM180A	family with sequence similarity 180, member A	0.742977	0.0218051
FAM181B	family with sequence similarity 181, member B	0.941093	0.00398542
FAM183A	family with sequence similarity 183, member A	1.5705	0.000368475
FAM186B	family with sequence similarity 186, member B	1.08195	0.0047821
FAM193A	family with sequence similarity 193, member A	-0.502201	0.00465767
FAM196A	family with sequence similarity 196, member A	1.26939	0.000692801
FAM199X	family with sequence similarity 199, X-linked	-0.863468	0.013889
FAM19A4	family with sequence similarity 19 (chemokine (C-C motif)-like), member A4	0.796293	0.00513101
FAM200B	family with sequence similarity 200, member B	-0.565254	0.00756017
FAM205A	family with sequence similarity 205, member A	1.21466	1.64401e-05
FAM205C	family with sequence similarity 205, member C	0.673634	0.0242834
FAM20A	family with sequence similarity 20, member A	-0.889039	0.0110701
FAM20C	family with sequence similarity 20, member C	-1.38213	1.34862e-09
FAM210A	family with sequence similarity 210, member A	-1.24931	0.00848057
FAM210B	family with sequence similarity 210, member B	-0.881362	0.0242928
FAM212A	family with sequence similarity 212, member A	-0.963533	0.000921582
FAM214B	family with sequence similarity 214, member B	-1.16324	0.000277478
FAM216B	family with sequence similarity 216, member B	1.81402	0.00100854
FAM217B	family with sequence similarity 217, member B	-0.914779	0.00511674
FAM219A	family with sequence similarity 219, member A	1.18772	0.00262961
FAM219B	family with sequence similarity 219, member B	0.697044	0.0437751
FAM21A	family with sequence similarity 21, member A	-0.314955	0.0130935
FAM21C	family with sequence similarity 21, member C	-0.289963	0.00792438
FAM222B	family with sequence similarity 222, member B	-0.818157	0.0158597
FAM228B	family with sequence similarity 228, member B	-1.05887	0.0150274
FAM231B	family with sequence similarity 231, member B	0.881541	0.0138265
FAM234B	family with sequence similarity 234, member B	-1.06374	0.0334542
FAM26E	family with sequence similarity 26, member E	0.593603	0.00622854
FAM32A	family with sequence similarity 32, member A	-1.57498	1.19525e-09
FAM3D	family with sequence similarity 3, member D	1.54427	0.00014469
FAM43A	family with sequence similarity 43, member A	1.33379	0.00126249
FAM47A	family with sequence similarity 47, member A	0.848668	0.00311487
FAM50B	family with sequence similarity 50, member B	-0.979731	0.0153841
FAM53C	family with sequence similarity 53, member C	-1.62255	0.000324465
FAM57B	family with sequence similarity 57, member B	1.12364	0.00142875
FAM58A	family with sequence similarity 58, member A	-1.06714	0.00888672
FAM63B	family with sequence similarity 63, member B	-0.863728	0.0232675
FAM65C	family with sequence similarity 65, member C	1.28454	0.00757991
FAM71D	family with sequence similarity 71, member D	0.824209	0.0393715
FAM71E2	family with sequence similarity 71, member E2	1.13581	3.70358e-05
FAM71F2	family with sequence similarity 71, member F2	1.43654	0.000117093
FAM73A	family with sequence similarity 73, member A	-0.551248	0.0142892
FAM73B	family with sequence similarity 73, member B	1.19084	0.00271084
FAM74A3	family with sequence similarity 74, member A3	0.584283	0.0100204
FAM76A	family with sequence similarity 76, member A	-0.849852	0.00589108
FAM76B	family with sequence similarity 76, member B	0.420301	0.00908135
FAM78A	family with sequence similarity 78, member A	0.662232	0.010641
FAM81A	family with sequence similarity 81, member A	0.674447	0.00512343
FAM83F	family with sequence similarity 83, member F	1.58033	4.67475e-06
FAM83H-AS1	FAM83H antisense RNA 1 (head to head)	0.9752	0.0101991
FAM84B	family with sequence similarity 84, member B	-0.757865	0.011745
FAM86B2	family with sequence similarity 86, member B2	-1.28229	0.0043624
FAM86C1	family with sequence similarity 86, member C1	-0.877041	0.0304245
FAM87A	family with sequence similarity 87, member A	1.06895	0.00106101
FAM89B	family with sequence similarity 89, member B	-0.664451	0.00165126
FAM8A1	family with sequence similarity 8, member A1	0.737514	0.01428
FAM90A26	family with sequence similarity 90, member A26, pseudogene	1.00158	0.00081068
FAM91A1	family with sequence similarity 91, member A1	-1.23159	0.0043117
FAM96A	family with sequence similarity 96, member A	-0.353371	0.00205796
FAM9A	family with sequence similarity 9, member A	0.708259	0.000694945
FANCE	Fanconi anemia, complementation group E	-0.926817	0.0276398
FANCG	Fanconi anemia, complementation group G	1.41497	0.000337785
FARP1	FERM, RhoGEF (ARHGEF) and pleckstrin domain protein 1 (chondrocyte-derived)	-0.927603	2.65178e-06
FAS	Fas cell surface death receptor	-1.27139	6.59619e-05
FASTK	Fas-activated serine/threonine kinase	-1.18269	0.000736035
FASTKD1	FAST kinase domains 1	-1.17252	0.00204394
FASTKD2	FAST kinase domains 2	0.527253	0.0145093
FAT2	FAT atypical cadherin 2	-0.891944	0.0101396
FAT4	FAT atypical cadherin 4	1.33216	0.00157178
FATE1	fetal and adult testis expressed 1	0.809629	0.00443361
FAXDC2	fatty acid hydroxylase domain containing 2	-1.50395	0.000198016
FBP1	fructose-1,6-bisphosphatase 1	-0.901403	0.00276745
FBP2	fructose-1,6-bisphosphatase 2	1.14606	0.00424326
FBXL12	F-box and leucine-rich repeat protein 12	1.51988	2.5542e-05
FBXL14	F-box and leucine-rich repeat protein 14	-1.22338	0.000613449
FBXL3	F-box and leucine-rich repeat protein 3	-1.57763	9.42325e-05
FBXL6	F-box and leucine-rich repeat protein 6	-0.796275	0.0050006
FBXO10	F-box protein 10	-0.487202	0.0444582
FBXO11	F-box protein 11	-1.14552	0.0320927
FBXO17	F-box protein 17	-0.967223	0.0108207
FBXO21	F-box protein 21	-0.895898	0.0211315
FBXO27	F-box protein 27	-1.42417	0.00352484
FBXO40	F-box protein 40	0.681449	0.0392701
FBXO44	F-box protein 44	-1.37382	0.000117161
FBXO46	F-box protein 46	1.1561	0.000927712
FBXO7	F-box protein 7	-0.366587	0.0130935
FBXO9	F-box protein 9	-1.19107	0.00152942
FBXW4	F-box and WD repeat domain containing 4	0.50312	0.04825
FBXW5	F-box and WD repeat domain containing 5	-0.690241	0.00191234
FCER1G	Fc fragment of IgE, high affinity I, receptor for; gamma polypeptide	-0.35746	0.0413828
FCF1	FCF1 rRNA-processing protein	-1.29524	0.000547596
FCGR1C	Fc fragment of IgG, high affinity Ic, receptor (CD64), pseudogene	0.426855	0.0136584
FCGR2B	Fc fragment of IgG, low affinity IIb, receptor (CD32)	-1.07755	0.00216961
FCGR3B	Fc fragment of IgG, low affinity IIIb, receptor (CD16b)	-0.513958	0.0182156
FCGRT	Fc fragment of IgG, receptor, transporter, alpha	-0.434238	0.0240322
FCHO1	FCH domain only 1	-0.768338	0.0381891
FCHO2	FCH domain only 2	-0.427339	0.00267202
FCHSD1	FCH and double SH3 domains 1	-0.477594	0.00249521
FCMR	Fc fragment of IgM receptor	-0.696771	4.70191e-06
FCN2	ficolin (collagen/fibrinogen domain containing lectin) 2	1.06203	0.00221651
FCRLB	Fc receptor-like B	-1.0535	0.0389178
FDX1	ferredoxin 1	0.452283	0.0184643
FEM1A	fem-1 homolog a (C. elegans)	-1.23567	0.000373881
FEM1B	fem-1 homolog b (C. elegans)	-0.704005	0.000178478
FER1L6	fer-1-like family member 6	1.02122	0.00397637
FER1L6-AS1	FER1L6 antisense RNA 1	0.79549	0.0234443
FERD3L	Fer3-like bHLH transcription factor	-0.708676	0.0311756
FERMT2	fermitin family member 2	-0.598911	0.0269833
FES	FES proto-oncogene, tyrosine kinase	-1.38166	0.00131083
FEV	FEV (ETS oncogene family)	1.11033	0.000100281
FEZ2	fasciculation and elongation protein zeta 2 (zygin II)	-1.42607	0.00316244
FFAR3	free fatty acid receptor 3	0.993976	0.00334777
FGA	fibrinogen alpha chain	0.6359	0.00182068
FGD2	FYVE, RhoGEF and PH domain containing 2	-0.683657	0.0210962
FGF18	fibroblast growth factor 18	0.658712	0.039752
FGF20	fibroblast growth factor 20	0.601835	0.0178348
FGF22	fibroblast growth factor 22	1.32898	0.000539899
FGF5	fibroblast growth factor 5	1.86952	9.18572e-06
FGFBP3	fibroblast growth factor binding protein 3	0.82998	0.025131
FGFR1OP	FGFR1 oncogene partner	-0.91184	0.0405045
FGFRL1	fibroblast growth factor receptor-like 1	0.672461	0.0193996
FGGY	FGGY carbohydrate kinase domain containing	-1.02867	0.0162704
FGL1	fibrinogen-like 1	-1.48338	0.000337785
FGL2	fibrinogen-like 2	-0.565346	0.000232004
FGR	FGR proto-oncogene, Src family tyrosine kinase	-0.462188	0.000817243
FHAD1	forkhead-associated (FHA) phosphopeptide binding domain 1	-0.871702	0.0286684
FHL1	four and a half LIM domains 1	0.773219	0.0271089
FIBCD1	fibrinogen C domain containing 1	0.972807	6.61549e-05
FIBIN	fin bud initiation factor homolog (zebrafish)	0.982412	0.00341106
FIBP	fibroblast growth factor (acidic) intracellular binding protein	0.610407	0.000978521
FICD	FIC domain containing	-0.902005	0.00161794
FIGF	c-fos induced growth factor (vascular endothelial growth factor D)	0.680833	0.00935742
FIGNL1	fidgetin-like 1	1.37971	0.00224442
FIS1	fission, mitochondrial 1	-0.48787	0.000704603
FJX1	four jointed box 1	-1.02586	0.00136993
FKBP11	FK506 binding protein 11, 19 kDa	-1.79363	0.000929522
FKBP1A	FK506 binding protein 1A, 12kDa	-0.496768	0.0300211
FKBP1C	FK506 binding protein 1C	-1.00592	0.0293653
FKBP4	FK506 binding protein 4, 59kDa	-1.10589	0.0499632
FKBP5	FK506 binding protein 5	0.496444	0.043163
FKBP8	FK506 binding protein 8, 38kDa	0.505808	0.0239892
FKBP9	FK506 binding protein 9, 63 kDa	-1.46355	5.11686e-06
FKBP9P1	FK506 binding protein 9 pseudogene 1	-1.39545	1.85599e-06
FKRP	fukutin related protein	1.48556	0.000328722
FLAD1	flavin adenine dinucleotide synthetase 1	-0.767533	0.0203265
FLI1	Fli-1 proto-oncogene, ETS transcription factor	-0.494452	0.000790076
FLII	flightless I actin binding protein	-0.421829	0.0457348
FLJ33534	uncharacterized LOC285150	0.358645	0.0242684
FLJ45513	uncharacterized LOC729220	0.582031	0.0325201
FLNA	filamin A, alpha	-0.473088	0.00624277
FLNB	filamin B, beta	-0.527188	0.00942434
FLOT2	flotillin 2	-0.9094	0.00209528
FLYWCH1	FLYWCH-type zinc finger 1	0.834488	0.0172024
FLYWCH2	FLYWCH family member 2	0.839517	0.0042234
FMN2	formin 2	0.68507	0.00457453
FMNL1	formin-like 1	0.272788	0.0428861
FMO1	flavin containing monooxygenase 1	0.547105	0.039505
FN1	fibronectin 1	-0.217805	0.0283278
FN3K	fructosamine 3 kinase	-0.782389	0.0372803
FNBP1L	formin binding protein 1-like	-1.09761	0.0168908
FNBP4	formin binding protein 4	-1.02625	8.68116e-05
FNDC4	fibronectin type III domain containing 4	0.443578	0.0278285
FNDC8	fibronectin type III domain containing 8	1.36834	0.00171914
FNIP1	folliculin interacting protein 1	-1.94556	2.03803e-09
FNIP2	folliculin interacting protein 2	-0.841386	1.40683e-05
FOLH1B	folate hydrolase 1B	1.01792	0.000493888
FOXA3	forkhead box A3	1.07212	0.0132905
FOXC2	forkhead box C2	1.08829	0.000900117
FOXD1	forkhead box D1	1.08421	0.00501602
FOXD2	forkhead box D2	0.408178	0.0347564
FOXD4L5	forkhead box D4-like 5	1.63271	5.33901e-05
FOXD4L6	forkhead box D4-like 6	1.28995	0.00183048
FOXE3	forkhead box E3	1.20054	0.000101855
FOXF1	forkhead box F1	1.11401	0.000510377
FOXH1	forkhead box H1	1.13952	0.00373353
FOXI2	forkhead box I2	1.2122	0.00212741
FOXJ2	forkhead box J2	-0.811906	0.000298832
FOXL2	forkhead box L2	1.31971	2.45843e-05
FOXM1	forkhead box M1	0.726749	0.000994874
FOXN2	forkhead box N2	-1.60569	5.05168e-05
FOXN3	forkhead box N3	-1.77369	1.02589e-07
FOXO3	forkhead box O3	-0.35482	0.0163445
FOXO4	forkhead box O4	-1.08141	0.0132812
FOXP1	forkhead box P1	-1.37026	6.46374e-05
FOXP4	forkhead box P4	0.680181	0.0382659
FPGS	folylpolyglutamate synthase	-0.813437	0.0253399
FPR3	formyl peptide receptor 3	-0.593562	0.00328343
FRA10AC1	fragile site, folic acid type, rare, fra(10)(q23.3) or fra(10)(q24.2) candidate 1	-0.409049	0.0109464
FRAS1	Fraser extracellular matrix complex subunit 1	1.01353	0.0304599
FRAT1	frequently rearranged in advanced T-cell lymphomas 1	0.788637	0.0141052
FRG1	FSHD region gene 1	-1.6597	6.19058e-05
FRG1BP	FSHD region gene 1 family member B, pseudogene	-0.565242	0.0311483
FRMD1	FERM domain containing 1	0.691101	0.0374091
FSHR	follicle stimulating hormone receptor	0.816392	0.00327637
FTH1	ferritin, heavy polypeptide 1	-0.407419	0.000819471
FTH1P18	ferritin, heavy polypeptide 1 pseudogene 18	1.10137	0.00268725
FTH1P19	ferritin, heavy polypeptide 1 pseudogene 19	0.733349	0.0246273
FTHL17	ferritin, heavy polypeptide-like 17	0.789897	0.0234427
FTMT	ferritin mitochondrial	0.674581	0.0210793
FUBP1	far upstream element (FUSE) binding protein 1	-0.534303	0.00532184
FUBP3	far upstream element (FUSE) binding protein 3	-0.496622	0.00650045
FUCA1	fucosidase, alpha-L- 1, tissue	-0.265866	0.0129969
FUNDC1	FUN14 domain containing 1	-1.49461	7.06033e-05
FUT1	fucosyltransferase 1 (galactoside 2-alpha-L-fucosyltransferase, H blood group)	0.981017	0.0115755
FUT10	fucosyltransferase 10 (alpha (1,3) fucosyltransferase)	-1.61014	3.07373e-07
FUT5	fucosyltransferase 5 (alpha (1,3) fucosyltransferase)	1.60102	2.66612e-05
FUT8	fucosyltransferase 8 (alpha (1,6) fucosyltransferase)	-0.613543	0.00255145
FUZ	fuzzy planar cell polarity protein	-0.909376	0.0260946
FXR2	fragile X mental retardation, autosomal homolog 2	0.720928	0.00972408
FXYD5	FXYD domain containing ion transport regulator 5	-0.498466	0.0429728
FYB	FYN binding protein	-0.809975	1.91454e-06
FYCO1	FYVE and coiled-coil domain containing 1	-1.51404	0.000574869
FYN	FYN proto-oncogene, Src family tyrosine kinase	-2.40285	3.96298e-10
FYTTD1	forty-two-three domain containing 1	-0.394292	0.0150593
FZD1	frizzled class receptor 1	-0.980284	0.0099352
FZD10	frizzled class receptor 10	0.799873	0.00725953
FZD4	frizzled class receptor 4	0.716298	0.00383591
FZD5	frizzled class receptor 5	-1.34338	0.000333833
FZD6	frizzled class receptor 6	0.687388	0.0376588
GAB1	GRB2-associated binding protein 1	-0.99067	1.31102e-05
GAB2	GRB2-associated binding protein 2	-0.93234	0.00987889
GABARAP	GABA(A) receptor-associated protein	-0.45049	0.00245744
GABARAPL1	GABA(A) receptor-associated protein like 1	-0.374682	0.0211352
GABARAPL2	GABA(A) receptor-associated protein like 2	-0.900515	6.6527e-05
GABPA	GA binding protein transcription factor, alpha subunit 60kDa	-0.998614	0.000658703
GABRA3	gamma-aminobutyric acid (GABA) A receptor, alpha 3	-1.95405	0.00089462
GABRG2	gamma-aminobutyric acid (GABA) A receptor, gamma 2	0.530442	0.0443953
GABRP	gamma-aminobutyric acid (GABA) A receptor, pi	-1.25609	0.00205796
GABRR2	gamma-aminobutyric acid (GABA) A receptor, rho 2	-0.876342	0.019586
GABRR3	gamma-aminobutyric acid (GABA) A receptor, rho 3 (gene/pseudogene)	0.896144	0.00134604
GADD45A	growth arrest and DNA-damage-inducible, alpha	-1.96329	0.000509803
GADD45B	growth arrest and DNA-damage-inducible, beta	-0.784735	0.0114779
GADD45GIP1	growth arrest and DNA-damage-inducible, gamma interacting protein 1	0.491509	0.0039712
GAGE12I	G antigen 12I	0.603538	0.0223155
GAL	galanin/GMAP prepropeptide	-0.948161	0.0296861
GALE	UDP-galactose-4-epimerase	-0.565719	0.00717725
GALNS	galactosamine (N-acetyl)-6-sulfatase	-0.762927	0.000337785
GALNT1	polypeptide N-acetylgalactosaminyltransferase 1	-1.78099	5.04766e-05
GALNT11	polypeptide N-acetylgalactosaminyltransferase 11	-1.06449	0.00298342
GALNT12	polypeptide N-acetylgalactosaminyltransferase 12	-0.392499	0.000986661
GALNT14	polypeptide N-acetylgalactosaminyltransferase 14	0.908225	0.00816019
GALNT16	polypeptide N-acetylgalactosaminyltransferase 16	0.843845	0.0117029
GALNT3	polypeptide N-acetylgalactosaminyltransferase 3	0.779577	0.00339807
GALNT7	polypeptide N-acetylgalactosaminyltransferase 7	-0.435712	0.0119585
GALNTL6	polypeptide N-acetylgalactosaminyltransferase-like 6	0.760597	0.0141206
GALR1	galanin receptor 1	0.860014	0.0129885
GANC	glucosidase, alpha; neutral C	-1.40589	0.00145264
GAREM	GRB2 associated, regulator of MAPK1	-0.823681	0.0440915
GAS7	growth arrest-specific 7	-0.382083	0.0327275
GAST	gastrin	1.27222	0.00507264
GATA1	GATA binding protein 1 (globin transcription factor 1)	1.37382	0.000207946
GATAD1	GATA zinc finger domain containing 1	-1.35789	1.34687e-07
GATAD2A	GATA zinc finger domain containing 2A	-0.969699	6.28393e-06
GATB	glutamyl-tRNA(Gln) amidotransferase, subunit B	-1.84156	1.3364e-05
GATC	glutamyl-tRNA(Gln) amidotransferase, subunit C	-1.02881	4.32621e-06
GATM	glycine amidinotransferase (L-arginine:glycine amidinotransferase)	-0.55714	0.00820479
GBA	glucosidase, beta, acid	-0.90765	1.35437e-06
GBA2	glucosidase, beta (bile acid) 2	-0.946495	9.76067e-05
GBGT1	globoside alpha-1,3-N-acetylgalactosaminyltransferase 1	0.816029	0.00764241
GBP2	guanylate binding protein 2, interferon-inducible	-0.662393	0.00413827
GBP7	guanylate binding protein 7	0.784221	0.0235177
GBX2	gastrulation brain homeobox 2	1.6577	2.7444e-05
GCAT	glycine C-acetyltransferase	0.984572	0.00556414
GCC1	GRIP and coiled-coil domain containing 1	-0.735878	0.0348799
GCC2	GRIP and coiled-coil domain containing 2	-1.15561	0.000334958
GCFC2	GC-rich sequence DNA-binding factor 2	-0.887692	0.00262009
GCHFR	GTP cyclohydrolase I feedback regulator	-1.50144	5.90055e-05
GCLC	glutamate-cysteine ligase, catalytic subunit	-0.903738	0.000301431
GCLM	glutamate-cysteine ligase, modifier subunit	-1.60576	0.00147764
GCNT1	glucosaminyl (N-acetyl) transferase 1, core 2	0.619969	0.0189628
GDA	guanine deaminase	1.0548	0.0015154
GDAP1	ganglioside induced differentiation associated protein 1	-0.871843	0.0217379
GDAP1L1	ganglioside induced differentiation associated protein 1-like 1	0.867212	0.0328482
GDAP2	ganglioside induced differentiation associated protein 2	-0.664213	0.00110009
GDE1	glycerophosphodiester phosphodiesterase 1	-0.628771	0.000338484
GDF11	growth differentiation factor 11	-0.801903	0.0219487
GDF3	growth differentiation factor 3	0.626639	0.035202
GDF5OS	growth differentiation factor 5 opposite strand	0.346136	0.0498687
GDF7	growth differentiation factor 7	1.03988	0.000827265
GDF9	growth differentiation factor 9	0.751125	0.0144448
GDI2	GDP dissociation inhibitor 2	-0.75308	0.00024787
GDPD2	glycerophosphodiester phosphodiesterase domain containing 2	0.683658	0.00797133
GDPD4	glycerophosphodiester phosphodiesterase domain containing 4	0.685548	0.0237839
GDPGP1	GDP-D-glucose phosphorylase 1	-0.792913	0.0490222
GEMIN6	gem (nuclear organelle) associated protein 6	-0.752039	0.00131187
GEMIN7	gem (nuclear organelle) associated protein 7	-0.635783	0.0471044
GEMIN8	gem (nuclear organelle) associated protein 8	0.827794	0.0335143
GET4	golgi to ER traffic protein 4	-0.863482	0.0494145
GFM1	G elongation factor, mitochondrial 1	-1.38858	0.00512343
GFOD2	glucose-fructose oxidoreductase domain containing 2	1.26329	0.00296393
GFPT1	glutamine--fructose-6-phosphate transaminase 1	-0.759687	0.00360987
GFRA2	GDNF family receptor alpha 2	-0.927432	0.0447852
GGA2	golgi-associated, gamma adaptin ear containing, ARF binding protein 2	-0.612321	0.000817913
GGCT	gamma-glutamylcyclotransferase	0.729349	7.61917e-06
GGT3P	gamma-glutamyltransferase 3 pseudogene	-0.666122	0.0307723
GGT6	gamma-glutamyltransferase 6	1.02156	0.00766614
GGT8P	gamma-glutamyltransferase 8 pseudogene	1.34809	0.000507225
GGTA1P	glycoprotein, alpha-galactosyltransferase 1 pseudogene	-0.494641	0.0241659
GGTLC1	gamma-glutamyltransferase light chain 1	-0.972645	0.0319352
GHDC	GH3 domain containing	-0.826392	0.0355274
GHITM	growth hormone inducible transmembrane protein	0.405227	0.00437476
GHRH	growth hormone releasing hormone	-0.697528	0.012339
GHRL	ghrelin/obestatin prepropeptide	-0.721024	0.0480926
GID4	GID complex subunit 4 homolog	-1.78302	2.1065e-06
GIGYF1	GRB10 interacting GYF protein 1	-1.09393	0.000841276
GIMAP1-GIMAP5	GIMAP1-GIMAP5 readthrough	-0.741578	0.00282558
GIMAP4	GTPase, IMAP family member 4	-0.444641	0.0157338
GINM1	glycoprotein integral membrane 1	-0.493338	0.00803047
GINS1	GINS complex subunit 1 (Psf1 homolog)	0.457334	0.0304877
GINS2	GINS complex subunit 2 (Psf2 homolog)	1.14011	0.000160807
GIPC1	GIPC PDZ domain containing family, member 1	-2.33318	1.3479e-06
GIPC3	GIPC PDZ domain containing family, member 3	-0.562658	0.0289496
GIT2	G protein-coupled receptor kinase interacting ArfGAP 2	-0.459768	0.000851147
GJA10	gap junction protein, alpha 10, 62kDa	0.992592	0.00661277
GJA3	gap junction protein, alpha 3, 46kDa	0.86264	0.0104245
GJB1	gap junction protein, beta 1, 32kDa	0.591879	0.0161768
GJB4	gap junction protein, beta 4, 30.3kDa	1.14018	0.00458117
GJC1	gap junction protein, gamma 1, 45kDa	1.55259	5.13576e-05
GJD4	gap junction protein, delta 4, 40.1kDa	1.46314	1.80548e-05
[truncated: 4,288 more rows]

## Sheet: APOE1 20uM 48h
Supplemental table 8, tab 5_iMGL were treated with 20µM APOE1 ASO for 48h of treatment. Symbol and gene name are indicated as well as the log fold change (LogFC) and adjusted P-value (adj.P.Val) of the DEGs compared to the untreated condition at 48h.
Annotated in red the DEGs that are conserved between the APOE-1 and APOE-13 ASO (table 10)
SYMBOL	GENENAME	APOE1 ASO_20uM_48h vs. Untreated_48h_logFC	APOE1 ASO_20uM_48h vs. Untreated_48h_adj.P.Val
A2M	alpha-2-macroglobulin	-0.42406	0.0114516
ABCG1	ATP-binding cassette, sub-family G (WHITE), member 1	-1.05848	0.0306481
ACAA1	acetyl-CoA acyltransferase 1	-0.588589	0.0106277
ACAT2	acetyl-CoA acetyltransferase 2	-0.427222	0.0378065
ACPP	acid phosphatase, prostate	1.36401	0.000387004
ACTL6A	actin-like 6A	0.540921	0.0035384
ACVR2A	activin A receptor, type IIA	0.567102	0.0405985
ADAMTS1	ADAM metallopeptidase with thrombospondin type 1 motif, 1	0.967252	0.028278
ADCY3	adenylate cyclase 3	-0.657483	0.00112506
ADGRG5	adhesion G protein-coupled receptor G5	1.17489	0.0344362
ADGRG7	adhesion G protein-coupled receptor G7	1.01241	0.00196694
ADTRP	androgen-dependent TFPI-regulating protein	0.83603	0.0279285
ALDH4A1	aldehyde dehydrogenase 4 family, member A1	-0.50142	0.00411612
ALDH5A1	aldehyde dehydrogenase 5 family, member A1	-0.822827	0.00411612
ALG13	ALG13, UDP-N-acetylglucosaminyltransferase subunit	0.390363	0.0427178
ALOX5	arachidonate 5-lipoxygenase	0.510963	0.00599564
ALOX5AP	arachidonate 5-lipoxygenase-activating protein	0.452564	0.00822071
AMD1	adenosylmethionine decarboxylase 1	0.411056	0.0416395
ANKRD2	ankyrin repeat domain 2 (stretch responsive muscle)	0.777005	0.00820339
ANLN	anillin actin binding protein	1.38283	1.38748e-05
ANO5	anoctamin 5	0.945577	0.000408127
ANP32E	acidic (leucine-rich) nuclear phosphoprotein 32 family, member E	0.655771	0.0193247
ANTXR1	anthrax toxin receptor 1	0.495901	0.0253486
ANXA4	annexin A4	-0.4442	0.0280324
APOE	apolipoprotein E	-1.937	2.21921e-09
AQP9	aquaporin 9	-0.467525	0.0416395
ARRDC4	arrestin domain containing 4	0.793119	0.00435191
ASAH1	N-acylsphingosine amidohydrolase (acid ceramidase) 1	-0.269878	0.0469109
ASPHD1	aspartate beta-hydroxylase domain containing 1	-0.717584	0.0184295
ASPM	abnormal spindle microtubule assembly	1.24205	9.80169e-05
ATP6AP1	ATPase, H+ transporting, lysosomal accessory protein 1	-0.333643	0.015711
ATP6V0D1	ATPase, H+ transporting, lysosomal 38kDa, V0 subunit d1	-0.514373	0.0339498
ATP9A	ATPase, class II, type 9A	-0.526911	0.00254534
AURKA	aurora kinase A	0.742751	0.0268154
AURKB	aurora kinase B	1.08683	0.00297012
BARD1	BRCA1 associated RING domain 1	0.806109	0.0120962
BATF3	basic leucine zipper transcription factor, ATF-like 3	0.945958	0.0158882
BBIP1	BBSome interacting protein 1	0.64023	0.0149562
BCCIP	BRCA2 and CDKN1A interacting protein	0.607764	0.021285
BCLAF1	BCL2-associated transcription factor 1	0.458909	0.0213665
BECN2	beclin 2	0.912124	0.0276466
BLM	Bloom syndrome, RecQ helicase-like	1.19161	0.00418706
BRCA2	breast cancer 2, early onset	1.09622	0.0213694
BUB1B	BUB1 mitotic checkpoint serine/threonine kinase B	1.50546	0.0267439
C10orf35	chromosome 10 open reading frame 35	-0.998646	0.0450942
C19orf70	chromosome 19 open reading frame 70	-1.21001	0.0281281
C4orf46	chromosome 4 open reading frame 46	0.868483	0.0182458
C4orf48	chromosome 4 open reading frame 48	-0.749139	0.033921
C5orf24	chromosome 5 open reading frame 24	0.698696	0.00283556
C9	complement component 9	1.04721	0.00213708
CABYR	calcium binding tyrosine-(Y)-phosphorylation regulated	0.853764	0.0432575
CALCOCO1	calcium binding and coiled-coil domain 1	-0.512558	0.0310162
CAMK1G	calcium/calmodulin-dependent protein kinase IG	1.03191	2.57089e-06
CAPG	capping protein (actin filament), gelsolin-like	-0.450066	0.0120962
CASC5	cancer susceptibility candidate 5	1.6624	7.67162e-05
CASP6	caspase 6, apoptosis-related cysteine peptidase	-0.516366	0.0459414
CCDC106	coiled-coil domain containing 106	-1.00545	0.0384289
CCDC170	coiled-coil domain containing 170	0.936851	0.0106277
CCDC34	coiled-coil domain containing 34	0.663223	0.0136382
CCDC57	coiled-coil domain containing 57	1.04614	0.0493167
CCL1	chemokine (C-C motif) ligand 1	1.15955	0.0179299
CCL2	chemokine (C-C motif) ligand 2	0.723542	0.00452752
CCL22	chemokine (C-C motif) ligand 22	-0.816284	0.0335515
CCL3L3	chemokine (C-C motif) ligand 3-like 3	0.790013	0.0367993
CCNA1	cyclin A1	-1.17553	0.01365
CCNA2	cyclin A2	0.859737	0.0070608
CCNB1	cyclin B1	1.01179	0.00121696
CCNB2	cyclin B2	1.03108	0.00426857
CCND2	cyclin D2	-0.468394	0.0178594
CCR5	chemokine (C-C motif) receptor 5 (gene/pseudogene)	0.565645	0.0426561
CD101	CD101 molecule	1.18674	0.018519
CD1C	CD1c molecule	1.05799	0.000214467
CD1E	CD1e molecule	1.12582	0.0171328
CD226	CD226 molecule	0.777022	0.0432575
CD300C	CD300c molecule	-0.466568	0.0213665
CD79A	CD79a molecule, immunoglobulin-associated alpha	-1.16439	0.0217677
CDC6	cell division cycle 6	1.26846	0.000474631
CDCA2	cell division cycle associated 2	1.07841	0.0306517
CDCA5	cell division cycle associated 5	1.12425	0.000436727
CDCA8	cell division cycle associated 8	1.08093	0.0142494
CDH23	cadherin-related 23	-0.548107	0.00177407
CDK1	cyclin-dependent kinase 1	1.23794	4.14404e-06
CENPE	centromere protein E, 312kDa	0.998394	0.00814681
CENPF	centromere protein F, 350/400kDa	1.40027	1.69837e-06
CENPN	centromere protein N	1.19765	6.03043e-05
CENPU	centromere protein U	0.952836	0.00076839
CENPW	centromere protein W	0.608831	0.0405985
CEP170P1	centrosomal protein 170kDa pseudogene 1	0.336101	0.035437
CEP295NL	CEP295 N-terminal like	-0.388163	0.0199376
CEP55	centrosomal protein 55kDa	1.52253	5.88867e-05
CHAF1B	chromatin assembly factor 1, subunit B (p60)	1.2956	0.0229685
CHD1L	chromodomain helicase DNA binding protein 1-like	0.480057	0.0215693
CHIT1	chitinase 1 (chitotriosidase)	-0.395218	0.00176843
CHPF	chondroitin polymerizing factor	-0.909904	0.0391627
CHPF2	chondroitin polymerizing factor 2	-0.505434	0.0416395
CHRAC1	chromatin accessibility complex 1	0.539299	0.0130851
CHTOP	chromatin target of PRMT1	0.629987	0.043486
CIT	citron rho-interacting serine/threonine kinase	1.75936	9.96671e-05
CKAP2	cytoskeleton associated protein 2	0.70591	0.000527878
CKAP2L	cytoskeleton associated protein 2-like	1.39029	0.00641902
CKS2	CDC28 protein kinase regulatory subunit 2	0.845789	0.0340846
CLSPN	claspin	1.46124	0.00599564
CLU	clusterin	-0.936555	3.71439e-06
CNOT6	CCR4-NOT transcription complex, subunit 6	0.494409	0.0070608
CNTD2	cyclin N-terminal domain containing 2	-1.03245	0.0352698
COL6A1	collagen, type VI, alpha 1	-0.691056	0.0227093
COLGALT2	collagen beta(1-O)galactosyltransferase 2	0.773523	0.0351907
CORO1C	coronin, actin binding protein, 1C	-0.239729	0.033988
COX7A2P2	cytochrome c oxidase subunit VIIa polypeptide 2 (liver) pseudogene 2	-0.567666	0.0137596
CPB2	carboxypeptidase B2 (plasma)	0.618614	0.0336738
CPED1	cadherin-like and PC-esterase domain containing 1	0.957288	0.0158882
CR1L	complement component (3b/4b) receptor 1-like	-0.50898	0.0208935
CRABP2	cellular retinoic acid binding protein 2	-0.314292	0.0453867
CREBL2	cAMP responsive element binding protein-like 2	0.503682	0.0158882
CSF2RA	colony stimulating factor 2 receptor, alpha, low-affinity (granulocyte-macrophage)	0.522296	0.00822071
CT47A9	cancer/testis antigen family 47, member A9	-0.879364	0.0200999
CTNND1	catenin (cadherin-associated protein), delta 1	0.434196	0.00452752
CTSL	cathepsin L	-0.66502	0.0280496
CUX1	cut-like homeobox 1	0.579829	0.00318693
CYGB	cytoglobin	-1.05007	0.0405129
CYHR1	cysteine/histidine-rich 1	-1.20261	0.0229685
CYP1B1	cytochrome P450, family 1, subfamily B, polypeptide 1	-0.580531	0.00611004
CYP27A1	cytochrome P450, family 27, subfamily A, polypeptide 1	-0.386687	0.0336738
DCAF5	DDB1 and CUL4 associated factor 5	-0.415515	0.0170899
DCP2	decapping mRNA 2	0.629195	0.0106204
DDIT3	DNA-damage-inducible transcript 3	-0.841471	0.032025
DDX42	DEAD (Asp-Glu-Ala-Asp) box helicase 42	0.380577	0.041144
DEK	DEK proto-oncogene	0.394458	0.0046682
DEPDC1	DEP domain containing 1	1.36884	0.0174736
DEPDC1B	DEP domain containing 1B	1.29442	0.00321119
DHRS11	dehydrogenase/reductase (SDR family) member 11	-0.81607	0.00220413
DHRS9	dehydrogenase/reductase (SDR family) member 9	-0.457341	0.0376482
DIAPH3	diaphanous-related formin 3	0.904837	0.0406872
DLGAP5	discs, large (Drosophila) homolog-associated protein 5	1.69647	3.12401e-06
DLL4	delta-like 4 (Drosophila)	1.29865	0.0452201
DNASE2	deoxyribonuclease II, lysosomal	-1.28238	3.37812e-05
DNM1L	dynamin 1-like	0.780776	0.0125675
DNMT1	DNA (cytosine-5-)-methyltransferase 1	0.952685	1.73915e-05
DPEP2	dipeptidase 2	-1.01706	0.0387542
DPYSL3	dihydropyrimidinase-like 3	-1.91511	0.000507531
DTL	denticleless E3 ubiquitin protein ligase homolog (Drosophila)	1.2059	0.0393902
DUT	deoxyuridine triphosphatase	0.651717	0.00213708
DYSF	dysferlin	-0.551217	0.0427317
DZANK1	double zinc ribbon and ankyrin repeat domains 1	0.755421	0.0367993
E2F8	E2F transcription factor 8	1.8335	0.00734504
EFNA1	ephrin-A1	0.897729	0.0104054
EGFL7	EGF-like-domain, multiple 7	-0.706957	0.0405513
EGR1	early growth response 1	1.14722	0.000271113
EGR3	early growth response 3	1.25979	0.0324743
ELL2	elongation factor, RNA polymerase II, 2	-0.535697	0.0046682
ERCC6L	excision repair cross-complementation group 6-like	0.932483	0.0405129
ESCO2	establishment of sister chromatid cohesion N-acetyltransferase 2	1.76643	0.000929926
ETS2	v-ets avian erythroblastosis virus E26 oncogene homolog 2	0.540571	0.00147167
ETV1	ets variant 1	1.01343	0.00076839
ETV5	ets variant 5	0.591349	0.0158882
EVC	Ellis van Creveld protein	-0.811939	0.0453867
EZH2	enhancer of zeste 2 polycomb repressive complex 2 subunit	0.855431	9.64671e-06
FABP3	fatty acid binding protein 3, muscle and heart	-0.411487	0.0406062
FABP4	fatty acid binding protein 4, adipocyte	-1.04783	2.57089e-06
FAM102A	family with sequence similarity 102, member A	-0.900746	9.80169e-05
FAM105A	family with sequence similarity 105, member A	0.904694	0.04679
FAM111A	family with sequence similarity 111, member A	0.47373	0.0465477
FAM111B	family with sequence similarity 111, member B	1.79898	0.0113194
FAM71A	family with sequence similarity 71, member A	1.48653	1.69837e-06
FAM83D	family with sequence similarity 83, member D	1.61715	0.000104725
FANCD2	Fanconi anemia, complementation group D2	1.34766	0.00213194
FBXO5	F-box protein 5	1.18932	0.0219748
FLNA	filamin A, alpha	-0.613011	0.00420003
FMNL1	formin-like 1	0.439082	0.00942192
FOXM1	forkhead box M1	1.08155	2.1683e-05
GAPT	GRB2-binding adaptor protein, transmembrane	1.8706	1.90611e-05
GCNT1	glucosaminyl (N-acetyl) transferase 1, core 2	0.926358	0.00450667
GID8	GID complex subunit 8	0.519563	0.00829732
GIMAP8	GTPase, IMAP family member 8	0.781155	0.0365588
GINS1	GINS complex subunit 1 (Psf1 homolog)	0.780097	0.00235643
GINS2	GINS complex subunit 2 (Psf2 homolog)	1.09704	0.0028258
GLUL	glutamate-ammonia ligase	-0.415463	0.0425315
GLYATL3	glycine-N-acyltransferase-like 3	-1.1165	0.0473173
GNB3	guanine nucleotide binding protein (G protein), beta polypeptide 3	-0.973233	0.00271285
GOLGA7B	golgin A7 family, member B	-1.15538	0.0120962
GPN2	GPN-loop GTPase 2	-0.628962	0.0139205
GPNMB	glycoprotein (transmembrane) nmb	-0.342612	0.00297012
GPR183	G protein-coupled receptor 183	0.5464	0.032025
GPR84	G protein-coupled receptor 84	1.32687	3.70804e-05
GPSM2	G-protein signaling modulator 2	1.1698	0.0109881
GTF2E1	general transcription factor IIE, polypeptide 1, alpha 56kDa	0.494522	0.0473173
GTF3A	general transcription factor IIIA	0.513388	0.0166171
GTSE1	G-2 and S-phase expressed 1	1.30643	0.00076839
GUSB	glucuronidase, beta	-0.472097	0.0140967
GVQW2	GVQW motif containing 2	-0.92716	0.0273082
H2AFX	H2A histone family, member X	0.992673	0.00213194
HBEGF	heparin-binding EGF-like growth factor	0.639089	0.0213619
HELLS	helicase, lymphoid-specific	1.39921	0.0163224
HIST1H1B	histone cluster 1, H1b	1.55163	0.00289272
HIST1H2AC	histone cluster 1, H2ac	0.299564	0.0136382
HIST1H2AG	histone cluster 1, H2ag	0.492323	0.00039523
HIST1H2BB	histone cluster 1, H2bb	0.759458	0.036917
HIST1H2BC	histone cluster 1, H2bc	0.522353	0.01009
HIST1H2BH	histone cluster 1, H2bh	0.804642	2.36582e-06
HIST1H2BL	histone cluster 1, H2bl	0.71503	0.0451657
HIST1H2BM	histone cluster 1, H2bm	0.918133	9.36731e-05
HIST2H2AB	histone cluster 2, H2ab	1.06713	0.000180689
HIST2H2BB	histone cluster 2, H2bb (pseudogene)	0.801581	1.02242e-05
HIST2H2BE	histone cluster 2, H2be	0.913445	3.76744e-06
HIST2H2BF	histone cluster 2, H2bf	0.643837	0.0002124
HJURP	Holliday junction recognition protein	1.00042	0.000691245
HK3	hexokinase 3 (white cell)	-0.785919	0.0021164
HLA-H	major histocompatibility complex, class I, H (pseudogene)	-1.45897	0.0380503
HMGB3	high mobility group box 3	0.497791	0.0286236
HMOX1	heme oxygenase 1	-0.62703	0.00289272
HNRNPA1	heterogeneous nuclear ribonucleoprotein A1	0.370438	0.00654735
HNRNPM	heterogeneous nuclear ribonucleoprotein M	0.513646	0.00380727
HOXC11	homeobox C11	0.93875	0.0127686
HPDL	4-hydroxyphenylpyruvate dioxygenase-like	1.30129	0.00822071
HPGD	hydroxyprostaglandin dehydrogenase 15-(NAD)	-0.818012	0.0452201
HS3ST2	heparan sulfate (glucosamine) 3-O-sulfotransferase 2	-1.05898	0.033988
HSD17B14	hydroxysteroid (17-beta) dehydrogenase 14	-0.66601	0.00532557
HSF4	heat shock transcription factor 4	-1.05758	0.0423302
HTR2B	5-hydroxytryptamine (serotonin) receptor 2B, G protein-coupled	0.686384	0.0438376
IER3	immediate early response 3	1.06721	0.0350772
IGLV3-19	immunoglobulin lambda variable 3-19	-0.901206	0.0427138
IL1A	interleukin 1, alpha	1.51604	0.00676569
IL1B	interleukin 1, beta	1.46568	0.00028984
IL1RAP	interleukin 1 receptor accessory protein	1.07162	0.00188468
IL3RA	interleukin 3 receptor, alpha (low affinity)	1.03376	0.00420003
ILF3	interleukin enhancer binding factor 3, 90kDa	0.564273	0.0106277
INF2	inverted formin, FH2 and WH2 domain containing	-0.898681	0.0182458
INHBA	inhibin, beta A	1.13352	1.11197e-05
IQSEC1	IQ motif and Sec7 domain 1	-0.756962	0.0343341
IRF4	interferon regulatory factor 4	0.70536	0.0450942
ITGA3	integrin, alpha 3 (antigen CD49C, alpha 3 subunit of VLA-3 receptor)	-0.481766	0.000474631
ITGAD	integrin, alpha D	-0.83311	0.0113558
ITGB3	integrin, beta 3 (platelet glycoprotein IIIa, antigen CD61)	-0.410579	0.0455475
ITPR2	inositol 1,4,5-trisphosphate receptor, type 2	0.430092	0.0280496
KALRN	kalirin, RhoGEF kinase	-0.980753	1.03715e-05
KCNA6	potassium channel, voltage gated shaker related subfamily A, member 6	-0.988994	0.0112326
KCNH2	potassium channel, voltage gated eag related subfamily H, member 2	0.801511	0.0070608
KCNIP3	Kv channel interacting protein 3, calsenilin	-1.26475	0.0056688
KCNMB4	potassium channel subfamily M regulatory beta subunit 4	1.03119	0.0240873
KCNQ3	potassium channel, voltage gated KQT-like subfamily Q, member 3	1.64149	0.000591965
KDELC2	KDEL (Lys-Asp-Glu-Leu) containing 2	0.589334	0.0416395
KDM7A	lysine (K)-specific demethylase 7A	0.455318	0.0216283
KIAA0101	KIAA0101	0.948092	0.000212141
KIAA0922	KIAA0922	0.764096	0.0405129
KIF11	kinesin family member 11	1.23785	0.00971517
KIF14	kinesin family member 14	1.37351	0.00715225
KIF15	kinesin family member 15	1.41583	0.00228497
KIF18A	kinesin family member 18A	1.28317	0.0199376
KIF18B	kinesin family member 18B	1.07248	0.0229685
KIF20A	kinesin family member 20A	1.06457	0.0136382
KIF23	kinesin family member 23	1.41333	0.00346199
KIFC1	kinesin family member C1	1.84607	2.57089e-06
KLHL24	kelch-like family member 24	-0.665024	0.0184635
KLHL26	kelch-like family member 26	-1.40961	0.00820051
KNSTRN	kinetochore-localized astrin/SPAG5 binding protein	0.572777	0.0406062
KPNA2	karyopherin alpha 2 (RAG cohort 1, importin alpha 1)	0.442003	0.0120962
KRTAP1-3	keratin associated protein 1-3	0.868508	0.0379198
LAT2	linker for activation of T cells family, member 2	0.654853	0.035812
LGALS9C	lectin, galactoside-binding, soluble, 9C	-0.432098	0.0180949
LGMN	legumain	-0.47234	0.000929926
LILRB2	leukocyte immunoglobulin-like receptor, subfamily B (with TM and ITIM domains), member 2	0.623709	0.0352629
LINC01272	long intergenic non-protein coding RNA 1272	-0.506236	0.0405129
LIPA	lipase A, lysosomal acid, cholesterol esterase	-0.353895	0.00140783
LMNB1	lamin B1	1.66488	0.00076839
LMO7DN	LMO7 downstream neighbor	-0.939713	0.0458445
LRFN4	leucine rich repeat and fibronectin type III domain containing 4	-0.950145	0.0170899
LSM5	LSM5 homolog, U6 small nuclear RNA and mRNA degradation associated	0.48404	0.0405129
LSP1	lymphocyte-specific protein 1	-0.730977	0.0387542
LST1	leukocyte specific transcript 1	0.543425	0.00076839
LTBP2	latent transforming growth factor beta binding protein 2	0.420428	0.0335027
MAD2L1	MAD2 mitotic arrest deficient-like 1 (yeast)	1.17468	2.90478e-05
MAN2B2	mannosidase, alpha, class 2B, member 2	-0.455024	0.0135577
MCM4	minichromosome maintenance complex component 4	0.654814	0.00500941
MCM7	minichromosome maintenance complex component 7	0.684353	0.0375806
MCM8	minichromosome maintenance 8 homologous recombination repair factor	1.13106	0.00346199
MCOLN2	mucolipin 2	1.49975	0.0186734
MDK	midkine (neurite growth-promoting factor 2)	-0.527009	0.027902
MELK	maternal embryonic leucine zipper kinase	1.42443	0.00418686
MFSD12	major facilitator superfamily domain containing 12	-0.518178	0.0320841
MGAT1	mannosyl (alpha-1,3-)-glycoprotein beta-1,2-N-acetylglucosaminyltransferase	-0.405768	0.0207116
MGLL	monoglyceride lipase	-0.571026	0.000150463
MIB1	mindbomb E3 ubiquitin protein ligase 1	0.695249	0.0368734
MICAL1	microtubule associated monooxygenase, calponin and LIM domain containing 1	-0.421439	0.0125888
MIR223	microRNA 223	0.839841	0.0120962
MKI67	marker of proliferation Ki-67	1.30902	4.24406e-07
MMD	monocyte to macrophage differentiation-associated	0.645043	0.0187696
MMP19	matrix metallopeptidase 19	-0.437678	0.0107643
MPND	MPN domain containing	-0.666479	0.0158882
MS4A5	membrane-spanning 4-domains, subfamily A, member 5	0.984541	0.048068
MSH4	mutS homolog 4	0.836351	0.013082
MT1M	metallothionein 1M	1.92901	0.00509861
MXRA7	matrix-remodelling associated 7	-0.610798	0.0423392
MYBL2	v-myb avian myeloblastosis viral oncogene homolog-like 2	0.58353	0.0423334
MYH10	myosin, heavy chain 10, non-muscle	-0.739064	0.013442
NAGK	N-acetylglucosamine kinase	-0.819929	0.0286665
NCAM1	neural cell adhesion molecule 1	-1.02934	0.032025
NCAPH	non-SMC condensin I complex, subunit H	1.04287	0.0169229
NCF1	neutrophil cytosolic factor 1	1.21249	0.0142494
NCF1B	neutrophil cytosolic factor 1B pseudogene	1.27518	0.00384346
NCF1C	neutrophil cytosolic factor 1C pseudogene	1.26341	1.97311e-05
NCL	nucleolin	0.596009	0.0165827
NDE1	nudE neurodevelopment protein 1	0.5101	0.0488252
NEB	nebulin	0.909782	0.0448763
NEDD9	neural precursor cell expressed, developmentally down-regulated 9	0.595675	0.00273044
NEFM	neurofilament, medium polypeptide	1.48567	0.00600291
NIFK	nucleolar protein interacting with the FHA domain of MKI67	0.439785	0.0293832
NOLC1	nucleolar and coiled-body phosphoprotein 1	0.416654	0.0281281
NOP58	NOP58 ribonucleoprotein	0.706846	0.00592708
NPL	N-acetylneuraminate pyruvate lyase (dihydrodipicolinate synthase)	-0.535325	0.00289272
NPM3	nucleophosmin/nucleoplasmin 3	0.443331	0.027902
NPTN	neuroplastin	0.345186	0.0164567
NR1H3	nuclear receptor subfamily 1, group H, member 3	-0.605311	0.0113194
NR2F2	nuclear receptor subfamily 2, group F, member 2	1.00388	0.0299098
NRP2	neuropilin 2	-0.464501	0.0253088
NT5DC2	5'-nucleotidase domain containing 2	0.350624	0.0405129
NT5E	5'-nucleotidase, ecto (CD73)	1.25606	0.0285299
NUDCD3	NudC domain containing 3	-0.513605	0.0281281
NUP107	nucleoporin 107kDa	0.712961	0.038394
NUP43	nucleoporin 43kDa	0.531444	0.00975475
NUSAP1	nucleolar and spindle associated protein 1	1.38747	1.69837e-06
NVL	nuclear VCP-like	0.508928	0.0452097
ODF2	outer dense fiber of sperm tails 2	1.18706	4.89392e-05
OLR1	oxidized low density lipoprotein (lectin-like) receptor 1	0.965817	1.45782e-07
P2RY6	pyrimidinergic receptor P2Y, G-protein coupled, 6	0.707709	0.00720582
PAICS	phosphoribosylaminoimidazole carboxylase, phosphoribosylaminoimidazole succinocarboxamide synthetase	0.985943	0.0106277
PAK1	p21 protein (Cdc42/Rac)-activated kinase 1	0.295495	0.0405985
PALM	paralemmin	0.539886	0.034557
PAPLN	papilin, proteoglycan-like sulfated glycoprotein	-0.595037	0.0182458
PARP12	poly (ADP-ribose) polymerase family, member 12	-0.362106	0.032025
PCNA	proliferating cell nuclear antigen	0.445861	0.00814845
PDCD5	programmed cell death 5	0.428711	0.0444196
PEF1	penta-EF-hand domain containing 1	-1.13883	0.00321119
PEPD	peptidase D	-0.469975	0.00532557
PEX1	peroxisomal biogenesis factor 1	0.85119	0.0136695
PGLYRP3	peptidoglycan recognition protein 3	0.702509	0.0488252
PIK3IP1	phosphoinositide-3-kinase interacting protein 1	-0.460593	0.0394231
PLIN2	perilipin 2	-0.772199	0.000392964
PLK1	polo-like kinase 1	0.823313	0.00018393
PLK3	polo-like kinase 3	-0.347198	0.0473844
PLK4	polo-like kinase 4	0.804015	0.0365641
PLXNC1	plexin C1	-0.711811	3.18888e-05
POLE2	polymerase (DNA directed), epsilon 2, accessory subunit	1.00209	0.0136382
POU2F2	POU class 2 homeobox 2	1.03731	0.0260945
PPIAL4C	peptidylprolyl isomerase A (cyclophilin A)-like 4C	-0.955892	0.0161377
PRC1	protein regulator of cytokinesis 1	1.3973	6.10335e-05
PSTPIP2	proline-serine-threonine phosphatase interacting protein 2	1.43882	0.000463737
PTPN13	protein tyrosine phosphatase, non-receptor type 13 (APO-1/CD95 (Fas)-associated phosphatase)	0.87896	0.0406062
PTPRE	protein tyrosine phosphatase, receptor type, E	0.695852	0.000585242
RAB42	RAB42, member RAS oncogene family	-0.986151	4.14404e-06
RACGAP1	Rac GTPase activating protein 1	0.871978	0.000538729
RAI14	retinoic acid induced 14	-0.81783	5.88867e-05
RANBP3L	RAN binding protein 3-like	1.28806	0.0219748
RARRES1	retinoic acid receptor responder (tazarotene induced) 1	-0.795532	0.00694791
RB1	retinoblastoma 1	0.805591	9.75684e-06
RBBP8	retinoblastoma binding protein 8	0.876311	0.0292972
RBM17	RNA binding motif protein 17	0.600872	0.0468084
RBM41	RNA binding motif protein 41	0.589989	0.033988
RBP1	retinol binding protein 1, cellular	-0.829588	0.00113534
RECQL4	RecQ helicase-like 4	1.33355	0.0344362
RGL4	ral guanine nucleotide dissociation stimulator-like 4	-1.31995	0.0263412
RHBDL3	rhomboid, veinlet-like 3 (Drosophila)	1.05531	0.000432916
RHOBTB2	Rho-related BTB domain containing 2	-0.589572	0.00175555
RLIM	ring finger protein, LIM domain interacting	0.358957	0.0397509
RNASEH2A	ribonuclease H2, subunit A	0.610649	0.00807761
RNF13	ring finger protein 13	-0.59505	0.00321119
RPA1	replication protein A1, 70kDa	0.432846	0.0376482
RPL13A	ribosomal protein L13a	0.397931	0.0215667
RPS27A	ribosomal protein S27a	0.397035	0.0416395
RRM2	ribonucleotide reductase M2	1.03167	0.00380727
RTN1	reticulon 1	0.349345	0.0344362
RYR2	ryanodine receptor 2 (cardiac)	1.03218	0.0324091
S100A11	S100 calcium binding protein A11	-0.295687	0.01365
S100A7	S100 calcium binding protein A7	0.854683	0.0070608
S1PR2	sphingosine-1-phosphate receptor 2	0.65249	0.0253088
SASS6	SAS-6 centriolar assembly protein	0.776135	0.038394
SAV1	salvador family WW domain containing protein 1	0.69419	0.00508123
SDHA	succinate dehydrogenase complex, subunit A, flavoprotein (Fp)	-0.743671	0.00752894
SELPLG	selectin P ligand	0.458141	0.0114231
SEMA4D	sema domain, immunoglobulin domain (Ig), transmembrane domain (TM) and short cytoplasmic domain, (semaphorin) 4D	1.08019	0.00691247
SEPT4	septin 4	0.653975	0.0283586
SGOL1	shugoshin-like 1 (S. pombe)	1.41851	0.00353945
SIGLEC10	sialic acid binding Ig-like lectin 10	0.612436	0.0339952
SIGLEC15	sialic acid binding Ig-like lectin 15	-1.28137	0.0163224
SIGMAR1	sigma non-opioid intracellular receptor 1	-0.406103	0.0286665
SKA1	spindle and kinetochore associated complex subunit 1	1.49837	0.00219361
SKA2	spindle and kinetochore associated complex subunit 2	1.08897	7.77061e-06
SKA3	spindle and kinetochore associated complex subunit 3	1.20006	0.000474631
SLAIN1	SLAIN motif family, member 1	1.33158	9.35661e-05
SLC3A2	solute carrier family 3 (amino acid transporter heavy chain), member 2	-0.569667	0.00280124
SLC40A1	solute carrier family 40 (iron-regulated transporter), member 1	-1.05873	0.00820051
SLC7A5	solute carrier family 7 (amino acid transporter light chain, L system), member 5	0.598045	0.00133926
SLC7A5P2	solute carrier family 7 (amino acid transporter light chain, L system), member 5 pseudogene 2	0.74517	0.021285
SLC8A1	solute carrier family 8 (sodium/calcium exchanger), member 1	0.753307	0.0120962
SMC1A	structural maintenance of chromosomes 1A	0.528179	0.0344362
SMC2	structural maintenance of chromosomes 2	0.622804	0.0136382
SMC4	structural maintenance of chromosomes 4	0.62944	0.0120962
SMURF2	SMAD specific E3 ubiquitin protein ligase 2	0.659658	0.0106204
SOCS6	suppressor of cytokine signaling 6	0.49963	0.0400162
SPC25	SPC25, NDC80 kinetochore complex component	1.41704	0.0200349
SPDL1	spindle apparatus coiled-coil protein 1	0.846523	0.0406872
SPRED1	sprouty-related, EVH1 domain containing 1	0.447991	0.0280324
SPSB3	splA/ryanodine receptor domain and SOCS box containing 3	-1.26714	0.00820339
SRSF7	serine/arginine-rich splicing factor 7	0.388995	0.0335027
SSH2	slingshot protein phosphatase 2	0.757349	0.0405129
ST13P5	suppression of tumorigenicity 13 (colon carcinoma) (Hsp70 interacting protein) pseudogene 5	-1.82671	0.00641902
ST14	suppression of tumorigenicity 14 (colon carcinoma)	-0.880461	0.0286665
STK38L	serine/threonine kinase 38 like	0.65585	0.0123495
SULT1C2	sulfotransferase family, cytosolic, 1C, member 2	-0.890377	0.00347868
SVBP	small vasohibin binding protein	0.946241	0.0436862
SYNRG	synergin, gamma	-0.441116	0.021285
TACC3	transforming, acidic coiled-coil containing protein 3	1.64001	0.00192894
TACSTD2	tumor-associated calcium signal transducer 2	0.533319	0.0416395
TANGO2	transport and golgi organization 2 homolog	-0.748916	0.0121234
TBC1D8	TBC1 domain family, member 8 (with GRAM domain)	-0.833776	0.0329665
TCF19	transcription factor 19	1.17139	0.0103581
TCF4	transcription factor 4	0.629566	1.47573e-05
TCTEX1D1	Tctex1 domain containing 1	0.829262	0.0232614
TDP2	tyrosyl-DNA phosphodiesterase 2	-0.318659	0.0483026
TEX2	testis expressed 2	-0.364192	0.0406062
TFDP1	transcription factor Dp-1	0.660741	0.00318693
TM7SF2	transmembrane 7 superfamily member 2	-1.08427	0.00451903
TMA16	translation machinery associated 16 homolog	0.594077	0.0267362
TMEM104	transmembrane protein 104	-0.811975	0.0156633
TMEM127	transmembrane protein 127	-0.456342	0.0416395
TMEM52	transmembrane protein 52	-1.14393	0.0298395
TNFAIP3	tumor necrosis factor, alpha-induced protein 3	0.673164	0.0161377
TNFRSF21	tumor necrosis factor receptor superfamily, member 21	-0.371524	0.0344362
TNFSF15	tumor necrosis factor (ligand) superfamily, member 15	0.780488	0.0416395
TOB1	transducer of ERBB2, 1	-0.369575	0.0135772
TOP2A	topoisomerase (DNA) II alpha	1.32103	3.91931e-07
TPCN2	two pore segment channel 2	-0.585726	0.0344362
TPX2	TPX2, microtubule-associated	1.05038	0.000641912
TRIM59	tripartite motif containing 59	1.30436	0.0139205
TRPV2	transient receptor potential cation channel, subfamily V, member 2	-0.596035	0.00076839
TSPAN17	tetraspanin 17	-0.875205	0.0236989
TTK	TTK protein kinase	1.64264	0.00213194
TTYH2	tweety family member 2	-0.827475	0.032025
TUBB2A	tubulin, beta 2A class IIa	-0.695407	0.0281281
TYMS	thymidylate synthetase	1.17131	0.00509501
UBE2C	ubiquitin-conjugating enzyme E2C	1.41729	2.57089e-06
UBP1	upstream binding protein 1 (LBP-1a)	0.73897	0.0187696
UBXN6	UBX domain protein 6	-0.567696	0.0167051
UCHL1	ubiquitin carboxyl-terminal esterase L1 (ubiquitin thiolesterase)	-0.395579	0.0216283
UCP2	uncoupling protein 2 (mitochondrial, proton carrier)	-0.47334	0.00112839
UHRF1	ubiquitin-like with PHD and ring finger domains 1	1.15799	0.00146878
UIMC1	ubiquitin interaction motif containing 1	1.04396	0.0193247
UPP1	uridine phosphorylase 1	0.714294	0.000489377
VAT1	vesicle amine transport 1	-0.614983	0.000923641
VEGFB	vascular endothelial growth factor B	-0.91993	0.033988
VPS37D	vacuolar protein sorting 37 homolog D (S. cerevisiae)	-1.17692	0.00385266
VSIG4	V-set and immunoglobulin domain containing 4	0.41845	0.00391596
VWA5A	von Willebrand factor A domain containing 5A	-0.742754	0.000179534
WDR76	WD repeat domain 76	1.24198	1.69837e-06
XIST	X inactive specific transcript (non-protein coding)	2.4303	0.000337501
XRCC2	X-ray repair complementing defective repair in Chinese hamster cells 2	1.71341	0.0344362
XRCC3	X-ray repair complementing defective repair in Chinese hamster cells 3	1.05947	0.0416395
YWHAG	tyrosine 3-monooxygenase/tryptophan 5-monooxygenase activation protein, gamma	0.392822	0.0324743
YWHAH	tyrosine 3-monooxygenase/tryptophan 5-monooxygenase activation protein, eta	0.341968	0.0365641
ZC2HC1B	zinc finger, C2HC-type containing 1B	0.972272	0.0136844
ZFYVE26	zinc finger, FYVE domain containing 26	-0.494198	0.0119365
ZHX2	zinc fingers and homeoboxes 2	-0.82057	0.0265354
ZNF207	zinc finger protein 207	0.348405	0.0391562
ZNF496	zinc finger protein 496	-1.1167	0.00920659
ZNF610	zinc finger protein 610	-0.551133	0.0453685

## Sheet: APOE1 20uM_over time
Supplemental table 7, tab 6_Symbol and gene name are indicated of the DEGs that are altered in both 24h and 48h of treatment with 20µM APOE1 ASO compared to the untreated condition.
Annotated in red the DEGs that are conserved between the APOE-1 and APOE-13 ASO (table 9)
SYMBOL	GENENAME
ABCG1	ATP-binding cassette, sub-family G (WHITE), member 1
ACAA1	acetyl-CoA acyltransferase 1
ACAT2	acetyl-CoA acetyltransferase 2
ADCY3	adenylate cyclase 3
ALDH4A1	aldehyde dehydrogenase 4 family, member A1
ALDH5A1	aldehyde dehydrogenase 5 family, member A1
AMD1	adenosylmethionine decarboxylase 1
ANLN	anillin actin binding protein
ANP32E	acidic (leucine-rich) nuclear phosphoprotein 32 family, member E
ANXA4	annexin A4
APOE	apolipoprotein E
AQP9	aquaporin 9
ASAH1	N-acylsphingosine amidohydrolase (acid ceramidase) 1
ASPHD1	aspartate beta-hydroxylase domain containing 1
ATP6V0D1	ATPase, H+ transporting, lysosomal 38kDa, V0 subunit d1
BARD1	BRCA1 associated RING domain 1
BATF3	basic leucine zipper transcription factor, ATF-like 3
BBIP1	BBSome interacting protein 1
BECN2	beclin 2
C10orf35	chromosome 10 open reading frame 35
C19orf70	chromosome 19 open reading frame 70
C9	complement component 9
CAPG	capping protein (actin filament), gelsolin-like
CASC5	cancer susceptibility candidate 5
CCDC106	coiled-coil domain containing 106
CCL22	chemokine (C-C motif) ligand 22
CCL3L3	chemokine (C-C motif) ligand 3-like 3
CCNB1	cyclin B1
CCNB2	cyclin B2
CDC6	cell division cycle 6
CDCA5	cell division cycle associated 5
CDH23	cadherin-related 23
CDK1	cyclin-dependent kinase 1
CENPF	centromere protein F, 350/400kDa
CENPN	centromere protein N
CENPU	centromere protein U
CEP170P1	centrosomal protein 170kDa pseudogene 1
CEP295NL	CEP295 N-terminal like
CHD1L	chromodomain helicase DNA binding protein 1-like
CHIT1	chitinase 1 (chitotriosidase)
CHPF2	chondroitin polymerizing factor 2
CHRAC1	chromatin accessibility complex 1
CLU	clusterin
CORO1C	coronin, actin binding protein, 1C
CR1L	complement component (3b/4b) receptor 1-like
CTNND1	catenin (cadherin-associated protein), delta 1
CTSL	cathepsin L
CYHR1	cysteine/histidine-rich 1
CYP27A1	cytochrome P450, family 27, subfamily A, polypeptide 1
DDIT3	DNA-damage-inducible transcript 3
DDX42	DEAD (Asp-Glu-Ala-Asp) box helicase 42
DEK	DEK proto-oncogene
DLGAP5	discs, large (Drosophila) homolog-associated protein 5
DNASE2	deoxyribonuclease II, lysosomal
DNMT1	DNA (cytosine-5-)-methyltransferase 1
DPEP2	dipeptidase 2
DPYSL3	dihydropyrimidinase-like 3
DTL	denticleless E3 ubiquitin protein ligase homolog (Drosophila)
DUT	deoxyuridine triphosphatase
EGR1	early growth response 1
ELL2	elongation factor, RNA polymerase II, 2
ERCC6L	excision repair cross-complementation group 6-like
ESCO2	establishment of sister chromatid cohesion N-acetyltransferase 2
EZH2	enhancer of zeste 2 polycomb repressive complex 2 subunit
FABP3	fatty acid binding protein 3, muscle and heart
FABP4	fatty acid binding protein 4, adipocyte
FLNA	filamin A, alpha
FMNL1	formin-like 1
FOXM1	forkhead box M1
GCNT1	glucosaminyl (N-acetyl) transferase 1, core 2
GINS1	GINS complex subunit 1 (Psf1 homolog)
GINS2	GINS complex subunit 2 (Psf2 homolog)
GLUL	glutamate-ammonia ligase
GLYATL3	glycine-N-acyltransferase-like 3
GPNMB	glycoprotein (transmembrane) nmb
GPR183	G protein-coupled receptor 183
GTF3A	general transcription factor IIIA
GTSE1	G-2 and S-phase expressed 1
H2AFX	H2A histone family, member X
HIST1H1B	histone cluster 1, H1b
HIST1H2AG	histone cluster 1, H2ag
HIST1H2BH	histone cluster 1, H2bh
HIST2H2BB	histone cluster 2, H2bb (pseudogene)
HJURP	Holliday junction recognition protein
HK3	hexokinase 3 (white cell)
HLA-H	major histocompatibility complex, class I, H (pseudogene)
HMGB3	high mobility group box 3
HMOX1	heme oxygenase 1
HNRNPM	heterogeneous nuclear ribonucleoprotein M
HPGD	hydroxyprostaglandin dehydrogenase 15-(NAD)
HS3ST2	heparan sulfate (glucosamine) 3-O-sulfotransferase 2
HSD17B14	hydroxysteroid (17-beta) dehydrogenase 14
HSF4	heat shock transcription factor 4
IL1RAP	interleukin 1 receptor accessory protein
INHBA	inhibin, beta A
IQSEC1	IQ motif and Sec7 domain 1
IRF4	interferon regulatory factor 4
ITGA3	integrin, alpha 3 (antigen CD49C, alpha 3 subunit of VLA-3 receptor)
KALRN	kalirin, RhoGEF kinase
KCNIP3	Kv channel interacting protein 3, calsenilin
KDELC2	KDEL (Lys-Asp-Glu-Leu) containing 2
KIF20A	kinesin family member 20A
KLHL24	kelch-like family member 24
KNSTRN	kinetochore-localized astrin/SPAG5 binding protein
KPNA2	karyopherin alpha 2 (RAG cohort 1, importin alpha 1)
LGALS9C	lectin, galactoside-binding, soluble, 9C
LGMN	legumain
LMNB1	lamin B1
LMO7DN	LMO7 downstream neighbor
LSP1	lymphocyte-specific protein 1
LST1	leukocyte specific transcript 1
MAN2B2	mannosidase, alpha, class 2B, member 2
MCM4	minichromosome maintenance complex component 4
MGAT1	mannosyl (alpha-1,3-)-glycoprotein beta-1,2-N-acetylglucosaminyltransferase
MIB1	mindbomb E3 ubiquitin protein ligase 1
MMP19	matrix metallopeptidase 19
MPND	MPN domain containing
MXRA7	matrix-remodelling associated 7
MYBL2	v-myb avian myeloblastosis viral oncogene homolog-like 2
MYH10	myosin, heavy chain 10, non-muscle
NAGK	N-acetylglucosamine kinase
NCF1C	neutrophil cytosolic factor 1C pseudogene
NDE1	nudE neurodevelopment protein 1
NEB	nebulin
NIFK	nucleolar protein interacting with the FHA domain of MKI67
NPL	N-acetylneuraminate pyruvate lyase (dihydrodipicolinate synthase)
NR1H3	nuclear receptor subfamily 1, group H, member 3
NRP2	neuropilin 2
OLR1	oxidized low density lipoprotein (lectin-like) receptor 1
P2RY6	pyrimidinergic receptor P2Y, G-protein coupled, 6
PAICS	phosphoribosylaminoimidazole carboxylase, phosphoribosylaminoimidazole succinocarboxamide synthetase
PARP12	poly (ADP-ribose) polymerase family, member 12
PCNA	proliferating cell nuclear antigen
PEPD	peptidase D
PGLYRP3	peptidoglycan recognition protein 3
PIK3IP1	phosphoinositide-3-kinase interacting protein 1
PLIN2	perilipin 2
PLXNC1	plexin C1
POLE2	polymerase (DNA directed), epsilon 2, accessory subunit
PPIAL4C	peptidylprolyl isomerase A (cyclophilin A)-like 4C
PRC1	protein regulator of cytokinesis 1
PSTPIP2	proline-serine-threonine phosphatase interacting protein 2
PTPRE	protein tyrosine phosphatase, receptor type, E
RAB42	RAB42, member RAS oncogene family
RACGAP1	Rac GTPase activating protein 1
RARRES1	retinoic acid receptor responder (tazarotene induced) 1
RB1	retinoblastoma 1
RBM17	RNA binding motif protein 17
RHOBTB2	Rho-related BTB domain containing 2
RLIM	ring finger protein, LIM domain interacting
RNASEH2A	ribonuclease H2, subunit A
RNF13	ring finger protein 13
RPA1	replication protein A1, 70kDa
RPL13A	ribosomal protein L13a
RRM2	ribonucleotide reductase M2
S100A11	S100 calcium binding protein A11
S1PR2	sphingosine-1-phosphate receptor 2
SAV1	salvador family WW domain containing protein 1
SELPLG	selectin P ligand
SKA2	spindle and kinetochore associated complex subunit 2
SLC3A2	solute carrier family 3 (amino acid transporter heavy chain), member 2
SLC40A1	solute carrier family 40 (iron-regulated transporter), member 1
SLC7A5	solute carrier family 7 (amino acid transporter light chain, L system), member 5
SOCS6	suppressor of cytokine signaling 6
SPSB3	splA/ryanodine receptor domain and SOCS box containing 3
SRSF7	serine/arginine-rich splicing factor 7
ST13P5	suppression of tumorigenicity 13 (colon carcinoma) (Hsp70 interacting protein) pseudogene 5
ST14	suppression of tumorigenicity 14 (colon carcinoma)
STK38L	serine/threonine kinase 38 like
SULT1C2	sulfotransferase family, cytosolic, 1C, member 2
SYNRG	synergin, gamma
TANGO2	transport and golgi organization 2 homolog
TCF19	transcription factor 19
TCTEX1D1	Tctex1 domain containing 1
TFDP1	transcription factor Dp-1
TM7SF2	transmembrane 7 superfamily member 2
TMEM104	transmembrane protein 104
TMEM127	transmembrane protein 127
TNFRSF21	tumor necrosis factor receptor superfamily, member 21
TOP2A	topoisomerase (DNA) II alpha
TRPV2	transient receptor potential cation channel, subfamily V, member 2
TSPAN17	tetraspanin 17
TUBB2A	tubulin, beta 2A class IIa
UBE2C	ubiquitin-conjugating enzyme E2C
UBXN6	UBX domain protein 6
UCHL1	ubiquitin carboxyl-terminal esterase L1 (ubiquitin thiolesterase)
UCP2	uncoupling protein 2 (mitochondrial, proton carrier)
VAT1	vesicle amine transport 1
VEGFB	vascular endothelial growth factor B
WDR76	WD repeat domain 76
YWHAG	tyrosine 3-monooxygenase/tryptophan 5-monooxygenase activation protein, gamma
ZFYVE26	zinc finger, FYVE domain containing 26
ZHX2	zinc fingers and homeoboxes 2
ZNF207	zinc finger protein 207
