# Supplementary material for: Regulation of human microglial gene expression and function via RNAase-H active antisense oligonucleotides in vivo in Alzheimer’s disease
Source: Mol Neurodegener. 2024 Apr 24;19:37. doi: 10.1186/s13024-024-00725-9 (PMC11040766; doi:10.1186/s13024-024-00725-9)
Supplement: Supplementary file 9 — Supplementary Material 9. [file 13024_2024_725_MOESM9_ESM.xlsx]

## Sheet: TREM2 171 1.25uM 24h
Supplemental table 9, tab 1_iMGL were treated with 1.25µM TREM2-171 ASO for 24h of treatment. Symbol and gene name are indicated as well as the log fold change (LogFC) and adjusted P-value (adj.P.Val) of the DEGs compared to the untreated condition at 24h.
Annotated in red the DEGs that are conserved between the TREM2-171 and TREM2-192 ASO (table 11)
SYMBOL	GENENAME	TREM2-171 ASO_1.25uM_24h vs. Untreated_24h_logFC	TREM2-171 ASO_1.25uM_24h vs. Untreated_24h_adj.P.Val
CNPY3	canopy FGF signaling regulator 3	-0.668609	0.0135035
KCTD8	potassium channel tetramerization domain containing 8	-1.44905	0.0376723
PMS2P3	PMS1 homolog 2, mismatch repair system component pseudogene 3	-0.50374	0.0376723
RNASE2	ribonuclease, RNase A family, 2 (liver, eosinophil-derived neurotoxin)	1.27633	0.0376723
RSRC1	arginine/serine-rich coiled-coil 1	-0.891121	0.00538002

## Sheet: TREM2 171 1.25uM 48h
Supplemental table 9, tab 2_iMGL were treated with 1.25µM TREM2-171 ASO for 48h of treatment. Symbol and gene name are indicated as well as the log fold change (LogFC) and adjusted P-value (adj.P.Val) of the DEGs compared to the untreated condition at 48h.
Annotated in red the DEGs that are conserved between the TREM2-171 and TREM2-192 ASO (table 11)
SYMBOL	GENENAME	TREM2-171 ASO_1.25uM_48h vs. Untreated_48h_logFC	TREM2-171 ASO_1.25uM_48h vs. Untreated_48h_adj.P.Val
ABCA9	ATP-binding cassette, sub-family A (ABC1), member 9	0.991851	0.0145263
ABHD3	abhydrolase domain containing 3	-1.10006	0.0383
ANKDD1B	ankyrin repeat and death domain containing 1B	1.12294	0.0102079
C6orf58	chromosome 6 open reading frame 58	1.07943	0.0166072
CLDN3	claudin 3	0.747479	0.04898
DROSHA	drosha, ribonuclease type III	-0.918112	0.04898
GINS2	GINS complex subunit 2 (Psf2 homolog)	-1.04554	0.04898
KIF20B	kinesin family member 20B	-1.47905	0.0439555
PCP4	Purkinje cell protein 4	0.900765	0.0439555
PITX1	paired-like homeodomain 1	0.973879	0.0166072
REXO1L10P	REX1, RNA exonuclease 1 homolog-like 10, pseudogene	1.23129	0.0439555
RSRC1	arginine/serine-rich coiled-coil 1	-1.00493	0.000182406
SCN4A	sodium channel, voltage gated, type IV alpha subunit	0.895812	0.0102079
TAOK1	TAO kinase 1	-0.486523	0.0102079
USP29	ubiquitin specific peptidase 29	1.22735	0.0439555

## Sheet: TREM2 171 1.25uM_over time
Supplemental table 9, tab 3_Symbol and gene name are indicated of the DEGs that are altered in both 24h and 48h of treatment with 1.25µM TREM2-171 ASO compared to the untreated condition.
Annotated in red the DEGs that are conserved between the TREM2-171 and TREM2-192 ASO (table 11)
SYMBOL	GENENAME
RSRC1	arginine/serine-rich coiled-coil 1

## Sheet: TREM2 171 20uM 24h
Supplemental table 9, tab 4_iMGL were treated with 20µM TREM2-171 ASO for 24h of treatment. Symbol and gene name are indicated as well as the log fold change (LogFC) and adjusted P-value (adj.P.Val) of the DEGs compared to the untreated condition at 24h.
Annotated in red the DEGs that are conserved between the TREM2-171 and TREM2-192 ASO (table 11)
SYMBOL	GENENAME	TREM2-171 ASO_20uM_24h vs. Untreated_24h_logFC	TREM2-171 ASO_20uM_24h vs. Untreated_24h_adj.P.Val
ARHGAP17	Rho GTPase activating protein 17	-0.486537	0.0366008
CEACAM19	carcinoembryonic antigen-related cell adhesion molecule 19	0.910192	0.0410797
CEP295NL	CEP295 N-terminal like	-0.479764	0.020889
DNMT1	DNA (cytosine-5-)-methyltransferase 1	0.667325	0.0371067
EPN2	epsin 2	-1.35579	0.00108282
ETV1	ets variant 1	1.03262	0.00781201
FAM81B	family with sequence similarity 81, member B	1.26017	0.0338733
GNB3	guanine nucleotide binding protein (G protein), beta polypeptide 3	-1.21595	0.00108282
GPR84	G protein-coupled receptor 84	0.980072	0.0349066
IL18R1	interleukin 18 receptor 1	0.911173	0.020889
IL1A	interleukin 1, alpha	1.53739	0.0394479
ITGA3	integrin, alpha 3 (antigen CD49C, alpha 3 subunit of VLA-3 receptor)	-0.466538	0.00974039
LGMN	legumain	-0.424205	0.0338733
LST1	leukocyte specific transcript 1	0.479904	0.0338733
NCF1B	neutrophil cytosolic factor 1B pseudogene	1.37091	0.0203918
NCF1C	neutrophil cytosolic factor 1C pseudogene	0.897261	0.0366008
NFKBIZ	nuclear factor of kappa light polypeptide gene enhancer in B-cells inhibitor, zeta	0.712323	0.025898
OAS1	2'-5'-oligoadenylate synthetase 1, 40/46kDa	-0.686715	0.036763
P2RY6	pyrimidinergic receptor P2Y, G-protein coupled, 6	0.952252	0.00118565
RPL36A-HNRNPH2	RPL36A-HNRNPH2 readthrough	-0.392184	0.0410797
RSRC1	arginine/serine-rich coiled-coil 1	-1.54564	8.80177e-11
S100A6	S100 calcium binding protein A6	-0.591267	0.00461478
S100A8	S100 calcium binding protein A8	1.53994	0.020889
SDHA	succinate dehydrogenase complex, subunit A, flavoprotein (Fp)	-0.752117	0.043825
SELPLG	selectin P ligand	0.53001	0.020889
SERPINB9	serpin peptidase inhibitor, clade B (ovalbumin), member 9	0.757294	0.0276895
TAOK1	TAO kinase 1	-0.438261	0.020889
THBS1	thrombospondin 1	1.74747	0.0235327
TREM2	triggering receptor expressed on myeloid cells 2	-0.847464	0.00108282
UBA7	ubiquitin-like modifier activating enzyme 7	-0.614154	0.0338733
UGP2	UDP-glucose pyrophosphorylase 2	0.464002	0.0394479

## Sheet: TREM2 171 20uM 48h
Supplemental table 9, tab 5_iMGL were treated with 20µM TREM2-171 ASO for 48h of treatment. Symbol and gene name are indicated as well as the log fold change (LogFC) and adjusted P-value (adj.P.Val) of the DEGs compared to the untreated condition at 48h.
Annotated in red the DEGs that are conserved between the TREM2-171 and TREM2-192 ASO (table 11)
SYMBOL	GENENAME	TREM2-171 ASO_20uM_48h vs. Untreated_48h_logFC	TREM2-171 ASO_20uM_48h vs. Untreated_48h_adj.P.Val
ADGRG5	adhesion G protein-coupled receptor G5	1.45727	0.0106601
AHRR	aryl-hydrocarbon receptor repressor	1.48266	0.0238149
ALDH2	aldehyde dehydrogenase 2 family (mitochondrial)	0.579987	0.0429078
ALOX5	arachidonate 5-lipoxygenase	0.691765	0.000144093
ALOX5AP	arachidonate 5-lipoxygenase-activating protein	0.50685	0.00534201
AMICA1	adhesion molecule, interacts with CXADR antigen 1	1.4778	1.49051e-05
ANLN	anillin actin binding protein	1.03023	0.00524913
ANTXR1	anthrax toxin receptor 1	0.508898	0.0494687
AURKB	aurora kinase B	0.996264	0.0185942
C11orf45	chromosome 11 open reading frame 45	-0.519416	0.0494391
C1QA	complement component 1, q subcomponent, A chain	0.481508	0.00391842
C3	complement component 3	0.420653	0.0101455
CCNA2	cyclin A2	0.98244	0.00402422
CCND2	cyclin D2	-0.555762	0.00692618
CD101	CD101 molecule	1.50726	0.00394047
CD14	CD14 molecule	0.506079	0.0109377
CD163L1	CD163 molecule-like 1	0.656929	0.017062
CD1C	CD1c molecule	0.89914	0.00587006
CDK1	cyclin-dependent kinase 1	0.821171	0.0106601
CDKN2C	cyclin-dependent kinase inhibitor 2C (p18, inhibits CDK4)	1.15222	0.00977895
CENPE	centromere protein E, 312kDa	0.976692	0.0231907
CENPF	centromere protein F, 350/400kDa	1.43512	1.11713e-06
CEP55	centrosomal protein 55kDa	1.04901	0.0275065
CFH	complement factor H	0.772055	0.0459453
CIT	citron rho-interacting serine/threonine kinase	1.58265	0.00202149
COL6A1	collagen, type VI, alpha 1	-0.761737	0.0211373
CRABP2	cellular retinoic acid binding protein 2	-0.381181	0.0211373
DLGAP5	discs, large (Drosophila) homolog-associated protein 5	1.18502	0.0046203
DNMT1	DNA (cytosine-5-)-methyltransferase 1	0.65787	0.0136273
DOK2	docking protein 2, 56kDa	0.394048	0.0398144
EIF4E	eukaryotic translation initiation factor 4E	-0.530583	0.018826
ETV1	ets variant 1	0.841226	0.018826
ETV5	ets variant 5	0.692905	0.00691757
FABP4	fatty acid binding protein 4, adipocyte	-0.641959	0.0185942
FAM83D	family with sequence similarity 83, member D	1.18892	0.0195622
FCGBP	Fc fragment of IgG binding protein	0.900921	0.018826
FCGR3A	Fc fragment of IgG, low affinity IIIa, receptor (CD16a)	0.670015	0.0347743
FEZ1	fasciculation and elongation protein zeta 1 (zygin I)	0.766936	0.0106045
FOXM1	forkhead box M1	0.83893	0.00431391
FZD2	frizzled class receptor 2	0.945573	0.0375153
GAPT	GRB2-binding adaptor protein, transmembrane	2.59233	5.50995e-09
GIMAP8	GTPase, IMAP family member 8	0.9748	0.0106601
GPC4	glypican 4	-0.423071	0.0106045
GPR160	G protein-coupled receptor 160	0.967966	0.0185942
GTSE1	G-2 and S-phase expressed 1	1.24789	0.0043012
H2AFV	H2A histone family, member V	0.332678	0.0328209
HIST1H2AG	histone cluster 1, H2ag	0.436301	0.00534201
HIST1H2BH	histone cluster 1, H2bh	0.768338	8.20709e-06
HIST1H2BM	histone cluster 1, H2bm	0.693673	0.0130999
HIST2H2AB	histone cluster 2, H2ab	0.859398	0.0102307
HIST2H2BB	histone cluster 2, H2bb (pseudogene)	0.55166	0.0106601
HIST2H2BE	histone cluster 2, H2be	0.679789	0.00274806
HIST2H2BF	histone cluster 2, H2bf	0.44754	0.0495147
HJURP	Holliday junction recognition protein	1.1142	0.00026585
HMGB2	high mobility group box 2	0.893252	0.0495147
IGFBP6	insulin-like growth factor binding protein 6	-0.876286	0.0206473
IRAK3	interleukin-1 receptor-associated kinase 3	0.652908	0.00222382
ITGA3	integrin, alpha 3 (antigen CD49C, alpha 3 subunit of VLA-3 receptor)	-0.406182	0.0109377
ITGB3	integrin, beta 3 (platelet glycoprotein IIIa, antigen CD61)	-0.602109	0.00274806
KALRN	kalirin, RhoGEF kinase	-0.673977	0.0109377
KIAA0101	KIAA0101	0.832066	0.00430825
KIF20A	kinesin family member 20A	1.12844	0.0181919
KIFC1	kinesin family member C1	1.60273	0.000102299
LAIR1	leukocyte-associated immunoglobulin-like receptor 1	0.411581	0.00431223
LILRB2	leukocyte immunoglobulin-like receptor, subfamily B (with TM and ITIM domains), member 2	0.700054	0.0313229
LST1	leukocyte specific transcript 1	0.46445	0.013237
LY75-CD302	LY75-CD302 readthrough	0.477656	0.00524913
MGLL	monoglyceride lipase	-0.411131	0.0289666
MIR223	microRNA 223	0.965182	0.00587006
MKI67	marker of proliferation Ki-67	1.22807	1.61299e-06
MS4A6A	membrane-spanning 4-domains, subfamily A, member 6A	0.529182	0.0307478
MS4A7	membrane-spanning 4-domains, subfamily A, member 7	1.12168	1.11713e-06
MVB12B	multivesicular body subunit 12B	0.534296	0.0470485
NAIP	NLR family, apoptosis inhibitory protein	0.582109	0.0393975
NCF1C	neutrophil cytosolic factor 1C pseudogene	1.22038	9.86074e-05
NFKBIZ	nuclear factor of kappa light polypeptide gene enhancer in B-cells inhibitor, zeta	0.797608	0.00186762
NINJ2	ninjurin 2	0.575487	0.0285865
NT5DC2	5'-nucleotidase domain containing 2	0.49044	0.00398618
NUSAP1	nucleolar and spindle associated protein 1	0.994323	0.00222382
OAZ2	ornithine decarboxylase antizyme 2	-0.441818	0.0285865
OLFML2B	olfactomedin-like 2B	0.558595	0.00984708
P2RY6	pyrimidinergic receptor P2Y, G-protein coupled, 6	1.03171	4.57309e-05
PFKP	phosphofructokinase, platelet	-0.768262	0.0124809
PHLDA1	pleckstrin homology-like domain, family A, member 1	-0.411435	0.00356902
POM121L2	POM121 transmembrane nucleoporin-like 2	0.600805	0.0275065
PRC1	protein regulator of cytokinesis 1	1.11491	0.00558714
PREX1	phosphatidylinositol-3,4,5-trisphosphate-dependent Rac exchange factor 1	0.373327	0.0297962
RAI14	retinoic acid induced 14	-0.671992	0.00424728
RASGEF1B	RasGEF domain family, member 1B	-0.560563	0.0301535
RB1	retinoblastoma 1	0.853041	4.51383e-06
RGL1	ral guanine nucleotide dissociation stimulator-like 1	0.543316	0.0102307
RNASE2	ribonuclease, RNase A family, 2 (liver, eosinophil-derived neurotoxin)	1.26145	0.00431223
RSRC1	arginine/serine-rich coiled-coil 1	-2.15355	4.35975e-18
SERPINF1	serpin peptidase inhibitor, clade F (alpha-2 antiplasmin, pigment epithelium derived factor), member 1	0.612693	0.0238149
SIGLEC10	sialic acid binding Ig-like lectin 10	0.789605	0.00658566
SKA3	spindle and kinetochore associated complex subunit 3	1.01135	0.0109377
SNX29	sorting nexin 29	-1.0104	0.0316362
SPRY2	sprouty RTK signaling antagonist 2	-0.525704	0.00418444
SRMS	src-related kinase lacking C-terminal regulatory tyrosine and N-terminal myristylation sites	0.935892	0.0202651
TAOK1	TAO kinase 1	-0.662469	1.5626e-06
TCF4	transcription factor 4	0.624043	4.03307e-05
THBS1	thrombospondin 1	1.44477	0.0459453
TMEM97	transmembrane protein 97	1.13501	0.0489073
TNFRSF21	tumor necrosis factor receptor superfamily, member 21	-0.541112	0.00172206
TNFSF14	tumor necrosis factor (ligand) superfamily, member 14	-0.642025	0.00431223
TOP2A	topoisomerase (DNA) II alpha	1.23228	1.5626e-06
TPM2	tropomyosin 2 (beta)	-0.772814	0.0238149
TPX2	TPX2, microtubule-associated	1.1988	0.000144093
TREM2	triggering receptor expressed on myeloid cells 2	-1.45626	1.49559e-11
TSC22D1	TSC22 domain family, member 1	-0.397644	0.0124809
UBE2C	ubiquitin-conjugating enzyme E2C	1.20272	0.000144093
VSIG4	V-set and immunoglobulin domain containing 4	0.445609	0.00438211
YWHAH	tyrosine 3-monooxygenase/tryptophan 5-monooxygenase activation protein, eta	0.375264	0.0417675
ZNF608	zinc finger protein 608	1.03796	0.0313605

## Sheet: TREM2 171 20uM_over time
Supplemental table 9, tab 6_Symbol and gene name are indicated of the DEGs that are altered in both 24h and 48h of treatment with 20µM TREM2-171 ASO compared to the untreated condition.
Annotated in red the DEGs that are conserved between the TREM2-171 and TREM2-192 ASO (table 11)
SYMBOL	GENENAME
DNMT1	DNA (cytosine-5-)-methyltransferase 1
ETV1	ets variant 1
ITGA3	integrin, alpha 3 (antigen CD49C, alpha 3 subunit of VLA-3 receptor)
LST1	leukocyte specific transcript 1
NCF1C	neutrophil cytosolic factor 1C pseudogene
NFKBIZ	nuclear factor of kappa light polypeptide gene enhancer in B-cells inhibitor, zeta
P2RY6	pyrimidinergic receptor P2Y, G-protein coupled, 6
RSRC1	arginine/serine-rich coiled-coil 1
TAOK1	TAO kinase 1
THBS1	thrombospondin 1
TREM2	triggering receptor expressed on myeloid cells 2
