# Supplementary material for: Regulation of human microglial gene expression and function via RNAase-H active antisense oligonucleotides in vivo in Alzheimer’s disease
Source: Mol Neurodegener. 2024 Apr 24;19:37. doi: 10.1186/s13024-024-00725-9 (PMC11040766; doi:10.1186/s13024-024-00725-9)
Supplement: Supplementary file 10 — Supplementary Material 10. [file 13024_2024_725_MOESM10_ESM.xlsx]

## Sheet: APOE13 1.25uM 24h
Supplemental table 10, tab 1_iMGL were treated with 1.25µM APOE13 ASO for 24h of treatment. Symbol and gene name are indicated as well as the log fold change (LogFC) and adjusted P-value (adj.P.Val) of the DEGs compared to the untreated condition at 24h.
Annotated in red the DEGs that are conserved between the APOE-13 and APOE-1 ASO (table 8)
SYMBOL	GENENAME	APOE13 ASO_1.25uM_24h vs. Untreated_24h_logFC	APOE13 ASO_1.25uM_24h vs. Untreated_24h_adj.P.Val
ABCC12	ATP-binding cassette, sub-family C (CFTR/MRP), member 12	0.89215	0.0405017
ABCG1	ATP-binding cassette, sub-family G (WHITE), member 1	-1.16522	0.0104949
ABHD12	abhydrolase domain containing 12	-0.4498	0.0351738
ACE2	angiotensin I converting enzyme 2	1.08038	0.0231232
ACIN1	apoptotic chromatin condensation inducer 1	0.478029	0.0287607
ACSF3	acyl-CoA synthetase family member 3	0.763902	0.0312592
ADGRF1	adhesion G protein-coupled receptor F1	1.04211	0.0258801
ADHFE1	alcohol dehydrogenase, iron containing, 1	-1.24588	0.0250332
ADM5	adrenomedullin 5 (putative)	0.799925	0.0165039
ADO	2-aminoethanethiol (cysteamine) dioxygenase	-0.873266	0.00950981
ADPGK	ADP-dependent glucokinase	-0.839882	0.0262206
ADRBK1	adrenergic, beta, receptor kinase 1	0.549139	0.0215417
ADSL	adenylosuccinate lyase	0.732884	0.0239257
AHR	aryl hydrocarbon receptor	-0.382007	0.0298477
AHSA1	AHA1, activator of heat shock 90kDa protein ATPase homolog 1 (yeast)	0.363918	0.0391998
AHSP	alpha hemoglobin stabilizing protein	-0.796453	0.028454
AIF1	allograft inflammatory factor 1	-0.359725	0.0196121
AIRE	autoimmune regulator	1.29973	0.0116531
AKAP13	A kinase (PRKA) anchor protein 13	-0.460365	0.0446237
AKAP4	A kinase (PRKA) anchor protein 4	0.937397	0.0298477
ALCAM	activated leukocyte cell adhesion molecule	-0.380204	0.0190322
ALDH1A2	aldehyde dehydrogenase 1 family, member A2	-0.377624	0.0262584
ALDH3B2	aldehyde dehydrogenase 3 family, member B2	0.947071	0.0242908
ALG13	ALG13, UDP-N-acetylglucosaminyltransferase subunit	0.371108	0.0381312
ALG9	ALG9, alpha-1,2-mannosyltransferase	-1.04716	0.0442047
AMZ1	archaelysin family metallopeptidase 1	0.996108	0.0138801
ANKRD11	ankyrin repeat domain 11	0.492859	0.0441275
ANKRD17	ankyrin repeat domain 17	-0.485253	0.0447424
ANLN	anillin actin binding protein	0.862584	0.0116531
ANP32C	acidic (leucine-rich) nuclear phosphoprotein 32 family, member C	-1.22857	0.0456032
ANP32E	acidic (leucine-rich) nuclear phosphoprotein 32 family, member E	0.662971	0.0132667
AP1S1	adaptor-related protein complex 1, sigma 1 subunit	0.630787	0.0261285
APCDD1	adenomatosis polyposis coli down-regulated 1	0.87834	0.0447225
APCDD1L	adenomatosis polyposis coli down-regulated 1-like	1.08019	0.0319952
APEX2	APEX nuclease (apurinic/apyrimidinic endonuclease) 2	0.552401	0.00950389
APOBEC3F	apolipoprotein B mRNA editing enzyme, catalytic polypeptide-like 3F	-1.53087	0.00233121
ARFGEF1	ADP-ribosylation factor guanine nucleotide-exchange factor 1 (brefeldin A-inhibited)	-0.712942	0.00451109
ARFRP1	ADP-ribosylation factor related protein 1	0.518859	0.0464401
ARHGAP15	Rho GTPase activating protein 15	-0.943888	0.0146063
ARHGAP19	Rho GTPase activating protein 19	0.597093	0.0155204
ARHGAP24	Rho GTPase activating protein 24	-0.792406	0.0399053
ARHGAP30	Rho GTPase activating protein 30	-0.806032	0.00159525
ARHGEF17	Rho guanine nucleotide exchange factor (GEF) 17	-1.18951	0.000876225
ARHGEF40	Rho guanine nucleotide exchange factor (GEF) 40	-0.980718	0.0464601
ARMC9	armadillo repeat containing 9	-0.600289	0.00443488
ARMCX5	armadillo repeat containing, X-linked 5	-0.721012	0.0447424
ARTN	artemin	0.86385	0.0466188
ARV1	ARV1 homolog, fatty acid homeostasis modulator	-0.518972	0.0277702
ASAH1	N-acylsphingosine amidohydrolase (acid ceramidase) 1	-0.24844	0.0476906
ASIC2	acid sensing (proton gated) ion channel 2	1.16629	0.0199036
ASPM	abnormal spindle microtubule assembly	0.838844	0.0135953
ATG4B	autophagy related 4B, cysteine peptidase	-1.33496	0.00726237
ATP11C	ATPase, class VI, type 11C	-1.07846	0.042446
ATP4A	ATPase, H+/K+ exchanging, alpha polypeptide	-0.999831	0.00730431
ATP5A1	ATP synthase, H+ transporting, mitochondrial F1 complex, alpha subunit 1, cardiac muscle	-0.677301	0.0464401
ATP5G3	ATP synthase, H+ transporting, mitochondrial Fo complex, subunit C3 (subunit 9)	-0.436189	0.015312
ATP5L2	ATP synthase, H+ transporting, mitochondrial Fo complex, subunit G2	-1.39712	0.00286192
ATP6V0A2	ATPase, H+ transporting, lysosomal V0 subunit a2	0.317687	0.0470223
ATP6V0D1	ATPase, H+ transporting, lysosomal 38kDa, V0 subunit d1	-0.617867	0.00528822
ATP6V0E1	ATPase, H+ transporting, lysosomal 9kDa, V0 subunit e1	-0.680615	0.00664776
ATP6V1B2	ATPase, H+ transporting, lysosomal 56/58kDa, V1 subunit B2	-0.342436	0.0286745
ATP6V1C1	ATPase, H+ transporting, lysosomal 42kDa, V1 subunit C1	-0.447845	0.0154184
ATP6V1G2-DDX39B	ATP6V1G2-DDX39B readthrough (NMD candidate)	0.728981	0.0332935
ATP8	ATP synthase F0 subunit 8	-0.525935	0.000279103
AURKC	aurora kinase C	1.04665	0.00887543
AZU1	azurocidin 1	0.711477	0.0159936
B3GNT2	UDP-GlcNAc:betaGal beta-1,3-N-acetylglucosaminyltransferase 2	-0.781856	0.012547
B4GALNT1	beta-1,4-N-acetyl-galactosaminyl transferase 1	1.05855	0.0124134
BAG6	BCL2-associated athanogene 6	-0.524268	0.00317623
BAIAP2L2	BAI1-associated protein 2-like 2	0.885291	0.013938
BAK1	BCL2-antagonist/killer 1	-1.15476	0.00159525
BARD1	BRCA1 associated RING domain 1	0.940404	0.00225581
BATF3	basic leucine zipper transcription factor, ATF-like 3	0.983407	0.00878652
BCAS4	breast carcinoma amplified sequence 4	1.10719	0.0450913
BDP1	B double prime 1, subunit of RNA polymerase III transcription initiation factor IIIB	-1.97803	0.000832511
BET1	Bet1 golgi vesicular membrane trafficking protein	-1.14041	0.0301188
BHLHA9	basic helix-loop-helix family, member a9	1.18188	0.00265881
BHLHE41	basic helix-loop-helix family, member e41	-0.50288	0.00103951
BIRC5	baculoviral IAP repeat containing 5	0.986157	0.031217
BIVM-ERCC5	BIVM-ERCC5 readthrough	-1.0165	0.042018
BMP4	bone morphogenetic protein 4	0.714742	0.0457869
BMP7	bone morphogenetic protein 7	1.16021	0.0294488
BPIFB3	BPI fold containing family B, member 3	1.13538	0.0260163
BPNT1	3'(2'), 5'-bisphosphate nucleotidase 1	-1.52426	0.00769435
BRIX1	BRX1, biogenesis of ribosomes	-0.939896	0.0139397
BTK	Bruton agammaglobulinemia tyrosine kinase	-1.03917	0.00142106
C10orf11	chromosome 10 open reading frame 11	-0.625675	0.0346614
C11orf63	chromosome 11 open reading frame 63	0.898547	0.0460189
C16orf70	chromosome 16 open reading frame 70	-0.50968	0.0135303
C16orf72	chromosome 16 open reading frame 72	-0.444509	0.027189
C17orf104	chromosome 17 open reading frame 104	0.996392	0.0364677
C18orf32	chromosome 18 open reading frame 32	-0.455966	0.0437233
C19orf47	chromosome 19 open reading frame 47	0.352823	0.030477
C19orf53	chromosome 19 open reading frame 53	0.36574	0.0453744
C19orf68	chromosome 19 open reading frame 68	0.586433	0.0489601
C19orf70	chromosome 19 open reading frame 70	-1.33083	0.00945561
C1orf43	chromosome 1 open reading frame 43	-0.693279	0.00243958
C2CD4B	C2 calcium-dependent domain containing 4B	-0.98979	0.032015
C2orf70	chromosome 2 open reading frame 70	0.9918	0.043297
C2orf74	chromosome 2 open reading frame 74	-0.80841	0.0474923
C4orf27	chromosome 4 open reading frame 27	-0.745617	0.0151908
C6orf89	chromosome 6 open reading frame 89	-0.879389	0.0439386
C9orf156	chromosome 9 open reading frame 156	-0.579202	0.0473272
CABP2	calcium binding protein 2	1.27782	0.00115038
CACNA2D3	calcium channel, voltage-dependent, alpha 2/delta subunit 3	0.841613	0.0240521
CACTIN	cactin, spliceosome C complex subunit	0.842615	0.0127693
CACUL1	CDK2-associated, cullin domain 1	-0.311738	0.0443338
CAD	carbamoyl-phosphate synthetase 2, aspartate transcarbamylase, and dihydroorotase	-0.706285	0.00950981
CAMK2D	calcium/calmodulin-dependent protein kinase II delta	-0.9953	0.0320209
CAPN11	calpain 11	-0.841557	0.0332897
CAPN7	calpain 7	-1.55595	0.00337431
CARNS1	carnosine synthase 1	-1.3002	0.00453961
CASC5	cancer susceptibility candidate 5	1.30333	0.00316043
CAT	catalase	-0.685526	0.012091
CBR4	carbonyl reductase 4	-1.30417	0.0090098
CCDC124	coiled-coil domain containing 124	0.574084	0.0441275
CCDC173	coiled-coil domain containing 173	1.15455	0.00363172
CCDC33	coiled-coil domain containing 33	0.82092	0.0114785
CCDC34	coiled-coil domain containing 34	0.554229	0.0346334
CCDC40	coiled-coil domain containing 40	1.17313	0.0321781
CCDC59	coiled-coil domain containing 59	0.361387	0.0401477
CCER2	coiled-coil glutamate-rich protein 2	-1.19554	0.00301112
CCL22	chemokine (C-C motif) ligand 22	-0.960383	0.00621737
CCNA2	cyclin A2	0.633031	0.0476906
CCNB1	cyclin B1	1.25304	0.000110019
CCNF	cyclin F	0.886444	0.0145443
CCNYL1	cyclin Y-like 1	-0.656373	0.0321132
CCRL2	chemokine (C-C motif) receptor-like 2	-0.773108	0.000333874
CD164	CD164 molecule, sialomucin	-0.422149	0.0132479
CD276	CD276 molecule	-0.806143	0.0265231
CD300C	CD300c molecule	-0.529692	0.00529603
CD300LD	CD300 molecule-like family member d	1.08352	0.0352768
CD58	CD58 molecule	-0.526454	0.0319872
CDC20	cell division cycle 20	0.951085	0.0263982
CDC25B	cell division cycle 25B	0.447849	0.0189225
CDC42BPB	CDC42 binding protein kinase beta (DMPK-like)	-0.619133	0.00286192
CDC6	cell division cycle 6	0.958211	0.0116531
CDCA5	cell division cycle associated 5	0.674163	0.0464869
CDCA8	cell division cycle associated 8	0.890834	0.0391933
CDH16	cadherin 16, KSP-cadherin	0.800287	0.042446
CDH23	cadherin-related 23	-0.377801	0.0364677
CDH5	cadherin 5, type 2 (vascular endothelium)	0.8438	0.0406201
CDHR3	cadherin-related family member 3	0.852058	0.034387
CDK1	cyclin-dependent kinase 1	0.816914	0.00430469
CDKL3	cyclin-dependent kinase-like 3	-1.23729	0.000916936
CDKN2D	cyclin-dependent kinase inhibitor 2D (p19, inhibits CDK4)	1.22706	0.00105605
CEACAM4	carcinoembryonic antigen-related cell adhesion molecule 4	0.932183	0.0447225
CEACAM6	carcinoembryonic antigen-related cell adhesion molecule 6 (non-specific cross reacting antigen)	1.02756	0.0476906
CEBPG	CCAAT/enhancer binding protein (C/EBP), gamma	0.373022	0.0237246
CENPF	centromere protein F, 350/400kDa	1.11598	0.000317201
CENPJ	centromere protein J	1.0597	0.049094
CENPK	centromere protein K	0.835944	0.042018
CENPM	centromere protein M	0.926092	0.010607
CENPU	centromere protein U	0.876119	0.0024888
CEP170P1	centrosomal protein 170kDa pseudogene 1	0.336559	0.0237246
CEP295NL	CEP295 N-terminal like	-0.403413	0.0111662
CEP55	centrosomal protein 55kDa	0.943427	0.0202048
CEP95	centrosomal protein 95kDa	-0.848447	0.00698597
CES3	carboxylesterase 3	0.716186	0.00238887
CETN2	centrin, EF-hand protein, 2	0.460371	0.0202422
CFAP44	cilia and flagella associated protein 44	-0.828427	0.028454
CFAP58	cilia and flagella associated protein 58	0.72877	0.0466188
CHIT1	chitinase 1 (chitotriosidase)	-0.286418	0.027189
CHKA	choline kinase alpha	-1.27228	0.0174472
CHMP4B	charged multivesicular body protein 4B	-0.387986	0.0383696
CHRAC1	chromatin accessibility complex 1	0.479626	0.0234743
CHRM5	cholinergic receptor, muscarinic 5	0.78393	0.00816378
CHST4	carbohydrate (N-acetylglucosamine 6-O) sulfotransferase 4	0.942123	0.0143555
CHURC1-FNTB	CHURC1-FNTB readthrough	0.554839	0.00628035
CIB2	calcium and integrin binding family member 2	1.16041	0.0118065
CILP2	cartilage intermediate layer protein 2	0.89401	0.0150978
CKAP2	cytoskeleton associated protein 2	0.550285	0.0093693
CKAP2L	cytoskeleton associated protein 2-like	1.04044	0.0425109
CKAP5	cytoskeleton associated protein 5	0.464681	0.0117576
CKLF	chemokine-like factor	0.277432	0.0317487
CLDN15	claudin 15	-0.887752	0.0447585
CLN5	ceroid-lipofuscinosis, neuronal 5	-0.886454	0.0457869
CLNS1A	chloride channel, nucleotide-sensitive, 1A	-0.871265	0.0096256
CLPX	caseinolytic mitochondrial matrix peptidase chaperone subunit	-0.507175	0.00580846
CLTA	clathrin, light chain A	0.400993	0.012547
CMC2	C-x(9)-C motif containing 2	0.499337	0.00730431
CNOT2	CCR4-NOT transcription complex, subunit 2	-0.433646	0.0124935
CNPY3	canopy FGF signaling regulator 3	-0.577946	0.00265881
CNTNAP2	contactin associated protein-like 2	0.808694	0.0323436
COCH	cochlin	1.10365	0.0474923
COL16A1	collagen, type XVI, alpha 1	1.05207	0.0364677
COPZ2	coatomer protein complex, subunit zeta 2	-1.16311	0.0263982
COX1	cytochrome c oxidase subunit I	-0.429131	0.0214096
COX2	cytochrome c oxidase subunit II	-0.733955	0.00492044
CPQ	carboxypeptidase Q	-0.567917	0.0114371
CR1L	complement component (3b/4b) receptor 1-like	-0.524285	0.0123432
CRCP	CGRP receptor component	0.427747	0.0252104
CRIP2	cysteine-rich protein 2	1.21395	0.00102005
CRIPT	cysteine-rich PDZ-binding protein	-0.661674	0.024384
CRK	v-crk avian sarcoma virus CT10 oncogene homolog	-0.781183	0.0445976
CRTC1	CREB regulated transcription coactivator 1	-1.25545	0.0175325
CST4	cystatin S	0.844377	0.00436603
CTAGE15	CTAGE family, member 15	-1.05413	0.042446
CTAGE9	CTAGE family, member 9	-1.35218	0.0120709
CTNND1	catenin (cadherin-associated protein), delta 1	0.427376	0.00468983
CTSD	cathepsin D	-0.376234	0.00422491
CTSL	cathepsin L	-0.567105	0.0476906
CTSL3P	cathepsin L family member 3, pseudogene	-1.21571	0.0132508
CTSO	cathepsin O	-1.04587	0.0310948
CTSV	cathepsin V	-1.16678	0.0125339
CTTNBP2NL	CTTNBP2 N-terminal like	0.337095	0.0464881
CWC15	CWC15 spliceosome-associated protein	-0.768067	0.0016839
CXCL16	chemokine (C-X-C motif) ligand 16	-0.277898	0.0281017
CXCL6	chemokine (C-X-C motif) ligand 6	1.27557	0.00340505
CYB561D2	cytochrome b561 family, member D2	0.99817	0.00320169
CYB5R1	cytochrome b5 reductase 1	-0.779653	0.0262206
CYHR1	cysteine/histidine-rich 1	-1.53784	0.0018547
CYP2R1	cytochrome P450, family 2, subfamily R, polypeptide 1	-0.940448	0.0179907
CYP46A1	cytochrome P450, family 46, subfamily A, polypeptide 1	0.54518	0.0352947
CYP4A22	cytochrome P450, family 4, subfamily A, polypeptide 22	1.15247	0.00436603
CYP4B1	cytochrome P450, family 4, subfamily B, polypeptide 1	-1.73193	0.000395712
CYP4F12	cytochrome P450, family 4, subfamily F, polypeptide 12	0.924738	0.0150772
DBF4B	DBF4 zinc finger B	0.809484	0.0262584
DBI	diazepam binding inhibitor (GABA receptor modulator, acyl-CoA binding protein)	-0.543288	0.00101012
DBX1	developing brain homeobox 1	0.77582	0.0406041
DCBLD2	discoidin, CUB and LCCL domain containing 2	-0.593049	0.0440737
DCP1B	decapping mRNA 1B	-0.889745	0.0497905
DCST1	DC-STAMP domain containing 1	1.55178	0.000101468
DCXR	dicarbonyl/L-xylulose reductase	0.523325	0.0296826
DDX27	DEAD (Asp-Glu-Ala-Asp) box polypeptide 27	-0.397252	0.0312592
DDX41	DEAD (Asp-Glu-Ala-Asp) box polypeptide 41	0.655112	0.0231736
DDX5	DEAD (Asp-Glu-Ala-Asp) box helicase 5	-0.644453	0.00623291
DEF8	differentially expressed in FDCP 8 homolog (mouse)	0.732922	0.00265881
DEFA1	defensin, alpha 1	1.02252	0.0464401
DEFA1B	defensin, alpha 1B	1.02252	0.0464401
DEFA3	defensin, alpha 3, neutrophil-specific	1.02252	0.0464401
DEFB1	defensin, beta 1	0.764792	0.0211853
DEFB118	defensin, beta 118	0.89816	0.0205639
DEK	DEK proto-oncogene	0.321567	0.0219165
DENND1C	DENN/MADD domain containing 1C	-1.19658	0.0364677
DEPDC1	DEP domain containing 1	1.10213	0.0488624
DGKQ	diacylglycerol kinase, theta 110kDa	1.24516	0.00620515
DHPS	deoxyhypusine synthase	0.631794	0.0064903
DHRS3	dehydrogenase/reductase (SDR family) member 3	-0.68464	0.0151908
DHX40	DEAH (Asp-Glu-Ala-His) box polypeptide 40	-0.643002	0.0212939
DIEXF	digestive organ expansion factor homolog (zebrafish)	0.425714	0.0296826
DIRC2	disrupted in renal carcinoma 2	-0.501777	0.0137483
DKKL1	dickkopf-like 1	1.18392	0.00475131
DLGAP5	discs, large (Drosophila) homolog-associated protein 5	1.31749	0.00070073
DNAJB5	DnaJ (Hsp40) homolog, subfamily B, member 5	0.572349	0.00546648
DNAJC1	DnaJ (Hsp40) homolog, subfamily C, member 1	-1.39736	0.0312592
DNAJC25-GNG10	DNAJC25-GNG10 readthrough	-0.446946	0.0132667
DNM1	dynamin 1	-1.02932	0.0217379
DNMT1	DNA (cytosine-5-)-methyltransferase 1	0.94912	0.000101804
DOCK10	dedicator of cytokinesis 10	-0.675536	0.0453744
DOHH	deoxyhypusine hydroxylase/monooxygenase	1.4124	0.00468983
DOK1	docking protein 1, 62kDa (downstream of tyrosine kinase 1)	-0.445016	0.043286
DOT1L	DOT1-like histone H3K79 methyltransferase	-0.59953	0.0298477
DPCD	deleted in primary ciliary dyskinesia homolog (mouse)	0.613452	0.00231611
DPF2	D4, zinc and double PHD fingers family 2	-0.69997	0.00287501
DPP3	dipeptidyl-peptidase 3	-1.4744	0.031217
DPYSL2	dihydropyrimidinase-like 2	0.368071	0.00779424
DRAM2	DNA-damage regulated autophagy modulator 2	-0.523249	0.00324802
DTNB	dystrobrevin, beta	-0.871605	0.0261285
DTX2	deltex 2, E3 ubiquitin ligase	-1.74954	0.00155557
DUSP13	dual specificity phosphatase 13	0.99099	0.0347184
DUSP18	dual specificity phosphatase 18	-0.95632	0.0491207
DYNLL1	dynein, light chain, LC8-type 1	0.387764	0.00730431
EARS2	glutamyl-tRNA synthetase 2, mitochondrial	1.11298	0.042446
EBP	emopamil binding protein (sterol isomerase)	0.506557	0.0292724
ECHDC1	ethylmalonyl-CoA decarboxylase 1	-0.831416	0.0417839
ECI1	enoyl-CoA delta isomerase 1	-0.911975	0.0399053
ECM1	extracellular matrix protein 1	-1.00466	0.0457869
EDARADD	EDAR-associated death domain	0.98695	0.0296842
EFCAB8	EF-hand calcium binding domain 8	0.759663	0.042018
EFNB2	ephrin-B2	-0.873198	0.0452393
EGFL7	EGF-like-domain, multiple 7	-0.866663	0.00552574
EGLN3	egl-9 family hypoxia-inducible factor 3	1.11312	0.0298477
EGR1	early growth response 1	0.987295	0.00244758
EIF2B5	eukaryotic translation initiation factor 2B, subunit 5 epsilon, 82kDa	0.712362	0.0219165
ELF3	E74-like factor 3 (ets domain transcription factor, epithelial-specific )	1.42947	0.00454901
ELFN1	extracellular leucine-rich repeat and fibronectin type III domain containing 1	-1.50571	0.00132281
ELSPBP1	epididymal sperm binding protein 1	1.35513	0.000422834
EMC9	ER membrane protein complex subunit 9	0.47281	0.0473272
EML3	echinoderm microtubule associated protein like 3	0.61804	0.00897028
EN2	engrailed homeobox 2	0.638487	0.0348992
ENTPD1	ectonucleoside triphosphate diphosphohydrolase 1	-0.448654	0.0371911
ENY2	enhancer of yellow 2 homolog (Drosophila)	0.366533	0.0232098
EPB41L1	erythrocyte membrane protein band 4.1-like 1	-1.10017	0.0436444
EPHA2	EPH receptor A2	0.944752	0.0440737
EPHB1	EPH receptor B1	0.642025	0.0371911
EPS8	epidermal growth factor receptor pathway substrate 8	-0.560285	0.0168169
ERLIN2	ER lipid raft associated 2	0.565627	0.0295705
ESRRB	estrogen-related receptor beta	1.0113	0.000614346
ESYT1	extended synaptotagmin-like protein 1	-0.405974	0.0371861
ETV1	ets variant 1	0.81538	0.00893772
EVL	Enah/Vasp-like	-0.322839	0.0420175
EXOC3-AS1	EXOC3 antisense RNA 1	0.958711	0.0292352
EXOC4	exocyst complex component 4	-0.554077	0.00561461
EZH2	enhancer of zeste 2 polycomb repressive complex 2 subunit	0.690726	0.000816922
F11R	F11 receptor	-0.721182	0.0071736
FABP3	fatty acid binding protein 3, muscle and heart	-0.485821	0.00816378
FABP5	fatty acid binding protein 5 (psoriasis-associated)	-0.266009	0.041436
FABP5P3	fatty acid binding protein 5 pseudogene 3	-0.778462	0.0310543
FAM101A	family with sequence similarity 101, member A	1.02906	0.0143019
FAM111A	family with sequence similarity 111, member A	0.576188	0.00751356
FAM127C	family with sequence similarity 127, member C	-1.21075	0.00199454
FAM151A	family with sequence similarity 151, member A	-1.2326	0.0174472
FAM167B	family with sequence similarity 167, member B	-1.69044	0.0095262
FAM179B	family with sequence similarity 179, member B	-0.861122	0.0252857
FAM193A	family with sequence similarity 193, member A	-0.49348	0.0263495
FAM199X	family with sequence similarity 199, X-linked	-0.93757	0.0320986
FAM201A	family with sequence similarity 201, member A	-0.602903	0.0476906
FAM207A	family with sequence similarity 207, member A	0.595624	0.0238092
FAM20C	family with sequence similarity 20, member C	-0.745417	0.00265881
FAM210A	family with sequence similarity 210, member A	-1.35767	0.0219165
FAM46A	family with sequence similarity 46, member A	-1.11147	0.0334958
FAM86B1	family with sequence similarity 86, member B1	-0.454367	0.0170433
FAM90A1	family with sequence similarity 90, member A1	1.06986	0.00392566
FAN1	FANCD2/FANCI-associated nuclease 1	-1.33878	0.000614346
FANCG	Fanconi anemia, complementation group G	0.974349	0.0485786
FARS2	phenylalanyl-tRNA synthetase 2, mitochondrial	-0.867521	0.0385013
FBLN1	fibulin 1	0.962744	0.00350328
FCGR2B	Fc fragment of IgG, low affinity IIb, receptor (CD32)	-1.17305	0.00664776
FCMR	Fc fragment of IgM receptor	-0.635122	0.000484814
FCRL2	Fc receptor-like 2	0.637996	0.0464401
FES	FES proto-oncogene, tyrosine kinase	-1.45994	0.00552574
FEZ2	fasciculation and elongation protein zeta 2 (zygin II)	-1.54906	0.00960004
FFAR3	free fatty acid receptor 3	1.12054	0.00733436
FGF16	fibroblast growth factor 16	0.976724	0.0435578
FGR	FGR proto-oncogene, Src family tyrosine kinase	-0.354386	0.041436
FHL1	four and a half LIM domains 1	0.895596	0.0407562
FIBP	fibroblast growth factor (acidic) intracellular binding protein	0.6773	0.00265881
FIS1	fission, mitochondrial 1	-0.385547	0.0318708
FIZ1	FLT3-interacting zinc finger 1	1.00199	0.0179169
FKBP1C	FK506 binding protein 1C	-1.60305	0.00436603
FLCN	folliculin	-0.450616	0.0319872
FMNL1	formin-like 1	0.407532	0.013736
FNBP1	formin binding protein 1	0.356728	0.024792
FNIP2	folliculin interacting protein 2	-0.672857	0.00340796
FOS	FBJ murine osteosarcoma viral oncogene homolog	1.29656	0.00159525
FOXB2	forkhead box B2	0.927534	0.015796
FOXC2	forkhead box C2	0.881845	0.031217
FOXD4L5	forkhead box D4-like 5	1.09691	0.026632
FOXM1	forkhead box M1	1.08733	0.000101804
FOXN4	forkhead box N4	0.897209	0.000139588
FPGT-TNNI3K	FPGT-TNNI3K readthrough	0.918196	0.0132861
FRMD4A	FERM domain containing 4A	0.474222	0.00707867
FSCN3	fascin actin-bundling protein 3, testicular	0.946727	0.0190812
FSHR	follicle stimulating hormone receptor	0.754323	0.0298477
FTH1	ferritin, heavy polypeptide 1	-0.341246	0.024792
FTH1P18	ferritin, heavy polypeptide 1 pseudogene 18	0.928775	0.0449325
FTHL17	ferritin, heavy polypeptide-like 17	1.07109	0.0129271
FUCA1	fucosidase, alpha-L- 1, tissue	-0.318444	0.0165039
FXR1	fragile X mental retardation, autosomal homolog 1	-0.444718	0.0441843
FYB	FYN binding protein	-0.414051	0.0436529
GABARAPL1	GABA(A) receptor-associated protein like 1	-0.563428	0.00444192
GAGE2B	G antigen 2B	1.20635	0.00190032
GATAD1	GATA zinc finger domain containing 1	-0.845026	0.00396567
GATAD2A	GATA zinc finger domain containing 2A	-0.642738	0.0125832
GATB	glutamyl-tRNA(Gln) amidotransferase, subunit B	-1.02197	0.0476906
GATC	glutamyl-tRNA(Gln) amidotransferase, subunit C	-0.575658	0.0323964
GBA	glucosidase, beta, acid	-0.589837	0.00733436
GBA2	glucosidase, beta (bile acid) 2	-0.665495	0.0262206
GBP3	guanylate binding protein 3	0.810249	0.0459634
GCC2	GRIP and coiled-coil domain containing 2	-0.927183	0.0202048
GCLC	glutamate-cysteine ligase, catalytic subunit	-0.944965	0.00190032
GFRA4	GDNF family receptor alpha 4	1.10343	0.00232847
GH1	growth hormone 1	1.1555	0.0346395
GINM1	glycoprotein integral membrane 1	-0.503092	0.0306618
GINS1	GINS complex subunit 1 (Psf1 homolog)	0.713062	0.00546648
GIT2	G protein-coupled receptor kinase interacting ArfGAP 2	-0.34555	0.0462611
GLOD4	glyoxalase domain containing 4	-1.35182	0.046064
GLOD5	glyoxalase domain containing 5	1.373	0.00924774
GLT8D2	glycosyltransferase 8 domain containing 2	1.01127	0.0373923
GLUD2	glutamate dehydrogenase 2	-2.21808	0.000484814
GLUL	glutamate-ammonia ligase	-0.400169	0.0347184
GLYATL3	glycine-N-acyltransferase-like 3	-2.11574	7.66999e-05
GNAS	GNAS complex locus	-1.71413	0.00134013
GNAT1	guanine nucleotide binding protein (G protein), alpha transducing activity polypeptide 1	-1.78846	0.0195847
GNG10	guanine nucleotide binding protein (G protein), gamma 10	-0.446946	0.0132667
GNG2	guanine nucleotide binding protein (G protein), gamma 2	0.518354	0.0387145
GNLY	granulysin	0.986601	0.0224228
GNS	glucosamine (N-acetyl)-6-sulfatase	-0.271144	0.0312592
GOLGA7	golgin A7	-0.56425	0.00156169
GOLGA8Q	golgin A8 family, member Q	-1.4313	0.0219165
GOSR2	golgi SNAP receptor complex member 2	0.664581	0.0290018
GP1BB	glycoprotein Ib (platelet), beta polypeptide	-0.842643	0.0150978
GPATCH8	G patch domain containing 8	-0.633967	0.00436603
GPKOW	G patch domain and KOW motifs	0.521587	0.0296826
GPN3	GPN-loop GTPase 3	0.531703	0.0286999
GPNMB	glycoprotein (transmembrane) nmb	-0.412514	0.000422834
GPR137B	G protein-coupled receptor 137B	-0.604452	0.00258534
GPR155	G protein-coupled receptor 155	-1.17695	0.0165827
GPR45	G protein-coupled receptor 45	1.03862	0.0204261
GPR78	G protein-coupled receptor 78	1.27421	0.00835956
GPR82	G protein-coupled receptor 82	-0.787447	0.0116531
GPX7	glutathione peroxidase 7	0.9338	0.0195778
GREM1	gremlin 1, DAN family BMP antagonist	-1.08638	0.0470223
GRHPR	glyoxylate reductase/hydroxypyruvate reductase	0.355177	0.0231058
GRIA3	glutamate receptor, ionotropic, AMPA 3	1.26925	0.000105471
GRIK1	glutamate receptor, ionotropic, kainate 1	0.911863	0.0453744
GRINA	glutamate receptor, ionotropic, N-methyl D-aspartate-associated protein 1 (glutamate binding)	-0.507236	0.0347184
GRPEL1	GrpE-like 1, mitochondrial (E. coli)	0.364932	0.0447424
GSG1L	GSG1-like	1.24044	0.00584164
GSG2	germ cell associated 2 (haspin)	0.751697	0.0453668
GSK3B	glycogen synthase kinase 3 beta	-0.501454	0.00164733
GSN	gelsolin	-1.55719	0.00243176
GTF2H3	general transcription factor IIH, polypeptide 3, 34kDa	-0.626685	0.0151908
GTF2I	general transcription factor IIi	-0.404117	0.0303081
GTF3C4	general transcription factor IIIC, polypeptide 4, 90kDa	-1.32368	0.00541438
GTSE1	G-2 and S-phase expressed 1	1.22817	0.00205757
GUCY1A3	guanylate cyclase 1, soluble, alpha 3	-0.615731	0.0387145
GUSBP11	glucuronidase, beta pseudogene 11	-0.587567	0.00159525
GVQW2	GVQW motif containing 2	-1.31247	0.000816922
H2AFX	H2A histone family, member X	0.718874	0.0294488
H3F3C	H3 histone, family 3C	-1.93511	0.00360946
HAL	histidine ammonia-lyase	0.757923	0.00798221
HBA1	hemoglobin, alpha 1	0.995998	0.0189225
HBA2	hemoglobin, alpha 2	0.995998	0.0189225
HEBP1	heme binding protein 1	-0.338115	0.0177307
HECTD3	HECT domain containing E3 ubiquitin protein ligase 3	-0.399384	0.0383783
HERPUD1	homocysteine-inducible, endoplasmic reticulum stress-inducible, ubiquitin-like domain member 1	-0.715153	0.0437233
HEXIM1	hexamethylene bis-acetamide inducible 1	-0.971016	0.0445115
HGSNAT	heparan-alpha-glucosaminide N-acetyltransferase	-0.393648	0.0310468
HHATL	hedgehog acyltransferase-like	1.20803	0.0298477
HIATL1	hippocampus abundant transcript-like 1	-0.409215	0.0347019
HIF3A	hypoxia inducible factor 3, alpha subunit	0.991795	0.0474923
HIRIP3	HIRA interacting protein 3	0.96174	0.027189
HIST1H1B	histone cluster 1, H1b	1.18171	0.0260163
HIST1H2AC	histone cluster 1, H2ac	0.234543	0.0486678
HIST1H2BB	histone cluster 1, H2bb	0.901925	0.00664192
HIST1H2BH	histone cluster 1, H2bh	0.38246	0.0352768
HIST1H2BK	histone cluster 1, H2bk	0.564435	0.0260163
HIST1H2BM	histone cluster 1, H2bm	0.57014	0.0234963
HIST1H4G	histone cluster 1, H4g	0.842812	0.0219165
HIST2H2BB	histone cluster 2, H2bb (pseudogene)	0.413472	0.0353996
HJURP	Holliday junction recognition protein	0.80482	0.00835956
HK2	hexokinase 2	-0.767549	0.0274281
HK3	hexokinase 3 (white cell)	-0.849644	0.00101012
HLA-B	major histocompatibility complex, class I, B	-1.35743	0.0168966
HLA-DMB	major histocompatibility complex, class II, DM beta	-0.862421	0.00256433
HLA-DPA1	major histocompatibility complex, class II, DP alpha 1	-0.62033	0.0102153
HLA-DQA1	major histocompatibility complex, class II, DQ alpha 1	-0.721335	0.00836478
HLA-DQB2	major histocompatibility complex, class II, DQ beta 2	-0.961981	0.026718
HLA-DRB1	major histocompatibility complex, class II, DR beta 1	-0.468763	0.0167691
HLA-DRB5	major histocompatibility complex, class II, DR beta 5	-3.17626	4.03084e-05
HLA-E	major histocompatibility complex, class I, E	-0.659779	0.0234737
HLA-F	major histocompatibility complex, class I, F	-0.475597	0.0090098
HLA-G	major histocompatibility complex, class I, G	-2.13121	0.00141672
HLA-H	major histocompatibility complex, class I, H (pseudogene)	-1.82193	0.00436603
HMGB3	high mobility group box 3	0.552784	0.00897028
HMGN1	high mobility group nucleosome binding domain 1	0.792313	0.0124464
HMGXB3	HMG box domain containing 3	-1.15858	0.0373923
HN1	hematological and neurological expressed 1	0.575602	0.00159525
HN1L	hematological and neurological expressed 1-like	0.508105	0.0199284
HNRNPA1	heterogeneous nuclear ribonucleoprotein A1	0.273885	0.0453744
HNRNPA3P1	heterogeneous nuclear ribonucleoprotein A3 pseudogene 1	-1.50329	0.00448131
HNRNPCL1	heterogeneous nuclear ribonucleoprotein C-like 1	-0.70716	0.0205731
HNRNPM	heterogeneous nuclear ribonucleoprotein M	0.447717	0.0121959
HOMER1	homer scaffolding protein 1	-0.972833	0.00445489
HOXA2	homeobox A2	0.718482	0.04759
HP1BP3	heterochromatin protein 1, binding protein 3	0.350996	0.0407562
HRH3	histamine receptor H3	0.663801	0.0424512
HSDL1	hydroxysteroid dehydrogenase like 1	-1.12127	0.027864
HSP90AA5P	heat shock protein 90kDa alpha (cytosolic), class A member 5, pseudogene	-0.649266	0.0383696
HSP90AB3P	heat shock protein 90kDa alpha (cytosolic), class B member 3, pseudogene	-0.905639	0.042446
HSP90AB4P	heat shock protein 90kDa alpha (cytosolic), class B member 4, pseudogene	-1.71115	0.000105471
HSPA12B	heat shock 70kD protein 12B	1.15757	0.00624089
HSPA1A	heat shock 70kDa protein 1A	-0.680475	0.0342983
HSPB2	heat shock 27kDa protein 2	-1.44324	0.00835956
HTR1D	5-hydroxytryptamine (serotonin) receptor 1D, G protein-coupled	0.866051	0.0376529
HTRA2	HtrA serine peptidase 2	-0.705517	0.0206006
IGHE	immunoglobulin heavy constant epsilon	1.23051	0.0323436
IGHV3-38	immunoglobulin heavy variable 3-38 (non-functional)	0.694442	0.0139355
IGKV1D-42	immunoglobulin kappa variable 1D-42 (non-functional)	1.09226	0.0489601
IGKV1D-8	immunoglobulin kappa variable 1D-8	0.70252	0.0460189
IGKV2D-40	immunoglobulin kappa variable 2D-40	1.06294	0.00924774
IGLV3-12	immunoglobulin lambda variable 3-12	1.30253	0.00726237
IGLV3-32	immunoglobulin lambda variable 3-32 (non-functional)	1.22631	0.0286745
IGSF6	immunoglobulin superfamily, member 6	-0.468547	0.0219165
IGSF9B	immunoglobulin superfamily, member 9B	1.52964	0.0140057
IKBKAP	inhibitor of kappa light polypeptide gene enhancer in B-cells, kinase complex-associated protein	-0.977342	0.0246939
IL17RA	interleukin 17 receptor A	-0.711242	0.0445115
IL1RN	interleukin 1 receptor antagonist	-0.849477	0.00159525
IL3	interleukin 3	1.14243	0.0252598
IL9	interleukin 9	0.721801	0.0232098
ING4	inhibitor of growth family, member 4	0.617227	0.0156576
INHA	inhibin, alpha	1.00224	0.00513424
INO80	INO80 complex subunit	-1.28965	0.0127691
INPP4B	inositol polyphosphate-4-phosphatase type II B	0.922072	0.0288999
INSL3	insulin-like 3 (Leydig cell)	1.13886	0.0172288
IPO11	importin 11	0.577763	0.0222332
ITGA3	integrin, alpha 3 (antigen CD49C, alpha 3 subunit of VLA-3 receptor)	-0.329567	0.0231232
ITGA7	integrin, alpha 7	1.25879	0.0473272
ITGB5	integrin, beta 5	-0.657329	0.0282906
JTB	jumping translocation breakpoint	0.265611	0.0176554
JUP	junction plakoglobin	-1.19645	0.012547
KANSL2	KAT8 regulatory NSL complex subunit 2	0.559457	0.0414475
KAT6A	K(lysine) acetyltransferase 6A	-0.580001	0.0114785
KCNA10	potassium channel, voltage gated shaker related subfamily A, member 10	1.14902	0.0195007
KCNE1	potassium channel, voltage gated subfamily E regulatory beta subunit 1	-1.19121	0.0288999
KCNG3	potassium channel, voltage gated modifier subfamily G, member 3	-0.800164	0.0246939
KCNG4	potassium channel, voltage gated modifier subfamily G, member 4	1.13609	0.00199454
KCNJ5	potassium channel, inwardly rectifying subfamily J, member 5	-1.10219	0.0332935
KCNMA1	potassium channel, calcium activated large conductance subfamily M alpha, member 1	-1.27572	0.0132667
KCNV1	potassium channel, voltage gated modifier subfamily V, member 1	1.26606	0.00543847
KCTD8	potassium channel tetramerization domain containing 8	-0.993682	0.0317487
KIAA0100	KIAA0100	-0.371474	0.0321484
KIAA0101	KIAA0101	0.617794	0.0230607
KIAA0319	KIAA0319	1.21042	0.0142765
KIAA0319L	KIAA0319-like	-0.502332	0.0464401
KIAA1522	KIAA1522	0.887072	0.0177307
KIAA1551	KIAA1551	-0.94997	0.0219165
KIF18B	kinesin family member 18B	0.986513	0.0281017
KIF1B	kinesin family member 1B	-0.418399	0.0330264
KIFC1	kinesin family member C1	1.54321	0.000279103
KIZ	kizuna centrosomal protein	-1.0429	0.0266981
KLHL24	kelch-like family member 24	-0.537051	0.0499043
KLK15	kallikrein-related peptidase 15	1.21005	0.0151908
KMT2E	lysine (K)-specific methyltransferase 2E	-0.605419	0.0266437
KNSTRN	kinetochore-localized astrin/SPAG5 binding protein	0.721629	0.00444192
KPNA2	karyopherin alpha 2 (RAG cohort 1, importin alpha 1)	0.470908	0.00528822
KRT18	keratin 18, type I	0.861603	0.0370945
KRTAP1-3	keratin associated protein 1-3	0.90529	0.0193359
KRTAP10-9	keratin associated protein 10-9	1.07145	0.00444192
KRTAP19-8	keratin associated protein 19-8	0.597471	0.0243415
KRTAP2-3	keratin associated protein 2-3	0.984463	0.03926
KRTAP27-1	keratin associated protein 27-1	0.678475	0.035176
KRTAP4-1	keratin associated protein 4-1	0.678308	0.0219165
KRTAP4-4	keratin associated protein 4-4	0.928457	0.0037508
LAD1	ladinin 1	1.08727	0.0263982
LAMC3	laminin, gamma 3	0.81996	0.0110337
LAMTOR5	late endosomal/lysosomal adaptor, MAPK and MTOR activator 5	-0.495667	0.019794
LARP4	La ribonucleoprotein domain family, member 4	-0.443286	0.0439386
LEMD3	LEM domain containing 3	-0.579949	0.044276
LEPR	leptin receptor	-1.0462	0.00451109
LGALS12	lectin, galactoside-binding, soluble, 12	1.67354	0.000499444
LGMN	legumain	-0.323311	0.0296826
LIM2	lens intrinsic membrane protein 2, 19kDa	0.982021	0.0136298
LIMD2	LIM domain containing 2	0.698555	0.042018
LINC01205	long intergenic non-protein coding RNA 1205	-1.07894	0.0489677
LINC01521	long intergenic non-protein coding RNA 1521	-0.966446	0.0143555
LINC01578	long intergenic non-protein coding RNA 1578	-0.449949	0.0233811
LMAN2	lectin, mannose-binding 2	0.286418	0.0452393
LMO7DN	LMO7 downstream neighbor	-1.28672	0.00242162
LMOD2	leiomodin 2 (cardiac)	1.02414	0.00628035
LOC100130370	uncharacterized LOC100130370	1.13775	0.0285427
LOC105371242	peptidyl-prolyl cis-trans isomerase A-like 4G	-1.69393	0.00310258
LOC149950	uncharacterized LOC149950	0.95258	0.0200611
LOC646938	TBC1 domain family, member 2B pseudogene	-1.07025	0.0152442
LOC653653	adaptor-related protein complex 1, sigma 2 subunit pseudogene	-0.779197	0.0294163
LPAL2	lipoprotein, Lp(a)-like 2, pseudogene	-1.01702	0.0467978
LPL	lipoprotein lipase	-1.45957	0.00195955
LPP	LIM domain containing preferred translocation partner in lipoma	-0.532307	0.00874972
LRP1B	low density lipoprotein receptor-related protein 1B	0.73953	0.0463893
LSM12	LSM12 homolog	0.332791	0.0168553
LSM4	LSM4 homolog, U6 small nuclear RNA and mRNA degradation associated	0.715125	0.00159525
LSP1	lymphocyte-specific protein 1	-0.682815	0.0381312
LSP1P3	lymphocyte-specific protein 1 pseudogene 3	-1.55501	0.0174472
LST1	leukocyte specific transcript 1	0.51885	0.0016839
LVRN	laeverin	-0.930121	0.0132479
LY6G6C	lymphocyte antigen 6 complex, locus G6C	0.965567	0.0294163
LYPD2	LY6/PLAUR domain containing 2	-1.24459	0.0333071
LYRM1	LYR motif containing 1	-1.42122	0.00374614
LYST	lysosomal trafficking regulator	-0.764498	0.0246939
M1AP	meiosis 1 associated protein	0.830287	0.0474923
M6PR	mannose-6-phosphate receptor (cation dependent)	0.328939	0.0315785
MAD2L1	MAD2 mitotic arrest deficient-like 1 (yeast)	0.658313	0.0296842
MANBA	mannosidase, beta A, lysosomal	-0.679006	0.0189225
MAP3K5	mitogen-activated protein kinase kinase kinase 5	-0.874132	0.0476906
MAP4	microtubule-associated protein 4	-0.976823	0.00393645
MAP7D3	MAP7 domain containing 3	0.542596	0.0375169
MAPK12	mitogen-activated protein kinase 12	-1.17859	0.0217379
MAPKAPK3	mitogen-activated protein kinase-activated protein kinase 3	0.361409	0.0260163
MAX	MYC associated factor X	-0.489648	0.00202763
MBD2	methyl-CpG binding domain protein 2	0.322881	0.0222658
MCF2	MCF.2 cell line derived transforming sequence	0.885609	0.0179169
MCM2	minichromosome maintenance complex component 2	0.598385	0.0200785
MCM4	minichromosome maintenance complex component 4	0.474801	0.0447424
MCM7	minichromosome maintenance complex component 7	0.702929	0.0209935
MED10	mediator complex subunit 10	0.368175	0.0286745
MED16	mediator complex subunit 16	0.616971	0.00233121
MEGF10	multiple EGF-like-domains 10	0.902242	0.0286745
METTL15	methyltransferase like 15	-0.996466	0.0306149
METTL23	methyltransferase like 23	0.375293	0.0453744
MFSD11	major facilitator superfamily domain containing 11	-1.23227	0.0295232
MFSD6	major facilitator superfamily domain containing 6	-0.785035	0.0279902
MGA	MGA, MAX dimerization protein	-1.22425	0.0402004
MGAT4A	mannosyl (alpha-1,3-)-glycoprotein beta-1,4-N-acetylglucosaminyltransferase, isozyme A	-0.54027	0.0252598
MGAT4D	MGAT4 family, member D	0.877992	0.0321781
MGST1	microsomal glutathione S-transferase 1	-1.18718	0.0252857
MGST3	microsomal glutathione S-transferase 3	-0.400448	0.0464401
MIA2	melanoma inhibitory activity 2	0.847617	0.0314689
MIIP	migration and invasion inhibitory protein	0.712688	0.0464401
MKI67	marker of proliferation Ki-67	0.763697	0.00430469
MMP15	matrix metallopeptidase 15 (membrane-inserted)	-0.989837	0.0499736
MNS1	meiosis-specific nuclear structural 1	1.36497	0.0139355
MNX1	motor neuron and pancreas homeobox 1	-0.827598	0.00503615
MOAP1	modulator of apoptosis 1	-0.634307	0.0176352
MOK	MOK protein kinase	1.21039	0.0122208
MORN2	MORN repeat containing 2	-1.28369	0.00159525
MPP6	membrane protein, palmitoylated 6 (MAGUK p55 subfamily member 6)	1.21922	0.0151908
MPV17	MpV17 mitochondrial inner membrane protein	-0.793789	0.00496098
MR1	major histocompatibility complex, class I-related	-0.931172	0.00186765
MRPL15	mitochondrial ribosomal protein L15	-0.683398	0.0195778
MRPS14	mitochondrial ribosomal protein S14	0.499109	0.0120709
MRPS16	mitochondrial ribosomal protein S16	0.376673	0.0016839
MS4A6A	membrane-spanning 4-domains, subfamily A, member 6A	-0.459186	0.0272645
MS4A6E	membrane-spanning 4-domains, subfamily A, member 6E	0.898106	0.0243335
MSL2	male-specific lethal 2 homolog (Drosophila)	-0.753069	0.000860133
MSTO1	misato 1, mitochondrial distribution and morphology regulator	-0.99969	0.00059314
MTA2	metastasis associated 1 family, member 2	0.534702	0.00219838
MTAP	methylthioadenosine phosphorylase	-1.01289	0.0419014
MTHFR	methylenetetrahydrofolate reductase (NAD(P)H)	0.769117	0.00546594
MTMR9	myotubularin related protein 9	-1.28056	0.027189
MTRNR2L13	MT-RNR2-like 13	-0.903003	0.0250332
MTRNR2L5	MT-RNR2-like 5	-1.02617	0.0104949
MUC13	mucin 13, cell surface associated	0.816999	0.0444583
MUC6	mucin 6, oligomeric mucus/gel-forming	1.10458	0.0190907
MYEOV	myeloma overexpressed	1.1389	0.00507705
MYL1	myosin, light chain 1, alkali; skeletal, fast	-0.716784	0.00767625
MYL6B	myosin, light chain 6B, alkali, smooth muscle and non-muscle	-0.766797	0.0163663
MYLIP	myosin regulatory light chain interacting protein	-0.611209	0.0341869
MYO1E	myosin IE	-0.705611	0.0136456
MYOD1	myogenic differentiation 1	0.971288	0.0296842
MYRF	myelin regulatory factor	-1.80869	0.000317201
MZT2A	mitotic spindle organizing protein 2A	0.505607	0.0224638
N6AMT1	N-6 adenine-specific DNA methyltransferase 1 (putative)	-1.24107	0.015455
NAA15	N(alpha)-acetyltransferase 15, NatA auxiliary subunit	-0.527221	0.0177787
NACAP1	nascent-polypeptide-associated complex alpha polypeptide pseudogene 1	-1.28102	0.0489601
NAE1	NEDD8 activating enzyme E1 subunit 1	0.351512	0.0420175
NAP1L1	nucleosome assembly protein 1-like 1	-0.453245	0.0367098
NBL1	neuroblastoma 1, DAN family BMP antagonist	-0.787742	0.0470223
NBPF1	neuroblastoma breakpoint family, member 1	-0.572809	0.013736
NBPF14	neuroblastoma breakpoint family, member 14	-0.362072	0.0156576
NBPF20	neuroblastoma breakpoint family, member 20	-0.703817	8.95552e-05
NBPF26	neuroblastoma breakpoint family, member 26	-0.926877	0.00912854
NBPF3	neuroblastoma breakpoint family, member 3	-0.952554	0.00320169
NBR1	neighbor of BRCA1 gene 1	-0.780942	0.00674074
NCBP1	nuclear cap binding protein subunit 1, 80kDa	-1.48375	0.00119355
NCCRP1	non-specific cytotoxic cell receptor protein 1 homolog (zebrafish)	0.926209	0.0347184
NCL	nucleolin	0.516882	0.0316382
NCR2	natural cytotoxicity triggering receptor 2	1.0913	0.0092237
ND2	MTND2	-0.924545	0.00159525
ND4L	NADH dehydrogenase, subunit 4L (complex I)	-0.413257	0.0195829
NDUFAB1	NADH dehydrogenase (ubiquinone) 1, alpha/beta subcomplex, 1, 8kDa	-0.693379	0.00519432
NDUFB5	NADH dehydrogenase (ubiquinone) 1 beta subcomplex, 5, 16kDa	0.39724	0.0199284
NEDD4L	neural precursor cell expressed, developmentally down-regulated 4-like, E3 ubiquitin protein ligase	-1.21909	0.0407562
NEK2	NIMA-related kinase 2	1.65674	0.00105605
NEK7	NIMA-related kinase 7	-1.035	0.0179907
NELFA	negative elongation factor complex member A	0.591925	0.0263982
NELL1	neural EGFL like 1	1.02029	0.00109175
NES	nestin	-1.19748	0.0177307
NETO1	neuropilin (NRP) and tolloid (TLL)-like 1	0.750019	0.00769166
NEURL1	neuralized E3 ubiquitin protein ligase 1	1.03892	0.00897028
NFE2L1	nuclear factor, erythroid 2-like 1	-0.426001	0.0383496
NHS	Nance-Horan syndrome (congenital cataracts and dental anomalies)	-0.888474	0.00281908
NIFK	nucleolar protein interacting with the FHA domain of MKI67	0.401007	0.0347184
NINJ1	ninjurin 1	-0.515293	0.00364797
NKX2-8	NK2 homeobox 8	0.938213	0.028454
NLE1	notchless homolog 1 (Drosophila)	1.006	0.0270294
NLRC3	NLR family, CARD domain containing 3	1.13026	0.00340505
NME2P1	NME/NM23 nucleoside diphosphate kinase 2 pseudogene 1	-0.47372	0.0453744
NOP10	NOP10 ribonucleoprotein	-0.494322	0.00137982
NOTCH2	notch 2	-0.425107	0.0485786
NOTCH2NL	notch 2 N-terminal like	-0.404437	0.0346965
NOTO	notochord homeobox	1.10622	0.0157631
NOX4	NADPH oxidase 4	0.658449	0.0176352
NPC1	Niemann-Pick disease, type C1	-0.772864	0.000451407
NPIPA1	nuclear pore complex interacting protein family, member A1	-0.637354	0.0450069
NPIPB4	nuclear pore complex interacting protein family, member B4	-0.488322	0.0163663
NPM3	nucleophosmin/nucleoplasmin 3	0.425069	0.0249803
NR3C2	nuclear receptor subfamily 3, group C, member 2	-0.870045	0.0120617
NRD1	nardilysin (N-arginine dibasic convertase)	0.43527	0.0466206
NRP2	neuropilin 2	-0.725059	0.00025688
NSFL1C	NSFL1 (p97) cofactor (p47)	0.308847	0.0414043
NSMF	NMDA receptor synaptonuclear signaling and neuronal migration factor	0.690017	0.0437472
NT5C2	5'-nucleotidase, cytosolic II	-0.649912	0.0476906
NT5DC1	5'-nucleotidase domain containing 1	-1.10319	0.0448504
NTAN1	N-terminal asparagine amidase	-0.760691	0.0478508
NUDT4	nudix (nucleoside diphosphate linked moiety X)-type motif 4	-0.420626	0.020545
NUP160	nucleoporin 160kDa	-0.865748	0.0280601
NUP54	nucleoporin 54kDa	-1.00733	0.0246939
NUS1	NUS1 dehydrodolichyl diphosphate synthase subunit	-0.518376	0.0263982
NUSAP1	nucleolar and spindle associated protein 1	0.752926	0.013736
OARD1	O-acyl-ADP-ribose deacylase 1	-0.563273	0.0346667
ODF2	outer dense fiber of sperm tails 2	0.695906	0.026718
OGFRL1	opioid growth factor receptor-like 1	-0.506577	0.023483
OLR1	oxidized low density lipoprotein (lectin-like) receptor 1	0.436208	0.0219165
OPRD1	opioid receptor, delta 1	0.945839	0.000816922
OR10A5	olfactory receptor, family 10, subfamily A, member 5	1.0064	0.0217379
OR10AD1	olfactory receptor, family 10, subfamily AD, member 1	1.11726	0.00101012
OR10G2	olfactory receptor, family 10, subfamily G, member 2	1.32412	0.0202965
OR10Q1	olfactory receptor, family 10, subfamily Q, member 1	-1.00686	0.00845063
OR11G2	olfactory receptor, family 11, subfamily G, member 2	0.662806	0.0198613
OR11H2	olfactory receptor, family 11, subfamily H, member 2	1.34116	0.00489393
OR12D3	olfactory receptor, family 12, subfamily D, member 3	0.668209	0.0441465
OR14I1	olfactory receptor, family 14, subfamily I, member 1	0.875755	0.0439386
OR2L2	olfactory receptor, family 2, subfamily L, member 2	1.08077	0.0447585
OR4C15	olfactory receptor, family 4, subfamily C, member 15	1.4699	0.0159431
OR4C5	olfactory receptor, family 4, subfamily C, member 5 (gene/pseudogene)	0.955333	0.027864
OR51A1P	olfactory receptor, family 51, subfamily A, member 1 pseudogene	0.776481	0.0453744
OR51H1	olfactory receptor, family 51, subfamily H, member 1	1.23835	0.0346965
OR52L2P	olfactory receptor, family 52, subfamily L, member 2 pseudogene	-0.73435	0.0389819
OR5B12	olfactory receptor, family 5, subfamily B, member 12	0.84972	0.0226148
OR6J1	olfactory receptor, family 6, subfamily J, member 1 (gene/pseudogene)	0.748331	0.0420175
OR6N1	olfactory receptor, family 6, subfamily N, member 1	0.883447	0.0168234
OR7D4	olfactory receptor, family 7, subfamily D, member 4	0.993347	0.0367615
OR8B2	olfactory receptor, family 8, subfamily B, member 2	1.0833	0.00540969
OR9A1P	olfactory receptor, family 9, subfamily A, member 1 pseudogene	-0.794131	0.0390772
ORAI3	ORAI calcium release-activated calcium modulator 3	-1.00489	0.0352768
OSTM1	osteopetrosis associated transmembrane protein 1	-0.461191	0.0476906
OSTN	osteocrin	0.76944	0.0464401
OTOF	otoferlin	1.27986	0.00233121
OTP	orthopedia homeobox	0.967412	0.0206006
PA2G4	proliferation-associated 2G4, 38kDa	-0.45992	0.0202619
PABPC3	poly(A) binding protein, cytoplasmic 3	-1.87965	0.0115815
PALLD	palladin, cytoskeletal associated protein	0.39119	0.0450913
PARN	poly(A)-specific ribonuclease	-0.674121	0.0476906
PCBP1	poly(rC) binding protein 1	-0.35974	0.0365093
PCDHB4	protocadherin beta 4	-0.868519	0.0399278
PCMT1	protein-L-isoaspartate (D-aspartate) O-methyltransferase	-0.697696	0.0332935
PCOLCE-AS1	PCOLCE antisense RNA 1	0.932377	0.0387277
PDCD6IP	programmed cell death 6 interacting protein	-1.31841	0.0116531
PDE6A	phosphodiesterase 6A, cGMP-specific, rod, alpha	-0.711409	0.0479468
PDGFC	platelet derived growth factor C	-1.45052	0.0168966
PDK4	pyruvate dehydrogenase kinase, isozyme 4	-0.880679	0.0466188
PDXDC1	pyridoxal-dependent decarboxylase domain containing 1	0.665634	0.0420347
PDXK	pyridoxal (pyridoxine, vitamin B6) kinase	-0.452172	0.00540969
PDZK1IP1	PDZK1 interacting protein 1	0.807479	0.0464401
PEA15	phosphoprotein enriched in astrocytes 15	-0.497012	0.0116531
PER3	period circadian clock 3	-1.09463	0.0383696
PFAS	phosphoribosylformylglycinamidine synthase	0.636577	0.00532537
PFDN2	prefoldin subunit 2	0.406721	0.0151374
PFKFB2	6-phosphofructo-2-kinase/fructose-2,6-biphosphatase 2	0.768539	0.0176352
PGLYRP4	peptidoglycan recognition protein 4	0.960039	0.0111662
PHF11	PHD finger protein 11	-0.82335	0.00532537
PHF19	PHD finger protein 19	0.731313	0.00436603
PHYKPL	5-phosphohydroxy-L-lysine phospho-lyase	-0.643977	0.0177307
PI4KA	phosphatidylinositol 4-kinase, catalytic, alpha	-0.845561	0.0213563
PIK3AP1	phosphoinositide-3-kinase adaptor protein 1	0.359342	0.0219165
PIK3C2A	phosphatidylinositol-4-phosphate 3-kinase, catalytic subunit type 2 alpha	-0.451598	0.00920399
PIK3C2G	phosphatidylinositol-4-phosphate 3-kinase, catalytic subunit type 2 gamma	1.19131	0.0366634
PIK3C3	phosphatidylinositol 3-kinase, catalytic subunit type 3	-1.26662	0.011578
PIK3R1	phosphoinositide-3-kinase, regulatory subunit 1 (alpha)	-0.512783	0.0473272
PIP4K2A	phosphatidylinositol-5-phosphate 4-kinase, type II, alpha	0.337485	0.0286745
PKP4	plakophilin 4	0.936116	0.0147684
PLA2G16	phospholipase A2, group XVI	-0.473395	0.0476906
PLCB2	phospholipase C, beta 2	-0.508793	0.0219165
PLCZ1	phospholipase C, zeta 1	0.80268	0.0321254
PLEKHA1	pleckstrin homology domain containing, family A (phosphoinositide binding specific) member 1	-0.461001	0.0112111
PLEKHG5	pleckstrin homology domain containing, family G (with RhoGef domain) member 5	-1.38609	0.0231237
PLEKHO1	pleckstrin homology domain containing, family O member 1	-0.434859	0.0250332
PLIN3	perilipin 3	0.571525	0.0200785
PLK1	polo-like kinase 1	0.63579	0.00553626
PLOD1	procollagen-lysine, 2-oxoglutarate 5-dioxygenase 1	0.302323	0.0462611
PLXNB3	plexin B3	1.30255	0.0132861
PLXNC1	plexin C1	-0.645682	0.000451332
PMS2	PMS1 homolog 2, mismatch repair system component	-1.05461	0.0219036
PMS2P5	PMS1 homolog 2, mismatch repair system component pseudogene 5	-0.847539	0.0111662
PNLIP	pancreatic lipase	1.27595	0.00163055
POLD2	polymerase (DNA directed), delta 2, accessory subunit	0.79207	0.00586184
POLD4	polymerase (DNA-directed), delta 4, accessory subunit	-1.06624	0.00159525
POLE2	polymerase (DNA directed), epsilon 2, accessory subunit	1.0831	0.00526143
POLH	polymerase (DNA directed), eta	0.563539	0.0135953
POLR1D	polymerase (RNA) I polypeptide D, 16kDa	-0.805442	0.0373342
POLR2B	polymerase (RNA) II (DNA directed) polypeptide B, 140kDa	-0.362686	0.0294163
POLR2D	polymerase (RNA) II (DNA directed) polypeptide D	0.697883	0.012547
POLR2E	polymerase (RNA) II (DNA directed) polypeptide E, 25kDa	0.431979	0.0280601
POLR2F	polymerase (RNA) II (DNA directed) polypeptide F	0.304057	0.046761
POLR3H	polymerase (RNA) III (DNA directed) polypeptide H (22.9kD)	-0.950175	0.0494282
POMGNT2	protein O-linked mannose N-acetylglucosaminyltransferase 2 (beta 1,4-)	-1.1902	0.00835956
POMT1	protein-O-mannosyltransferase 1	-1.12953	0.0357148
PON2	paraoxonase 2	-1.16993	0.00374614
POU2F2	POU class 2 homeobox 2	1.156	0.00769435
PPBP	pro-platelet basic protein (chemokine (C-X-C motif) ligand 7)	0.941323	0.0250157
PPIAL4A	peptidylprolyl isomerase A (cyclophilin A)-like 4A	-0.93162	0.0300276
PPIAL4C	peptidylprolyl isomerase A (cyclophilin A)-like 4C	-1.35801	0.000398232
PPIAL4E	peptidylprolyl isomerase A (cyclophilin A)-like 4E	-1.77016	0.0129271
PPIAL4F	peptidylprolyl isomerase A (cyclophilin A)-like 4F	-2.04904	0.0152945
PPIAL4G	peptidylprolyl isomerase A (cyclophilin A)-like 4G	-1.20178	0.00430469
PPIL4	peptidylprolyl isomerase (cyclophilin)-like 4	0.57469	0.0139212
PPIP5K1	diphosphoinositol pentakisphosphate kinase 1	1.13428	0.0162166
PPIP5K2	diphosphoinositol pentakisphosphate kinase 2	-0.481996	0.0442453
PPM1N	protein phosphatase, Mg2+/Mn2+ dependent, 1N (putative)	-1.24771	0.0214125
PPP4R4	protein phosphatase 4, regulatory subunit 4	0.958005	0.00233121
PQLC2L	PQ loop repeat containing 2-like	0.896483	0.0232098
PRC1-AS1	PRC1 antisense RNA 1	1.1851	0.0090098
PRDM8	PR domain containing 8	0.988425	0.0399278
PRDX1	peroxiredoxin 1	-0.392911	0.0249595
PRDX4	peroxiredoxin 4	0.516328	0.0281017
PRKACB	protein kinase, cAMP-dependent, catalytic, beta	-1.65373	0.00874137
PRKCE	protein kinase C, epsilon	-1.0006	0.0135953
PRLHR	prolactin releasing hormone receptor	0.654768	0.0461155
PRPF3	pre-mRNA processing factor 3	0.524148	0.0476849
PRPF39	pre-mRNA processing factor 39	1.07289	0.032711
PRPF40A	PRP40 pre-mRNA processing factor 40 homolog A	0.412245	0.0385013
PRPF8	pre-mRNA processing factor 8	-0.68878	0.043286
PRPH	peripherin	0.908901	0.0385013
PRPSAP2	phosphoribosyl pyrophosphate synthetase-associated protein 2	-0.600128	0.0379646
PRR15L	proline rich 15-like	1.18122	0.0262584
PRR22	proline rich 22	1.38971	0.00631587
PRR26	proline rich 26	1.1316	0.0419482
PRR29	proline rich 29	-1.44357	0.0114951
PRRG3	proline rich Gla (G-carboxyglutamic acid) 3 (transmembrane)	0.84378	0.0108827
PRSS46	protease, serine, 46	0.623414	0.0317487
PSMC1	proteasome 26S subunit, ATPase 1	0.602	0.000508284
PSMC2	proteasome 26S subunit, ATPase 2	-0.537473	0.0295555
PSMC3IP	PSMC3 interacting protein	1.22658	0.00119355
PSME1	proteasome activator subunit 1	0.553822	0.00159525
PSPN	persephin	1.2039	0.0262957
PTX4	pentraxin 4, long	0.893032	0.0260163
PURA	purine-rich element binding protein A	-0.627697	0.0248262
PVRL3	poliovirus receptor-related 3	-1.04342	0.0317487
PYHIN1	pyrin and HIN domain family, member 1	-0.881101	0.0252857
PZP	pregnancy-zone protein	-0.5975	0.00132281
QARS	glutaminyl-tRNA synthetase	-0.450422	0.0347184
RAB1C	RAB1C, member RAS oncogene family pseudogene	-1.16054	0.0398986
RAB24	RAB24, member RAS oncogene family	-0.95703	0.0347184
RAB34	RAB34, member RAS oncogene family	0.555242	0.013736
RAB3GAP2	RAB3 GTPase activating protein subunit 2 (non-catalytic)	-0.519911	0.0132667
RAB42	RAB42, member RAS oncogene family	-0.668889	0.00320169
RAB5B	RAB5B, member RAS oncogene family	-1.54929	0.00230772
RACGAP1	Rac GTPase activating protein 1	0.848411	0.00117244
RAD51AP2	RAD51 associated protein 2	0.831373	0.0441044
RAN	RAN, member RAS oncogene family	-0.366574	0.0219165
RANBP1	RAN binding protein 1	0.586102	0.0170742
RANBP6	RAN binding protein 6	-1.05067	0.0429644
RARRES1	retinoic acid receptor responder (tazarotene induced) 1	-0.827064	0.00399186
RARS	arginyl-tRNA synthetase	0.404897	0.0420175
RASAL2	RAS protein activator like 2	-1.04906	0.00190032
RASGRP3	RAS guanyl releasing protein 3 (calcium and DAG-regulated)	-0.575443	0.000395712
RASL10B	RAS-like, family 10, member B	1.27297	0.00869294
RASSF2	Ras association (RalGDS/AF-6) domain family member 2	-0.652263	0.0381735
RAVER2	ribonucleoprotein, PTB-binding 2	0.863754	0.0219165
RAX2	retina and anterior neural fold homeobox 2	0.913777	0.0248262
RBBP7	retinoblastoma binding protein 7	0.444356	0.021136
RBFOX3	RNA binding protein, fox-1 homolog (C. elegans) 3	1.1403	0.0321219
RBM17	RNA binding motif protein 17	0.561985	0.0447225
RBM41	RNA binding motif protein 41	0.567554	0.0285427
RBMS3	RNA binding motif, single stranded interacting protein 3	0.814704	0.0116965
RBMX	RNA binding motif protein, X-linked	0.48747	0.0318919
RDH5	retinol dehydrogenase 5 (11-cis/9-cis)	0.920953	0.0044121
RENBP	renin binding protein	-0.96499	0.0407562
RFX5	regulatory factor X, 5 (influences HLA class II expression)	-0.740462	0.00103951
RGS16	regulator of G-protein signaling 16	0.754262	0.046064
RHOA	ras homolog family member A	0.40303	0.00809391
RNASE2	ribonuclease, RNase A family, 2 (liver, eosinophil-derived neurotoxin)	1.22093	0.0024888
RNASEH1	ribonuclease H1	0.567585	0.0238092
RNASEH2A	ribonuclease H2, subunit A	0.809474	0.000395712
RNF114	ring finger protein 114	-1.05085	0.000656182
RNF121	ring finger protein 121	-0.949284	0.020231
RNF13	ring finger protein 13	-0.791028	0.000110019
RNF152	ring finger protein 152	0.745738	0.0202031
RNF4	ring finger protein 4	0.374804	0.0240108
RNPS1	RNA binding protein S1, serine-rich domain	0.41789	0.0414475
RNU6-1	RNA, U6 small nuclear 1	-0.828935	0.0122572
ROBO4	roundabout guidance receptor 4	0.964014	0.0120166
ROCK2	Rho-associated, coiled-coil containing protein kinase 2	-0.868919	0.0204035
ROR2	receptor tyrosine kinase-like orphan receptor 2	-1.136	0.0383496
RPA1	replication protein A1, 70kDa	0.53862	0.00443488
RPAP2	RNA polymerase II associated protein 2	-1.0348	0.019794
RPEL1	ribulose-5-phosphate-3-epimerase-like 1	-2.06374	0.00571643
RPH3AL	rabphilin 3A-like (without C2 domains)	-1.0093	0.0132667
RPL13A	ribosomal protein L13a	0.374761	0.023483
RPL13AP20	ribosomal protein L13a pseudogene 20	-1.79422	0.00199454
RPL14	ribosomal protein L14	-0.354746	0.00553626
RPL23AP5	ribosomal protein L23a pseudogene 5	-1.18969	0.0024888
RPL38	ribosomal protein L38	-0.320631	0.0319872
RPL39L	ribosomal protein L39-like	0.520625	0.028454
RPL41P1	ribosomal protein L41 pseudogene 1	-0.328465	0.0202619
RPLP0	ribosomal protein, large, P0	-0.369168	0.0292352
RPS8	ribosomal protein S8	-0.420757	0.00361896
RPSA	ribosomal protein SA	0.307177	0.0476849
RPSAP58	ribosomal protein SA pseudogene 58	-0.52761	0.0285427
RPUSD1	RNA pseudouridylate synthase domain containing 1	-0.906418	0.0288999
RRM2	ribonucleotide reductase M2	0.79848	0.0266921
RRP15	ribosomal RNA processing 15 homolog	-0.743433	0.0123432
RSAD1	radical S-adenosyl methionine domain containing 1	-0.979835	0.00156169
RSPO1	R-spondin 1	0.584384	0.0356576
RTN4	reticulon 4	-0.909091	0.000538154
RTN4RL2	reticulon 4 receptor-like 2	0.884208	0.0244071
RUSC1-AS1	RUSC1 antisense RNA 1	-0.880503	0.0441465
S100A10	S100 calcium binding protein A10	-0.562878	0.0155204
S100A9	S100 calcium binding protein A9	0.585454	0.0420233
S100PBP	S100P binding protein	-1.04637	0.0286745
SAMSN1	SAM domain, SH3 domain and nuclear localization signals 1	-0.656158	0.0162078
SAT1	spermidine/spermine N1-acetyltransferase 1	-0.295045	0.0310468
SCARB2	scavenger receptor class B, member 2	-0.676143	0.0024888
SCART1	scavenger receptor protein family member	1.00863	0.0440651
SCFD1	sec1 family domain containing 1	-0.485913	0.0116531
SCGB2B2	secretoglobin, family 2B, member 2	0.874978	0.0176352
SCGN	secretagogin, EF-hand calcium binding protein	0.835774	0.0141038
SCN3A	sodium channel, voltage gated, type III alpha subunit	1.11235	0.0140423
SCNM1	sodium channel modifier 1	0.562553	0.0116531
SCRG1	stimulator of chondrogenesis 1	0.867662	0.0246939
SCRIB	scribbled planar cell polarity protein	0.932038	0.0419482
SCYL1	SCY1-like, kinase-like 1	-0.497747	0.00912854
SDHA	succinate dehydrogenase complex, subunit A, flavoprotein (Fp)	-0.860396	0.00159525
SEC24A	SEC24 homolog A, COPII coat complex component	-1.51382	0.00113279
SEC62	SEC62 homolog, preprotein translocation factor	-0.650601	0.00628035
SEMA3A	sema domain, immunoglobulin domain (Ig), short basic domain, secreted, (semaphorin) 3A	-1.50308	0.0018547
SEMA4D	sema domain, immunoglobulin domain (Ig), transmembrane domain (TM) and short cytoplasmic domain, (semaphorin) 4D	0.848065	0.0330264
SEPP1	selenoprotein P, plasma, 1	-0.508752	0.010834
SERINC3	serine incorporator 3	-0.429728	0.0347184
SERP1	stress-associated endoplasmic reticulum protein 1	-0.530924	0.00786941
SERPINA5	serpin peptidase inhibitor, clade A (alpha-1 antiproteinase, antitrypsin), member 5	0.857349	0.0485904
SERTAD4	SERTA domain containing 4	0.871672	0.0263982
SETD8	SET domain containing (lysine methyltransferase) 8	0.418781	0.0474923
SETDB1	SET domain, bifurcated 1	-1.59881	0.000291705
SETX	senataxin	-0.483458	0.00105605
SEZ6L	seizure related 6 homolog (mouse)-like	1.14198	0.00532537
SEZ6L2	seizure related 6 homolog (mouse)-like 2	-0.73376	0.036481
SF3A1	splicing factor 3a, subunit 1, 120kDa	-0.412908	0.0254173
SFT2D1	SFT2 domain containing 1	-0.861371	0.00200885
SFT2D2	SFT2 domain containing 2	-0.644248	0.0216629
SFTPC	surfactant protein C	0.73427	0.0280551
SGMS1	sphingomyelin synthase 1	-1.37935	0.000279103
SH2D4B	SH2 domain containing 4B	1.23808	0.0323436
SH3BGRL	SH3 domain binding glutamate-rich protein like	-0.264542	0.0464401
SHOC2	SHOC2 leucine-rich repeat scaffold protein	-0.836802	0.0462611
SKA2	spindle and kinetochore associated complex subunit 2	0.72964	0.0045313
SLC17A8	solute carrier family 17 (vesicular glutamate transporter), member 8	0.995889	0.046197
SLC1A2	solute carrier family 1 (glial high affinity glutamate transporter), member 2	-0.777889	0.028454
SLC1A3	solute carrier family 1 (glial high affinity glutamate transporter), member 3	-0.6265	0.0157631
SLC24A2	solute carrier family 24 (sodium/potassium/calcium exchanger), member 2	0.990527	0.0124935
SLC25A29	solute carrier family 25 (mitochondrial carnitine/acylcarnitine carrier), member 29	-0.918318	0.0256653
SLC25A33	solute carrier family 25 (pyrimidine nucleotide carrier), member 33	-0.89183	0.0371911
SLC27A4	solute carrier family 27 (fatty acid transporter), member 4	-1.07318	0.0189983
SLC30A5	solute carrier family 30 (zinc transporter), member 5	-1.06649	0.0192253
SLC33A1	solute carrier family 33 (acetyl-CoA transporter), member 1	-0.603071	0.0365279
SLC35A4	solute carrier family 35, member A4	0.409584	0.0317487
SLC38A8	solute carrier family 38, member 8	1.53366	0.000317201
SLC3A2	solute carrier family 3 (amino acid transporter heavy chain), member 2	-0.383865	0.049221
SLC45A4	solute carrier family 45, member 4	-1.45908	0.00897028
SLC5A11	solute carrier family 5 (sodium/inositol cotransporter), member 11	1.18345	0.0106665
SLC6A12	solute carrier family 6 (neurotransmitter transporter), member 12	-1.32151	0.00674074
SLC6A3	solute carrier family 6 (neurotransmitter transporter), member 3	1.01261	0.0414043
SLC7A5	solute carrier family 7 (amino acid transporter light chain, L system), member 5	0.424801	0.0275112
SLC7A7	solute carrier family 7 (amino acid transporter light chain, y+L system), member 7	-0.877201	0.0450913
SLIRP	SRA stem-loop interacting RNA binding protein	0.288058	0.0464401
SMCHD1	structural maintenance of chromosomes flexible hinge domain containing 1	-1.38604	0.00159525
SMCO4	single-pass membrane protein with coiled-coil domains 4	-1.60793	0.000888693
SMDT1	single-pass membrane protein with aspartate-rich tail 1	-0.361214	0.0466823
SMG5	SMG5 nonsense mediated mRNA decay factor	-0.841329	0.0211853
SMIM1	small integral membrane protein 1 (Vel blood group)	1.20676	0.00239307
SMIM10	small integral membrane protein 10	0.92682	0.0158781
SNCA	synuclein, alpha (non A4 component of amyloid precursor)	0.421557	0.0149192
SNCAIP	synuclein, alpha interacting protein	-1.24248	0.0176352
SNF8	SNF8, ESCRT-II complex subunit	0.434319	0.0200611
SNRK	SNF related kinase	-0.586087	0.0494406
SNRNP25	small nuclear ribonucleoprotein 25kDa (U11/U12)	0.512395	0.0018547
SNU13	SNU13 homolog, small nuclear ribonucleoprotein (U4/U6.U5)	0.372891	0.0143019
SNX29	sorting nexin 29	-0.851369	0.0328271
SNX3	sorting nexin 3	-0.396129	0.0150978
SNX6	sorting nexin 6	-0.958862	0.000169489
SOGA1	suppressor of glucose, autophagy associated 1	-1.05456	0.0266098
SORT1	sortilin 1	-0.598015	0.0338317
SOS1	son of sevenless homolog 1 (Drosophila)	-0.776435	0.0167194
SOX10	SRY (sex determining region Y)-box 10	1.18684	0.00363172
SOX30	SRY (sex determining region Y)-box 30	0.874438	0.0272788
SOX7	SRY (sex determining region Y)-box 7	-1.22603	0.0111662
SP1	Sp1 transcription factor	-0.550435	0.0151908
SP6	Sp6 transcription factor	1.05136	0.0447225
SPAG9	sperm associated antigen 9	-0.37924	0.0151693
SPATA21	spermatogenesis associated 21	1.1022	0.00847421
SPATA31E1	SPATA31 subfamily E, member 1	0.524606	0.0446237
SPC24	SPC24, NDC80 kinetochore complex component	1.23584	0.0177307
SPCS3	signal peptidase complex subunit 3	0.326352	0.0364677
SPECC1	sperm antigen with calponin homology and coiled-coil domains 1	0.560731	0.00468179
SPEF2	sperm flagellar 2	0.52112	0.041436
SPEG	SPEG complex locus	-1.22411	0.0332935
SPG20	spastic paraplegia 20 (Troyer syndrome)	-0.41433	0.0460189
SPIC	Spi-C transcription factor (Spi-1/PU.1 related)	0.701367	0.0488624
SPNS1	spinster homolog 1 (Drosophila)	-0.514696	0.0352768
SPRED2	sprouty-related, EVH1 domain containing 2	0.456432	0.0286745
SPRR1B	small proline-rich protein 1B	0.904172	0.041551
SPRR2G	small proline-rich protein 2G	1.01227	0.0244934
SRA1	steroid receptor RNA activator 1	0.59162	0.00256433
SRC	SRC proto-oncogene, non-receptor tyrosine kinase	-1.09095	0.0307873
SRGAP2	SLIT-ROBO Rho GTPase activating protein 2	0.541575	0.0255252
SRGAP2C	SLIT-ROBO Rho GTPase activating protein 2C	0.513358	0.0396626
SRRT	serrate, RNA effector molecule	0.36176	0.042446
SRSF11	serine/arginine-rich splicing factor 11	-0.401695	0.0317473
ST13P5	suppression of tumorigenicity 13 (colon carcinoma) (Hsp70 interacting protein) pseudogene 5	-2.25678	0.000656182
ST3GAL1	ST3 beta-galactoside alpha-2,3-sialyltransferase 1	-0.627128	0.0232419
STARD7	StAR-related lipid transfer (START) domain containing 7	-0.592804	0.000816922
STK24	serine/threonine kinase 24	-1.16788	0.00845063
STK32B	serine/threonine kinase 32B	1.07764	0.0246939
STK33	serine/threonine kinase 33	1.30249	0.0182372
STK38L	serine/threonine kinase 38 like	0.572112	0.0254789
STRADB	STE20-related kinase adaptor beta	-0.702482	0.0155133
STRN3	striatin, calmodulin binding protein 3	-0.909064	0.042018
STT3A	STT3A, subunit of the oligosaccharyltransferase complex (catalytic)	-0.547996	0.0138801
STX16-NPEPL1	STX16-NPEPL1 readthrough (NMD candidate)	-0.769398	0.0347184
STX4	syntaxin 4	-1.15794	0.00584164
SULT1C2	sulfotransferase family, cytosolic, 1C, member 2	-0.63884	0.0401477
SULT1C4	sulfotransferase family, cytosolic, 1C, member 4	0.521987	0.0464401
SUMO1	small ubiquitin-like modifier 1	-0.796224	0.0206001
SUMO3	small ubiquitin-like modifier 3	0.486732	0.0131798
SUSD1	sushi domain containing 1	-0.425707	0.0217379
SYNE4	spectrin repeat containing, nuclear envelope family member 4	1.02154	0.0264659
SYNGR2	synaptogyrin 2	-0.69743	0.00165448
SYNJ1	synaptojanin 1	-1.13723	0.0349369
SYT14P1	synaptotagmin XIV pseudogene 1	0.776581	0.0312592
SYT5	synaptotagmin V	1.02594	0.0321781
TAB2	TGF-beta activated kinase 1/MAP3K7 binding protein 2	-0.522868	0.00256433
TAC1	tachykinin, precursor 1	0.955834	0.00897028
TAC3	tachykinin 3	1.0108	0.0179169
TBC1D27	TBC1 domain family, member 27	1.06204	0.0260664
TBC1D28	TBC1 domain family, member 28	1.16047	0.0143209
TBC1D3G	TBC1 domain family, member 3G	-0.724464	0.0252104
TBC1D8	TBC1 domain family, member 8 (with GRAM domain)	-1.02138	0.00430469
TBX6	T-box 6	0.719516	0.0156576
TCEB2	transcription elongation factor B (SIII), polypeptide 2 (18kDa, elongin B)	0.348253	0.0366465
TCEB3C	transcription elongation factor B polypeptide 3C (elongin A3)	1.01559	0.0417839
TCEB3CL2	transcription elongation factor B polypeptide 3C-like 2	1.01559	0.0417839
TCP1	t-complex 1	0.648455	0.000850122
TCP10	t-complex 10	0.765103	0.0286745
TCP11L2	t-complex 11, testis-specific-like 2	-0.728004	0.0424512
TERF2	telomeric repeat binding factor 2	-1.01459	0.0288648
TEX264	testis expressed 264	-0.443241	0.0425109
TEX30	testis expressed 30	0.700302	0.0134418
TEX33	testis expressed 33	1.1181	0.0167194
TEX43	testis expressed 43	1.01022	0.0353996
TGIF2-C20orf24	TGIF2-C20orf24 readthrough	-0.51858	0.00244758
TIGD3	tigger transposable element derived 3	0.923483	0.0493535
TIGD5	tigger transposable element derived 5	-0.962483	0.0321781
TIMM10	translocase of inner mitochondrial membrane 10 homolog (yeast)	0.521963	0.0189225
TIMM23B	translocase of inner mitochondrial membrane 23 homolog B (yeast)	0.922781	0.0441044
TIMP1	TIMP metallopeptidase inhibitor 1	0.466364	0.0270294
TIPARP	TCDD-inducible poly(ADP-ribose) polymerase	-0.500413	0.0177307
TK1	thymidine kinase 1, soluble	1.0767	0.0320849
TLK1	tousled-like kinase 1	-1.14634	0.00265881
TLR6	toll-like receptor 6	-0.405808	0.024213
TM9SF3	transmembrane 9 superfamily member 3	-1.1189	0.011372
TMA7	translation machinery associated 7 homolog	0.325448	0.0486678
TMBIM6	transmembrane BAX inhibitor motif containing 6	-0.232389	0.0150978
TMCO1	transmembrane and coiled-coil domains 1	0.635324	0.0116531
TMEM104	transmembrane protein 104	-0.964204	0.00243176
TMEM117	transmembrane protein 117	-1.58425	0.00320169
TMEM126A	transmembrane protein 126A	-0.619436	0.019794
TMEM128	transmembrane protein 128	-1.06639	0.0129271
TMEM14A	transmembrane protein 14A	0.841544	0.0445115
TMEM14C	transmembrane protein 14C	-0.539532	0.032711
TMEM163	transmembrane protein 163	-1.22457	0.0286745
TMEM170A	transmembrane protein 170A	-0.837715	0.013736
TMEM176A	transmembrane protein 176A	-0.528327	0.0154184
TMEM190	transmembrane protein 190	1.21926	0.0163663
TMEM229A	transmembrane protein 229A	0.956859	0.0199284
TMEM239	transmembrane protein 239	1.07828	0.0024888
TMEM265	transmembrane protein 265	-0.989141	0.0266437
TMEM40	transmembrane protein 40	1.00008	0.0352768
TMEM52B	transmembrane protein 52B	0.928017	0.0450069
TMEM54	transmembrane protein 54	0.995965	0.0464601
TMEM55A	transmembrane protein 55A	0.963841	0.0376307
TMEM55B	transmembrane protein 55B	-0.595544	0.0143555
TMEM60	transmembrane protein 60	-0.908402	0.00747476
TMEM86A	transmembrane protein 86A	-0.683534	0.0437233
TNP1	transition protein 1 (during histone to protamine replacement)	1.14694	0.0454648
TNS3	tensin 3	-0.450663	0.0190812
TNXA	tenascin XA (pseudogene)	0.813637	0.0274974
TOMM22	translocase of outer mitochondrial membrane 22 homolog (yeast)	-0.916819	0.0195829
TOP1MT	topoisomerase (DNA) I, mitochondrial	-1.08346	0.0294488
TOP2A	topoisomerase (DNA) II alpha	0.940887	0.000484814
TP53	tumor protein p53	-0.718395	0.00809391
TPRG1L	tumor protein p63 regulated 1-like	-0.998697	0.0129311
TPX2	TPX2, microtubule-associated	0.776385	0.0155133
TRABD2A	TraB domain containing 2A	0.881461	0.0454634
TRAF5	TNF receptor-associated factor 5	-1.22658	0.0441465
TRAPPC13	trafficking protein particle complex 13	-0.757982	0.0396626
TRAV38-1	T cell receptor alpha variable 38-1	-1.13679	0.00219233
TRIM33	tripartite motif containing 33	-0.463226	0.041436
TRIM47	tripartite motif containing 47	-0.657666	0.0111662
TRIM49C	tripartite motif containing 49C	-1.04021	0.0442453
TRIML2	tripartite motif family-like 2	0.696996	0.0485786
TRMT10C	tRNA methyltransferase 10C, mitochondrial RNase P subunit	-1.01063	0.0132303
TRPM7	transient receptor potential cation channel, subfamily M, member 7	-1.60488	0.00352786
TRPV2	transient receptor potential cation channel, subfamily V, member 2	-0.609897	0.000888693
TRY2P	trypsinogen-like pseudogene	1.33658	0.0195007
TSPAN16	tetraspanin 16	0.955789	0.0219815
TSPAN19	tetraspanin 19	0.824057	0.0150407
TTK	TTK protein kinase	1.19907	0.028454
TTLL5	tubulin tyrosine ligase-like family member 5	0.621476	0.00468983
TTPA	tocopherol (alpha) transfer protein	-0.705702	0.0163557
TUBA1C	tubulin, alpha 1c	-0.642086	0.0485786
TUBB	tubulin, beta class I	0.308408	0.026632
TUBE1	tubulin, epsilon 1	-1.0398	0.0056082
TUBGCP6	tubulin, gamma complex associated protein 6	0.954455	0.0352768
TVP23C	trans-golgi network vesicle protein 23 homolog C (S. cerevisiae)	-0.89814	0.0433881
TWSG1	twisted gastrulation BMP signaling modulator 1	-0.494278	0.0069338
TXN	thioredoxin	-0.279958	0.0390166
TXNDC16	thioredoxin domain containing 16	-1.08761	0.0261332
TXNRD2	thioredoxin reductase 2	0.391041	0.0441843
UBA2	ubiquitin-like modifier activating enzyme 2	-0.781775	0.0294163
UBE2A	ubiquitin-conjugating enzyme E2A	-0.896077	0.031217
UBE2C	ubiquitin-conjugating enzyme E2C	1.3796	4.03084e-05
UBE2D3	ubiquitin-conjugating enzyme E2D 3	-0.442729	0.00276124
UBE2F-SCLY	UBE2F-SCLY readthrough (NMD candidate)	0.967638	0.0349369
UBE2M	ubiquitin-conjugating enzyme E2M	-0.468796	0.026632
UBE2Q1	ubiquitin-conjugating enzyme E2Q family member 1	-0.502912	0.0433902
UBE2R2	ubiquitin-conjugating enzyme E2R 2	-0.451516	0.0321479
UBE2S	ubiquitin-conjugating enzyme E2S	1.11737	0.00159525
UBE2T	ubiquitin-conjugating enzyme E2T	0.812091	0.00243176
UBE2W	ubiquitin-conjugating enzyme E2W (putative)	-0.650166	0.0473272
UBE2Z	ubiquitin-conjugating enzyme E2Z	-0.466087	0.013938
UBE4B	ubiquitination factor E4B	0.36212	0.0280054
UBLCP1	ubiquitin-like domain containing CTD phosphatase 1	-0.446853	0.0441465
UCHL1	ubiquitin carboxyl-terminal esterase L1 (ubiquitin thiolesterase)	-0.558923	0.000614346
UCMA	upper zone of growth plate and cartilage matrix associated	0.768696	0.00540462
UCN	urocortin	-1.26534	0.00361896
UCP2	uncoupling protein 2 (mitochondrial, proton carrier)	-0.356869	0.0176352
UHRF1	ubiquitin-like with PHD and ring finger domains 1	0.80971	0.0311756
UHRF1BP1L	UHRF1 binding protein 1-like	-0.423294	0.0286745
ULK4	unc-51 like kinase 4	-0.772897	0.0432769
UNCX	UNC homeobox	1.0645	0.0264552
UPF3A	UPF3 regulator of nonsense transcripts homolog A (yeast)	0.436404	0.031232
UQCR11	ubiquinol-cytochrome c reductase, complex III subunit XI	-0.505403	0.00323573
UQCRB	ubiquinol-cytochrome c reductase binding protein	-0.241363	0.0255252
UQCRHL	ubiquinol-cytochrome c reductase hinge protein like	-1.42982	0.00302801
USP17L15	ubiquitin specific peptidase 17-like family member 15	0.867054	0.0481092
USP17L27	ubiquitin specific peptidase 17-like family member 27	0.943989	0.0476319
USP17L29	ubiquitin specific peptidase 17-like family member 29	0.943989	0.0476319
USP8	ubiquitin specific peptidase 8	0.723707	0.0248941
UTP18	UTP18 small subunit (SSU) processome component homolog (yeast)	-0.621057	0.042018
UXT-AS1	UXT antisense RNA 1	0.985396	0.028974
VAPB	VAMP (vesicle-associated membrane protein)-associated protein B and C	0.429885	0.0236531
VAT1	vesicle amine transport 1	-0.39337	0.0440737
VN1R10P	vomeronasal 1 receptor 10 pseudogene	1.09932	0.00541438
VPS26A	VPS26 retromer complex component A	-0.38623	0.0260163
VPS39	vacuolar protein sorting 39 homolog (S. cerevisiae)	-0.531382	0.00553626
WBP11	WW domain binding protein 11	0.626409	0.00476084
WBP1L	WW domain binding protein 1-like	-0.587324	0.0319872
WDR76	WD repeat domain 76	1.17467	4.03084e-05
WRB	tryptophan rich basic protein	0.53777	0.0295705
WSCD2	WSC domain containing 2	0.855232	0.042018
WTAP	Wilms tumor 1 associated protein	-0.528188	0.0277267
YAF2	YY1 associated factor 2	-1.13445	0.0127693
YBX2	Y box binding protein 2	0.910743	0.0132861
YWHAEP7	tyrosine 3-monooxygenase/tryptophan 5-monooxygenase activation protein, epsilon pseudogene 7	-1.10003	0.00138911
ZBTB26	zinc finger and BTB domain containing 26	-1.05306	0.0281165
ZBTB6	zinc finger and BTB domain containing 6	-1.16241	0.00509641
ZC2HC1A	zinc finger, C2HC-type containing 1A	-0.711203	0.0219165
ZC3H4	zinc finger CCCH-type containing 4	-0.935126	0.019428
ZDHHC14	zinc finger, DHHC-type containing 14	-0.981769	0.0406201
ZDHHC18	zinc finger, DHHC-type containing 18	-0.682925	0.0407357
ZDHHC5	zinc finger, DHHC-type containing 5	-0.584101	0.0219165
ZDHHC7	zinc finger, DHHC-type containing 7	-0.8306	0.0249647
ZFAND5	zinc finger, AN1-type domain 5	-0.339954	0.0489677
ZFAND6	zinc finger, AN1-type domain 6	-0.534706	0.00244758
ZFR2	zinc finger RNA binding protein 2	0.710425	0.0349369
ZMAT4	zinc finger, matrin-type 4	0.93021	0.0466823
ZNF146	zinc finger protein 146	0.467225	0.0317487
ZNF165	zinc finger protein 165	0.653288	0.042018
ZNF175	zinc finger protein 175	-0.94304	0.0476906
ZNF207	zinc finger protein 207	0.395405	0.010986
ZNF226	zinc finger protein 226	-1.47563	0.000816922
ZNF23	zinc finger protein 23	-1.23234	0.0294488
ZNF250	zinc finger protein 250	-0.831398	0.0393204
ZNF283	zinc finger protein 283	-1.35923	0.00348988
ZNF302	zinc finger protein 302	-0.838895	0.0202965
ZNF32	zinc finger protein 32	-1.12942	0.0318751
ZNF32-AS3	ZNF32 antisense RNA 3	0.904272	0.0202031
ZNF320	zinc finger protein 320	-1.05926	0.010613
ZNF347	zinc finger protein 347	-1.3144	0.0114785
ZNF354C	zinc finger protein 354C	-0.824716	0.0183867
ZNF418	zinc finger protein 418	-1.0142	0.00874303
ZNF430	zinc finger protein 430	-1.0387	0.0310468
ZNF468	zinc finger protein 468	-0.668422	0.0348992
ZNF491	zinc finger protein 491	-0.894552	0.0333071
ZNF492	zinc finger protein 492	-0.986318	0.0339951
ZNF525	zinc finger protein 525	-1.18845	0.00430469
ZNF544	zinc finger protein 544	-1.29816	0.0127693
ZNF547	zinc finger protein 547	1.01987	0.0189225
ZNF566	zinc finger protein 566	1.00735	0.0023188
ZNF573	zinc finger protein 573	-0.922551	0.026632
ZNF585B	zinc finger protein 585B	-1.04355	0.00105605
ZNF611	zinc finger protein 611	-0.558871	0.0177307
ZNF621	zinc finger protein 621	-1.2108	0.0259891
ZNF626	zinc finger protein 626	-0.758805	0.0425109
ZNF649	zinc finger protein 649	-0.700339	0.0387145
ZNF675	zinc finger protein 675	-0.902928	0.0343714
ZNF701	zinc finger protein 701	-1.41337	0.0182055
ZNF705A	zinc finger protein 705A	-1.16494	0.0180131
ZNF705CP	zinc finger protein 705C, pseudogene	1.18053	0.028454
ZNF706	zinc finger protein 706	0.406303	0.00320169
ZNF728	zinc finger protein 728	-1.75621	0.00126711
ZNF735	zinc finger protein 735	-1.38578	0.00835956
ZNF738	zinc finger protein 738	-1.71319	0.00159525
ZNF765	zinc finger protein 765	-0.632416	0.0163557
ZNF787	zinc finger protein 787	1.1101	0.0270294
ZNF81	zinc finger protein 81	0.983882	0.0271135
ZNF813	zinc finger protein 813	-1.82344	0.000484814
ZNF818P	zinc finger protein 818, pseudogene	-1.68351	0.00621737
ZNF823	zinc finger protein 823	-1.14283	0.0328917
ZNF836	zinc finger protein 836	-0.967375	0.000110019
ZNF844	zinc finger protein 844	-1.36772	0.024792
ZNF845	zinc finger protein 845	-1.71267	0.000779955
ZNF846	zinc finger protein 846	-1.10986	0.028454
ZNF852	zinc finger protein 852	-1.11056	0.0170433
ZNF880	zinc finger protein 880	-1.32586	0.00787794
ZNF91	zinc finger protein 91	-1.05357	0.00540462
ZNF98	zinc finger protein 98	-1.76112	0.00159525
ZZZ3	zinc finger, ZZ-type containing 3	-0.513474	0.0151374

## Sheet: APOE13 1.25uM 48h
Supplemental table 10, tab 2_iMGL were treated with 1.25µM APOE13 ASO for 48h of treatment. Symbol and gene name are indicated as well as the log fold change (LogFC) and adjusted P-value (adj.P.Val) of the DEGs compared to the untreated condition at 48h.
Annotated in red the DEGs that are conserved between the APOE-13 and APOE-1 ASO (table 8)
SYMBOL	GENENAME	APOE13 ASO_1.25uM_48h vs. Untreated_48h_logFC	APOE13 ASO_1.25uM_48h vs. Untreated_48h_adj.P.Val

## Sheet: APOE13 1.25uM_over time
Supplemental table 10, tab 3_Symbol and gene name are indicated of the DEGs that are altered in both 24h and 48h of treatment with 1.25µM APOE13 ASO compared to the untreated condition.
Annotated in red the DEGs that are conserved between the APOE-13 and APOE-1 ASO (table 8)
SYMBOL	GENENAME	APOE13 ASO_1.25uM_48h vs. Untreated_48h_logFC	APOE13 ASO_1.25uM_48h vs. Untreated_48h_adj.P.Val

## Sheet: APOE13 20uM 24h
Supplemental table 10, tab 4_iMGL were treated with 20µM APOE13 ASO for 24h of treatment. Symbol and gene name are indicated as well as the log fold change (LogFC) and adjusted P-value (adj.P.Val) of the DEGs compared to the untreated condition at 24h.
Annotated in red the DEGs that are conserved between the APOE-13 and APOE-1 ASO (table 8)
SYMBOL	GENENAME	APOE13 ASO_20uM_24h vs. Untreated_24h_logFC	APOE13 ASO_20uM_24h vs. Untreated_24h_adj.P.Val
AAMDC	adipogenesis associated, Mth938 domain containing	-0.759637	0.0126256
AAR2	AAR2 splicing factor homolog	0.42208	0.0381818
AATF	apoptosis antagonizing transcription factor	-0.687326	0.00780548
AATK-AS1	AATK antisense RNA 1	0.646186	0.0224954
ABCA12	ATP-binding cassette, sub-family A (ABC1), member 12	0.693798	0.010722
ABCA4	ATP-binding cassette, sub-family A (ABC1), member 4	1.02937	0.00814839
ABCA5	ATP-binding cassette, sub-family A (ABC1), member 5	-1.10043	0.0304492
ABCC12	ATP-binding cassette, sub-family C (CFTR/MRP), member 12	0.8392	0.0319846
ABCD4	ATP-binding cassette, sub-family D (ALD), member 4	1.23613	0.00508442
ABCG1	ATP-binding cassette, sub-family G (WHITE), member 1	-1.17899	0.00441222
ABCG5	ATP-binding cassette, sub-family G (WHITE), member 5	0.841578	0.00712627
ABHD13	abhydrolase domain containing 13	-0.687544	0.00459777
ABHD17B	abhydrolase domain containing 17B	-1.63943	0.000661363
ABL2	ABL proto-oncogene 2, non-receptor tyrosine kinase	-0.394593	0.0314781
ABO	ABO blood group (transferase A, alpha 1-3-N-acetylgalactosaminyltransferase; transferase B, alpha 1-3-galactosyltransferase)	1.07071	0.0112686
ACAA1	acetyl-CoA acyltransferase 1	-0.575755	0.00470545
ACAD10	acyl-CoA dehydrogenase family, member 10	-1.15139	0.00884359
ACE2	angiotensin I converting enzyme 2	0.882241	0.0412079
ACIN1	apoptotic chromatin condensation inducer 1	0.55442	0.00492985
ACO1	aconitase 1, soluble	0.446707	0.010722
ACOT9	acyl-CoA thioesterase 9	-0.78414	0.0264061
ACOX1	acyl-CoA oxidase 1, palmitoyl	0.769019	0.0112912
ACSL6	acyl-CoA synthetase long-chain family member 6	0.800455	0.027916
ACSM6	acyl-CoA synthetase medium-chain family member 6	1.06064	0.000971127
ACTB	actin, beta	0.566892	0.00150185
ACTN3	actinin, alpha 3 (gene/pseudogene)	0.701266	0.0463158
ACTR8	ARP8 actin-related protein 8 homolog (yeast)	-0.994606	0.0129141
ACVRL1	activin A receptor type II-like 1	-0.844427	0.0460154
ADAMTSL4	ADAMTS-like 4	-1.1028	0.0130769
ADCK1	aarF domain containing kinase 1	0.575877	0.0423034
ADD2	adducin 2 (beta)	1.27868	0.000168996
ADGRA3	adhesion G protein-coupled receptor A3	0.639084	0.0414327
ADGRE2	adhesion G protein-coupled receptor E2	0.634665	0.0437424
ADGRE3	adhesion G protein-coupled receptor E3	-0.784572	0.042229
ADGRL2	adhesion G protein-coupled receptor L2	0.659908	0.0384514
ADHFE1	alcohol dehydrogenase, iron containing, 1	-1.29725	0.00949496
ADO	2-aminoethanethiol (cysteamine) dioxygenase	-0.6171	0.0467283
ADPRHL1	ADP-ribosylhydrolase like 1	0.729774	0.0263739
ADPRM	ADP-ribose/CDP-alcohol diphosphatase, manganese-dependent	-0.731989	0.0403163
ADRA2B	adrenoceptor alpha 2B	-0.943339	0.0207868
ADRBK2	adrenergic, beta, receptor kinase 2	-0.626731	0.00411762
AFF2	AF4/FMR2 family, member 2	0.847591	0.034409
AGAP1	ArfGAP with GTPase domain, ankyrin repeat and PH domain 1	-1.35598	0.000276188
AGBL5	ATP/GTP binding protein-like 5	-0.623791	0.00063624
AHI1	Abelson helper integration site 1	-0.835549	0.0492672
AHNAK2	AHNAK nucleoprotein 2	-0.777884	0.0478315
AHSA2	AHA1, activator of heat shock 90kDa protein ATPase homolog 2 (yeast)	-0.554905	0.00820944
AIPL1	aryl hydrocarbon receptor interacting protein-like 1	0.717852	0.0178818
AKAP6	A kinase (PRKA) anchor protein 6	-0.522836	0.0104577
AKR1C4	aldo-keto reductase family 1, member C4	0.609137	0.0235668
AKR1D1	aldo-keto reductase family 1, member D1	1.01193	0.022676
AKT1S1	AKT1 substrate 1 (proline-rich)	0.631304	0.0307533
ALCAM	activated leukocyte cell adhesion molecule	-0.312529	0.0338952
ALDH18A1	aldehyde dehydrogenase 18 family, member A1	-0.960211	0.0224113
ALDH1A2	aldehyde dehydrogenase 1 family, member A2	-0.456319	0.00307987
ALDH3A1	aldehyde dehydrogenase 3 family, member A1	0.653431	0.0129832
ALDH3B2	aldehyde dehydrogenase 3 family, member B2	0.843112	0.0264138
ALDH4A1	aldehyde dehydrogenase 4 family, member A1	-0.420884	0.00809633
ALDH5A1	aldehyde dehydrogenase 5 family, member A1	-0.856274	0.00117801
ALG1	ALG1, chitobiosyldiphosphodolichol beta-mannosyltransferase	0.616208	0.019056
ALG11	ALG11, alpha-1,2-mannosyltransferase	-0.949625	0.00640747
ALG1L	ALG1, chitobiosyldiphosphodolichol beta-mannosyltransferase-like	-1.33693	0.000578117
ALG1L2	ALG1, chitobiosyldiphosphodolichol beta-mannosyltransferase-like 2	-1.60242	3.74309e-05
ALG1L9P	asparagine-linked glycosylation 1-like 9, pseudogene	0.921824	0.00526475
ALOX12	arachidonate 12-lipoxygenase	1.02339	0.0386676
ALOX5	arachidonate 5-lipoxygenase	0.483991	0.00401855
ALS2CL	ALS2 C-terminal like	1.10004	0.00512467
ALX1	ALX homeobox 1	0.549796	0.0385887
ALX4	ALX homeobox 4	1.33074	0.00092972
AMDHD1	amidohydrolase domain containing 1	-1.4843	0.00215874
AMELX	amelogenin, X-linked	1.1286	0.0382808
AMH	anti-Mullerian hormone	0.838213	0.0137111
AMMECR1L	AMMECR1-like	-0.963616	0.029203
AMT	aminomethyltransferase	-0.957096	0.0108004
AMZ1	archaelysin family metallopeptidase 1	0.854086	0.0202388
AMZ2	archaelysin family metallopeptidase 2	-0.399701	0.0237286
ANK1	ankyrin 1, erythrocytic	-1.42386	0.0279537
ANKMY2	ankyrin repeat and MYND domain containing 2	-0.989547	0.00547663
ANKRD13A	ankyrin repeat domain 13A	-0.685664	0.000467473
ANKRD17	ankyrin repeat domain 17	-0.458418	0.0349332
ANKRD45	ankyrin repeat domain 45	0.787885	0.0196228
ANKRD46	ankyrin repeat domain 46	0.72163	0.0309073
ANP32D	acidic (leucine-rich) nuclear phosphoprotein 32 family, member D	-1.84456	0.000143083
ANP32E	acidic (leucine-rich) nuclear phosphoprotein 32 family, member E	0.557808	0.0216934
ANXA4	annexin A4	-0.507859	0.00324815
AOAH	acyloxyacyl hydrolase (neutrophil)	-0.5377	0.00871497
AP2A1	adaptor-related protein complex 2, alpha 1 subunit	0.379047	0.0476385
AP2B1	adaptor-related protein complex 2, beta 1 subunit	-0.684244	0.000582023
AP2S1	adaptor-related protein complex 2, sigma 1 subunit	-0.295401	0.032349
AP4B1	adaptor-related protein complex 4, beta 1 subunit	-1.04975	0.0104577
APCDD1	adenomatosis polyposis coli down-regulated 1	1.13381	0.00390079
APCDD1L	adenomatosis polyposis coli down-regulated 1-like	1.27997	0.00483378
APEX2	APEX nuclease (apurinic/apyrimidinic endonuclease) 2	0.423048	0.0300334
APH1A	APH1A gamma secretase subunit	-0.535831	0.0308503
APH1B	APH1B gamma secretase subunit	-0.467114	0.0140116
APIP	APAF1 interacting protein	-1.07698	0.000224134
APMAP	adipocyte plasma membrane associated protein	-0.606127	0.00519324
APOBEC3F	apolipoprotein B mRNA editing enzyme, catalytic polypeptide-like 3F	-1.22912	0.0077708
APOBEC3G	apolipoprotein B mRNA editing enzyme, catalytic polypeptide-like 3G	-0.680058	0.0219587
APOBR	apolipoprotein B receptor	0.976712	0.0443373
APOE	apolipoprotein E	-1.03414	0.000796744
APOH	apolipoprotein H (beta-2-glycoprotein I)	1.24324	0.0014853
APOL5	apolipoprotein L, 5	1.21003	0.00320721
APOM	apolipoprotein M	0.960838	0.034733
AQP6	aquaporin 6, kidney specific	1.18094	0.00497453
ARHGAP15	Rho GTPase activating protein 15	-1.43406	6.71306e-05
ARHGAP22	Rho GTPase activating protein 22	-1.11801	0.0270542
ARHGAP24	Rho GTPase activating protein 24	-0.842142	0.0145529
ARHGEF16	Rho guanine nucleotide exchange factor (GEF) 16	1.05785	0.0108662
ARHGEF3	Rho guanine nucleotide exchange factor (GEF) 3	0.725686	0.0104951
ARHGEF35	Rho guanine nucleotide exchange factor (GEF) 35	-0.998264	0.00441222
ARID3C	AT rich interactive domain 3C (BRIGHT-like)	1.09313	0.0126871
ARID4B	AT rich interactive domain 4B (RBP1-like)	-0.478838	0.0472259
ARID5B	AT rich interactive domain 5B (MRF1-like)	-1.09428	0.00176299
ARIH1	ariadne RBR E3 ubiquitin protein ligase 1	-0.482609	0.0186704
ARL1	ADP-ribosylation factor-like 1	-0.481454	0.0328971
ARL3	ADP-ribosylation factor-like 3	-0.404617	0.00302409
ARL5A	ADP-ribosylation factor-like 5A	-0.431113	0.0204686
ARL5C	ADP-ribosylation factor-like 5C	0.993534	0.0252829
ARL6IP1	ADP-ribosylation factor-like 6 interacting protein 1	-0.273092	0.0319846
ARMC6	armadillo repeat containing 6	0.860578	0.0118003
ARMC9	armadillo repeat containing 9	-0.386738	0.0486916
ARNT	aryl hydrocarbon receptor nuclear translocator	-0.794773	0.0102935
ARPC5	actin related protein 2/3 complex, subunit 5, 16kDa	-0.295793	0.0404277
ARPC5L	actin related protein 2/3 complex, subunit 5-like	-0.659897	0.00723347
ARRDC4	arrestin domain containing 4	-0.840322	0.00103757
ARTN	artemin	1.07755	0.00549585
ARV1	ARV1 homolog, fatty acid homeostasis modulator	-0.492945	0.0205575
ASB13	ankyrin repeat and SOCS box containing 13	-0.764754	0.0223966
ASB16	ankyrin repeat and SOCS box containing 16	1.24643	0.00258604
ASB2	ankyrin repeat and SOCS box containing 2	1.04851	0.0149992
ASB9	ankyrin repeat and SOCS box containing 9	0.488963	0.0486006
ASCC1	activating signal cointegrator 1 complex subunit 1	-0.965161	0.037167
ASCL1	achaete-scute family bHLH transcription factor 1	0.692431	0.00968505
ASF1B	anti-silencing function 1B histone chaperone	1.10103	0.0335585
ASPHD1	aspartate beta-hydroxylase domain containing 1	-0.660592	0.0120613
ASTN2	astrotactin 2	-1.06739	0.0110032
ATF5	activating transcription factor 5	0.630037	0.0297795
ATG10	autophagy related 10	-0.855838	0.0216934
ATG12	autophagy related 12	-0.57575	0.043853
ATG4B	autophagy related 4B, cysteine peptidase	-0.941232	0.0402186
ATL3	atlastin GTPase 3	-0.648882	0.0427327
ATP11AUN	ATP11A upstream neighbor	0.755481	0.00570393
ATP13A5	ATPase type 13A5	1.02813	0.00828716
ATP1B3	ATPase, Na+/K+ transporting, beta 3 polypeptide	-0.294925	0.0443373
ATP2B4	ATPase, Ca++ transporting, plasma membrane 4	-0.312419	0.0488201
ATP5B	ATP synthase, H+ transporting, mitochondrial F1 complex, beta polypeptide	-0.261246	0.0231598
ATP5G3	ATP synthase, H+ transporting, mitochondrial Fo complex, subunit C3 (subunit 9)	-0.379725	0.0201533
ATP5J2	ATP synthase, H+ transporting, mitochondrial Fo complex, subunit F2	0.446688	0.00274015
ATP5L2	ATP synthase, H+ transporting, mitochondrial Fo complex, subunit G2	-1.35927	0.00180275
ATP6AP1L	ATPase, H+ transporting, lysosomal accessory protein 1-like	1.00089	0.0107659
ATP6V0E2	ATPase, H+ transporting V0 subunit e2	1.12026	0.0199751
ATP6V1E1	ATPase, H+ transporting, lysosomal 31kDa, V1 subunit E1	0.409969	0.0290939
ATP8	ATP synthase F0 subunit 8	-0.428075	0.00108348
AVEN	apoptosis, caspase activation inhibitor	-0.937153	0.00728955
AVIL	advillin	1.26569	0.00419206
AVL9	AVL9 homolog (S. cerevisiase)	-0.4761	0.0380691
AVPI1	arginine vasopressin-induced 1	1.0917	0.038434
B3GALT4	UDP-Gal:betaGlcNAc beta 1,3-galactosyltransferase, polypeptide 4	-1.10089	0.0469481
B3GALT5	UDP-Gal:betaGlcNAc beta 1,3-galactosyltransferase, polypeptide 5	1.06933	0.0077083
B4GALNT1	beta-1,4-N-acetyl-galactosaminyl transferase 1	1.18178	0.00219659
B4GALT4	UDP-Gal:betaGlcNAc beta 1,4- galactosyltransferase, polypeptide 4	-0.779886	0.0488621
BAG1	BCL2-associated athanogene	-0.650953	0.00391326
BAG5	BCL2-associated athanogene 5	-0.463185	0.0217172
BAG6	BCL2-associated athanogene 6	-0.509712	0.00197871
BANK1	B-cell scaffold protein with ankyrin repeats 1	1.02276	0.00409927
BAZ2B	bromodomain adjacent to zinc finger domain, 2B	-0.517673	0.0499281
BBIP1	BBSome interacting protein 1	0.531113	0.0212126
BBS2	Bardet-Biedl syndrome 2	-0.859895	0.0386218
BCAP29	B-cell receptor-associated protein 29	-1.0816	0.00301134
BCAS4	breast carcinoma amplified sequence 4	1.16297	0.0187695
BCL11B	B-cell CLL/lymphoma 11B (zinc finger protein)	1.01557	0.0476695
BCL2L1	BCL2-like 1	-0.419317	0.0131379
BCL2L12	BCL2-like 12 (proline rich)	0.645856	0.0188744
BCL3	B-cell CLL/lymphoma 3	0.751974	0.00924234
BCL6B	B-cell CLL/lymphoma 6, member B	1.48938	0.000409293
BDH1	3-hydroxybutyrate dehydrogenase, type 1	-0.901604	0.0143002
BDH2	3-hydroxybutyrate dehydrogenase, type 2	-0.836813	0.0445842
BDP1	B double prime 1, subunit of RNA polymerase III transcription initiation factor IIIB	-1.15219	0.0334112
BET1	Bet1 golgi vesicular membrane trafficking protein	-1.18242	0.0124511
BEX4	brain expressed, X-linked 4	-0.385582	0.017731
BFAR	bifunctional apoptosis regulator	-0.391311	0.0391107
BHLHE41	basic helix-loop-helix family, member e41	-0.355383	0.0108142
BIRC2	baculoviral IAP repeat containing 2	-0.635008	0.0104455
BIRC5	baculoviral IAP repeat containing 5	1.05091	0.0106287
BLCAP	bladder cancer associated protein	0.774793	0.0246469
BLNK	B-cell linker	-1.05619	0.00093593
BLVRA	biliverdin reductase A	-0.416718	0.0337355
BLVRB	biliverdin reductase B	-0.321414	0.0472259
BLZF1	basic leucine zipper nuclear factor 1	-0.608451	0.00898009
BMP2K	BMP2 inducible kinase	-0.313306	0.037079
BMP7	bone morphogenetic protein 7	1.21751	0.0109949
BMS1P20	BMS1 ribosome biogenesis factor pseudogene 20	-1.22317	0.0204836
BNIP2	BCL2/adenovirus E1B 19kDa interacting protein 2	0.370593	0.0216569
BOD1L2	biorientation of chromosomes in cell division 1-like 2	0.926014	0.032349
BOK	BCL2-related ovarian killer	-0.656094	0.0411166
BPHL	biphenyl hydrolase-like (serine hydrolase)	-0.889047	0.00308057
BRCC3	BRCA1/BRCA2-containing complex, subunit 3	-0.811854	0.00193892
BRD9	bromodomain containing 9	0.471561	0.00918192
BRDT	bromodomain, testis-specific	1.33112	4.45543e-05
BRE	brain and reproductive organ-expressed (TNFRSF1A modulator)	-0.537015	0.00533768
BROX	BRO1 domain and CAAX motif containing	-0.541553	0.0129681
BSG	basigin (Ok blood group)	-0.250042	0.0153484
BSND	barttin CLCNK-type chloride channel accessory beta subunit	1.08435	0.0122415
BSX	brain-specific homeobox	1.01623	0.0128009
BTBD10	BTB (POZ) domain containing 10	-1.09785	0.0129741
BTG2	BTG family, member 2	1.26142	0.000373421
BTK	Bruton agammaglobulinemia tyrosine kinase	-0.793313	0.0077083
BTN2A2	butyrophilin, subfamily 2, member A2	-1.63457	0.00512467
BTNL2	butyrophilin-like 2	0.74314	0.0187248
BTNL8	butyrophilin-like 8	0.533592	0.0348165
BVES	blood vessel epicardial substance	-0.59302	0.0269715
C11orf68	chromosome 11 open reading frame 68	-1.04491	0.00253589
C11orf94	chromosome 11 open reading frame 94	1.10379	0.00978752
C12orf43	chromosome 12 open reading frame 43	0.777619	0.00888208
C12orf49	chromosome 12 open reading frame 49	-0.56301	0.00229866
C14orf119	chromosome 14 open reading frame 119	-0.374011	0.0138042
C14orf2	chromosome 14 open reading frame 2	-0.34511	0.0402558
C14orf37	chromosome 14 open reading frame 37	0.857843	0.0364879
C15orf39	chromosome 15 open reading frame 39	0.952913	0.00940088
C16orf46	chromosome 16 open reading frame 46	-0.508389	0.0339806
C16orf93	chromosome 16 open reading frame 93	0.682509	0.0249345
C17orf104	chromosome 17 open reading frame 104	0.861453	0.0463778
C17orf96	chromosome 17 open reading frame 96	0.853609	0.0339806
C18orf32	chromosome 18 open reading frame 32	-0.454871	0.0246708
C18orf8	chromosome 18 open reading frame 8	-1.32082	0.00155608
C19orf24	chromosome 19 open reading frame 24	0.844114	0.0264743
C19orf35	chromosome 19 open reading frame 35	1.05532	0.0136017
C19orf47	chromosome 19 open reading frame 47	0.319569	0.0304492
C19orf52	chromosome 19 open reading frame 52	-0.56157	0.0336259
C19orf53	chromosome 19 open reading frame 53	0.531529	0.00129331
C19orf66	chromosome 19 open reading frame 66	-0.728375	0.0304625
C19orf68	chromosome 19 open reading frame 68	0.666494	0.0120831
C19orf70	chromosome 19 open reading frame 70	-0.999041	0.0335585
C1orf111	chromosome 1 open reading frame 111	0.938568	0.0295287
C1orf123	chromosome 1 open reading frame 123	-0.487353	0.00549585
C1orf198	chromosome 1 open reading frame 198	1.16845	0.00416218
C1orf50	chromosome 1 open reading frame 50	-0.663837	0.018626
C1QBP	complement component 1, q subcomponent binding protein	-0.372473	0.0296684
C1QTNF1	C1q and tumor necrosis factor related protein 1	1.15115	0.0066346
C22orf29	chromosome 22 open reading frame 29	-0.819311	0.0267244
C22orf39	chromosome 22 open reading frame 39	-1.11645	0.00330682
C2CD3	C2 calcium-dependent domain containing 3	-1.43689	0.0057394
C2CD5	C2 calcium-dependent domain containing 5	-1.0847	0.000796744
C2orf49	chromosome 2 open reading frame 49	-0.6964	0.0229347
C2orf70	chromosome 2 open reading frame 70	1.13618	0.00943308
C2orf74	chromosome 2 open reading frame 74	-0.884767	0.0154026
C2orf88	chromosome 2 open reading frame 88	1.22774	0.00759576
C4orf32	chromosome 4 open reading frame 32	-0.624891	0.00848175
C4orf33	chromosome 4 open reading frame 33	-1.36394	0.00697032
C5	complement component 5	-1.1219	0.0412079
C5AR2	complement component 5a receptor 2	-1.3799	0.00085107
C5orf24	chromosome 5 open reading frame 24	0.443577	0.0404277
C6orf106	chromosome 6 open reading frame 106	-0.901504	0.00368759
C6orf203	chromosome 6 open reading frame 203	-0.90077	0.00093593
C7orf69	chromosome 7 open reading frame 69	0.527035	0.0490369
C8A	complement component 8, alpha polypeptide	1.14257	0.0207868
C9orf116	chromosome 9 open reading frame 116	1.39697	0.00358151
C9orf117	chromosome 9 open reading frame 117	-0.708109	0.0318673
C9orf129	chromosome 9 open reading frame 129	0.351198	0.0338337
C9orf24	chromosome 9 open reading frame 24	0.875117	0.0411603
C9orf72	chromosome 9 open reading frame 72	-1.54281	0.0047758
CA11	carbonic anhydrase XI	0.981789	0.0290381
CAAP1	caspase activity and apoptosis inhibitor 1	-0.574329	0.0211569
CACNA1B	calcium channel, voltage-dependent, N type, alpha 1B subunit	0.710401	0.0340859
CACNB1	calcium channel, voltage-dependent, beta 1 subunit	-1.24901	0.0115022
CACUL1	CDK2-associated, cullin domain 1	-0.388967	0.00497453
CADM4	cell adhesion molecule 4	0.630811	0.0485542
CALU	calumenin	-0.602382	0.000948749
CALY	calcyon neuron-specific vesicular protein	0.976234	0.0388616
CAMLG	calcium modulating ligand	-0.456858	0.000938406
CANT1	calcium activated nucleotidase 1	0.622668	0.0332285
CAP2	CAP, adenylate cyclase-associated protein, 2 (yeast)	0.865707	0.0133428
CAPG	capping protein (actin filament), gelsolin-like	-0.455359	0.0040552
CAPN13	calpain 13	0.719111	0.0125574
CAPN2	calpain 2, (m/II) large subunit	-0.655565	0.00345858
CAPN5	calpain 5	1.29317	0.00490831
CAPN6	calpain 6	0.62839	0.0391408
CARD16	caspase recruitment domain family, member 16	-0.841687	0.000368733
CASC1	cancer susceptibility candidate 1	0.791586	0.0390705
CASP1	caspase 1, apoptosis-related cysteine peptidase	-0.542929	0.0104945
CASS4	Cas scaffolding protein family member 4	0.616023	0.00410783
CAT	catalase	-0.498102	0.0466019
CAV3	caveolin 3	0.549558	0.04894
CBFA2T3	core-binding factor, runt domain, alpha subunit 2; translocated to, 3	1.03143	0.0354222
CBLB	Cbl proto-oncogene B, E3 ubiquitin protein ligase	-0.538589	0.00141038
CBR4	carbonyl reductase 4	-1.6826	0.000310426
CBY1	chibby homolog 1 (Drosophila)	-0.973974	0.0460932
CCBL2	cysteine conjugate-beta lyase 2	-0.902409	0.00898009
CCDC106	coiled-coil domain containing 106	-0.997293	0.0137333
CCDC109B	coiled-coil domain containing 109B	-1.06122	0.000500123
CCDC112	coiled-coil domain containing 112	-0.69746	0.00712983
CCDC117	coiled-coil domain containing 117	-1.56092	0.00840276
CCDC122	coiled-coil domain containing 122	-1.09118	0.00215874
CCDC124	coiled-coil domain containing 124	0.593044	0.0200935
CCDC126	coiled-coil domain containing 126	-1.32262	0.00346826
CCDC146	coiled-coil domain containing 146	-0.771587	0.0176797
CCDC148	coiled-coil domain containing 148	1.18936	0.0077083
CCDC149	coiled-coil domain containing 149	-0.622734	0.0459445
CCDC26	CCDC26 long non-coding RNA	1.13271	0.0243285
CCDC28A	coiled-coil domain containing 28A	-0.685869	0.00811554
CCDC39	coiled-coil domain containing 39	-0.798959	0.0297795
CCDC53	coiled-coil domain containing 53	-0.712342	0.000290724
CCDC91	coiled-coil domain containing 91	-0.757759	8.62827e-05
CCDC96	coiled-coil domain containing 96	-0.950528	0.0380733
CCL14	chemokine (C-C motif) ligand 14	1.01744	0.0166627
CCL2	chemokine (C-C motif) ligand 2	0.668339	0.00407206
CCL3	chemokine (C-C motif) ligand 3	0.81647	0.022678
CCL4L2	chemokine (C-C motif) ligand 4-like 2	1.15935	0.049199
CCND1	cyclin D1	-0.788675	0.0137333
CCND2	cyclin D2	-0.341308	0.0493756
CCND3	cyclin D3	0.792331	0.00220669
CCNG2	cyclin G2	-0.652567	0.0421805
CCNJL	cyclin J-like	1.11534	0.0119485
CCNL1	cyclin L1	-0.749356	0.0373411
CCNYL1	cyclin Y-like 1	-0.703783	0.0106275
CCR6	chemokine (C-C motif) receptor 6	1.14878	0.0324784
CCRL2	chemokine (C-C motif) receptor-like 2	-0.767086	0.000113635
CCS	copper chaperone for superoxide dismutase	-0.991956	0.0229109
CD163	CD163 molecule	-0.288084	0.0236038
CD164	CD164 molecule, sialomucin	-0.586192	0.000203044
CD200	CD200 molecule	1.03334	0.00691826
CD200R1	CD200 receptor 1	-1.67655	0.0115956
CD300E	CD300e molecule	0.997277	0.0464343
CD300LD	CD300 molecule-like family member d	1.14982	0.0127589
CD4	CD4 molecule	0.486589	0.00711085
CD40	CD40 molecule, TNF receptor superfamily member 5	0.643647	0.00618341
CD55	CD55 molecule, decay accelerating factor for complement (Cromer blood group)	-0.370271	0.011775
CD63	CD63 molecule	-0.306405	0.0180401
CD8A	CD8a molecule	0.95791	0.0112033
CD99	CD99 molecule	0.459589	0.0278026
CDC25A	cell division cycle 25A	0.915529	0.0105924
CDC25B	cell division cycle 25B	0.494904	0.00418232
CDC40	cell division cycle 40	-0.384295	0.0187248
CDC42BPB	CDC42 binding protein kinase beta (DMPK-like)	-0.403318	0.0366229
CDC6	cell division cycle 6	1.23885	0.000430718
CDCA3	cell division cycle associated 3	1.04015	0.0129081
CDCA5	cell division cycle associated 5	0.679861	0.0253142
CDCA7	cell division cycle associated 7	0.939587	0.0479114
CDCA8	cell division cycle associated 8	0.932021	0.0160763
CDCP2	CUB domain containing protein 2	0.849179	0.0392119
CDH16	cadherin 16, KSP-cadherin	0.822943	0.0196795
CDH23	cadherin-related 23	-0.438124	0.00692487
CDH9	cadherin 9, type 2 (T1-cadherin)	0.972845	0.0481651
CDK1	cyclin-dependent kinase 1	0.559065	0.0341707
CDK13	cyclin-dependent kinase 13	-0.554384	0.00936107
CDK17	cyclin-dependent kinase 17	-0.400196	0.0447403
CDK2AP2	cyclin-dependent kinase 2 associated protein 2	0.438816	0.0108662
CDK7	cyclin-dependent kinase 7	-0.391292	0.0486916
CDKN2C	cyclin-dependent kinase inhibitor 2C (p18, inhibits CDK4)	-0.897295	0.0133648
CDKN2D	cyclin-dependent kinase inhibitor 2D (p19, inhibits CDK4)	1.42705	5.31948e-05
CDO1	cysteine dioxygenase type 1	-0.827783	0.0407128
CDR2L	cerebellar degeneration-related protein 2-like	0.792636	0.0481182
CDRT15	CMT1A duplicated region transcript 15	-0.772372	0.0487747
CDRT15L2	CMT1A duplicated region transcript 15-like 2	0.725678	0.0412886
CDT1	chromatin licensing and DNA replication factor 1	0.997424	0.00576684
CDX2	caudal type homeobox 2	-0.687569	0.0424208
CDYL	chromodomain protein, Y-like	-0.779876	0.037079
CDYL2	chromodomain protein, Y-like 2	-0.539242	0.0486611
CEL	carboxyl ester lipase	1.09554	0.0130518
CELF2	CUGBP, Elav-like family member 2	-0.406921	0.00698074
CENPC	centromere protein C	-0.489931	0.04518
CENPK	centromere protein K	0.863995	0.0188959
CENPM	centromere protein M	1.08373	0.00112171
CENPT	centromere protein T	0.8884	0.0125574
CEP104	centrosomal protein 104kDa	-1.20504	0.00801174
CEP170P1	centrosomal protein 170kDa pseudogene 1	0.283305	0.0358391
CEP295NL	CEP295 N-terminal like	-0.355163	0.0134799
CEP55	centrosomal protein 55kDa	0.755871	0.0411649
CERS6	ceramide synthase 6	-0.60479	0.0138042
CGA	glycoprotein hormones, alpha polypeptide	1.13897	6.73869e-05
CGB	chorionic gonadotropin, beta polypeptide	1.10777	0.00998961
CGB1	chorionic gonadotropin, beta polypeptide 1	1.15175	0.00651815
CGB7	chorionic gonadotropin, beta polypeptide 7	1.01865	0.0216934
CHAF1A	chromatin assembly factor 1, subunit A (p150)	0.788485	0.0158061
CHD3	chromodomain helicase DNA binding protein 3	0.667375	0.0188959
CHD8	chromodomain helicase DNA binding protein 8	-0.397823	0.0249945
CHIC2	cysteine-rich hydrophobic domain 2	-0.954986	0.00481888
CHKA	choline kinase alpha	-1.12162	0.0207485
CHMP2B	charged multivesicular body protein 2B	-0.37921	0.0237066
CHODL	chondrolectin	0.871655	0.0269715
CHPT1	choline phosphotransferase 1	-0.476834	0.0459681
CHRAC1	chromatin accessibility complex 1	0.577172	0.0026551
CHRM1	cholinergic receptor, muscarinic 1	0.586565	0.0373291
CHRNG	cholinergic receptor, nicotinic, gamma (muscle)	0.954851	0.00617579
CHST14	carbohydrate (N-acetylgalactosamine 4-0) sulfotransferase 14	0.679412	0.042189
CHURC1-FNTB	CHURC1-FNTB readthrough	0.492566	0.00816667
CIB2	calcium and integrin binding family member 2	0.960815	0.0216934
CIB3	calcium and integrin binding family member 3	0.810826	0.025352
CIPC	CLOCK-interacting pacemaker	0.503997	0.0337378
CIR1	corepressor interacting with RBPJ, 1	-0.552364	0.00133951
CISD2	CDGSH iron sulfur domain 2	-0.576766	0.0104845
CKAP5	cytoskeleton associated protein 5	0.618412	0.000309188
CKMT1B	creatine kinase, mitochondrial 1B	0.932416	0.0124478
CLASP1	cytoplasmic linker associated protein 1	-0.644335	0.0170267
CLCN6	chloride channel, voltage-sensitive 6	-0.67171	0.036282
CLCN7	chloride channel, voltage-sensitive 7	-1.22552	0.00759576
CLDN11	claudin 11	0.760832	0.0413484
CLDN15	claudin 15	-0.81469	0.0411603
CLEC18B	C-type lectin domain family 18, member B	1.05967	0.0102935
CLEC18C	C-type lectin domain family 18, member C	1.0513	0.0335395
CLEC19A	C-type lectin domain family 19, member A	1.26944	0.00898009
CLEC2B	C-type lectin domain family 2, member B	-0.728495	0.0101592
CLEC2L	C-type lectin domain family 2, member L	-1.78572	0.00197871
CLEC3A	C-type lectin domain family 3, member A	1.00619	0.0290562
CLK1	CDC-like kinase 1	-1.65892	3.48045e-05
CLNS1A	chloride channel, nucleotide-sensitive, 1A	-0.644222	0.0371569
CLPB	ClpB homolog, mitochondrial AAA ATPase chaperonin	0.62629	0.0245852
CLPS	colipase, pancreatic	1.35311	0.00444826
CLPX	caseinolytic mitochondrial matrix peptidase chaperone subunit	-0.457937	0.00681436
CLU	clusterin	-0.547317	0.00533768
CLVS2	clavesin 2	0.861282	0.000920586
CMAHP	cytidine monophospho-N-acetylneuraminic acid hydroxylase, pseudogene	-0.872565	0.0328229
CMC2	C-x(9)-C motif containing 2	0.432411	0.0108375
CNDP1	carnosine dipeptidase 1 (metallopeptidase M20 family)	1.17085	0.00330682
CNIH2	cornichon family AMPA receptor auxiliary protein 2	0.737691	0.0254252
CNNM2	cyclin and CBS domain divalent metal cation transport mediator 2	-0.940367	0.0413484
CNST	consortin, connexin sorting protein	-1.01883	0.0277471
CNTFR	ciliary neurotrophic factor receptor	1.21948	0.000385345
COA3	cytochrome c oxidase assembly factor 3	-0.602841	0.0250524
COA5	cytochrome c oxidase assembly factor 5	-0.368447	0.0276371
COBL	cordon-bleu WH2 repeat protein	-0.714868	0.0297795
COBLL1	cordon-bleu WH2 repeat protein-like 1	-0.606537	0.0297795
COG6	component of oligomeric golgi complex 6	-0.844608	0.0463778
COG7	component of oligomeric golgi complex 7	0.585512	0.00907256
COL13A1	collagen, type XIII, alpha 1	0.875214	0.0277193
COL16A1	collagen, type XVI, alpha 1	1.3491	0.00303177
COL20A1	collagen, type XX, alpha 1	0.999786	0.0466895
COL28A1	collagen, type XXVIII, alpha 1	1.31871	0.00442587
COL9A2	collagen, type IX, alpha 2	1.03577	0.034719
COMMD8	COMM domain containing 8	-1.01446	0.00085107
COPE	coatomer protein complex, subunit epsilon	-0.405042	0.0436544
COPS8	COP9 signalosome subunit 8	-0.5393	0.00341802
COPZ2	coatomer protein complex, subunit zeta 2	-0.972041	0.0412079
COQ6	coenzyme Q6 monooxygenase	-1.14415	0.032349
CORO1C	coronin, actin binding protein, 1C	-0.19807	0.0383686
COX10	COX10 heme A:farnesyltransferase cytochrome c oxidase assembly factor	0.800066	0.00474096
COX17	COX17 cytochrome c oxidase copper chaperone	0.399757	0.0239506
COX2	cytochrome c oxidase subunit II	-0.477292	0.0493692
COX4I1	cytochrome c oxidase subunit IV isoform 1	-0.335978	0.008541
COX5B	cytochrome c oxidase subunit Vb	-0.307288	0.00441222
COX7B	cytochrome c oxidase subunit VIIb	0.449597	0.00336616
CPAMD8	C3 and PZP-like, alpha-2-macroglobulin domain containing 8	1.32091	0.00219659
CPEB2	cytoplasmic polyadenylation element binding protein 2	-1.00272	0.00584186
CPEB4	cytoplasmic polyadenylation element binding protein 4	-0.469616	0.00846498
CPM	carboxypeptidase M	-0.369499	0.0174323
CPNE2	copine II	0.518669	0.0325776
CPNE8	copine VIII	-0.539393	0.0380357
CPNE9	copine family member IX	0.564676	0.0166388
CPT2	carnitine palmitoyltransferase 2	0.466753	0.0217963
CR1	complement component (3b/4b) receptor 1 (Knops blood group)	-0.334006	0.0279545
CRB2	crumbs family member 2	1.07434	0.000446769
CREB3L1	cAMP responsive element binding protein 3-like 1	1.02011	0.0262616
CREB3L4	cAMP responsive element binding protein 3-like 4	0.570434	0.0374018
CRELD1	cysteine-rich with EGF-like domains 1	-1.36205	0.010722
CRIPT	cysteine-rich PDZ-binding protein	-0.842048	0.00158731
CRISP3	cysteine-rich secretory protein 3	1.17165	0.00350486
CRNKL1	crooked neck pre-mRNA splicing factor 1	-0.361848	0.0371584
CRNN	cornulin	0.770429	0.0139097
CRTC3	CREB regulated transcription coactivator 3	0.506714	0.00702769
CRYBA1	crystallin, beta A1	0.5256	0.00613885
CRYGB	crystallin, gamma B	0.860113	0.0267172
CRYZ	crystallin, zeta (quinone reductase)	-0.900541	0.00723833
CSDE1	cold shock domain containing E1, RNA-binding	-0.216643	0.0491085
CSH2	chorionic somatomammotropin hormone 2	0.992249	0.0308588
CSMD2	CUB and Sushi multiple domains 2	0.792821	0.00379673
CSNK1G3	casein kinase 1, gamma 3	-0.775883	0.00237367
CSNK2A2	casein kinase 2, alpha prime polypeptide	-0.372712	0.00893197
CSNK2A3	casein kinase 2, alpha 3 polypeptide	-1.04579	0.00358151
CST6	cystatin E/M	-0.927032	0.0236038
CST8	cystatin 8 (cystatin-related epididymal specific)	1.17888	0.0235668
CSTF2	cleavage stimulation factor, 3' pre-RNA, subunit 2, 64kDa	-1.16312	0.0341048
CSTF3	cleavage stimulation factor, 3' pre-RNA, subunit 3, 77kDa	-0.651159	0.0128928
CT47A6	cancer/testis antigen family 47, member A6	-0.821899	0.0399097
CTAGE1	cutaneous T-cell lymphoma-associated antigen 1	-1.14568	0.00898009
CTNNBIP1	catenin, beta interacting protein 1	0.755498	0.0441607
CTNNBL1	catenin, beta like 1	-0.273389	0.0481879
CTNND1	catenin (cadherin-associated protein), delta 1	0.538523	0.000155707
CTSL	cathepsin L	-0.603113	0.0188943
CTSL3P	cathepsin L family member 3, pseudogene	-1.85295	5.31948e-05
CTTN	cortactin	-1.25382	0.00432527
CTTNBP2NL	CTTNBP2 N-terminal like	0.341161	0.0248804
CTXN2	cortexin 2	0.576036	0.010722
CUTA	cutA divalent cation tolerance homolog (E. coli)	-0.514284	0.000920586
CUX2	cut-like homeobox 2	0.895724	0.0279537
CWC15	CWC15 spliceosome-associated protein	-0.617786	0.00607028
CXCR4	chemokine (C-X-C motif) receptor 4	-0.509756	0.0105936
CXorf38	chromosome X open reading frame 38	-0.759437	0.010479
CYB561D2	cytochrome b561 family, member D2	0.678745	0.0304492
CYB5D2	cytochrome b5 domain containing 2	-1.19247	0.0101425
CYB5R3	cytochrome b5 reductase 3	0.646123	0.0295631
CYB5R4	cytochrome b5 reductase 4	-0.490278	0.0406835
CYBRD1	cytochrome b reductase 1	-0.425392	0.0361505
CYP21A2	cytochrome P450, family 21, subfamily A, polypeptide 2	1.08631	0.00350486
CYP39A1	cytochrome P450, family 39, subfamily A, polypeptide 1	0.650015	0.0266764
CYP3A5	cytochrome P450, family 3, subfamily A, polypeptide 5	1.07924	0.0294187
CYP46A1	cytochrome P450, family 46, subfamily A, polypeptide 1	0.554308	0.0176859
CYP4A22	cytochrome P450, family 4, subfamily A, polypeptide 22	0.770936	0.0396232
CYP4B1	cytochrome P450, family 4, subfamily B, polypeptide 1	-1.12901	0.0102883
CYP4F11	cytochrome P450, family 4, subfamily F, polypeptide 11	0.92397	0.0111586
CYP4F12	cytochrome P450, family 4, subfamily F, polypeptide 12	0.791043	0.0217963
CYP4V2	cytochrome P450, family 4, subfamily V, polypeptide 2	-0.63524	0.0101592
CYP4Z1	cytochrome P450, family 4, subfamily Z, polypeptide 1	1.27254	0.0289929
CYP51A1	cytochrome P450, family 51, subfamily A, polypeptide 1	-0.43985	0.0211792
CYR61	cysteine-rich, angiogenic inducer, 61	0.720524	0.046364
CYSLTR1	cysteinyl leukotriene receptor 1	-1.02906	0.000941126
DAB2	Dab, mitogen-responsive phosphoprotein, homolog 2 (Drosophila)	-0.290191	0.0438264
DAP	death-associated protein	0.92908	0.000668396
DAZAP1	DAZ associated protein 1	0.505393	0.0441497
DBI	diazepam binding inhibitor (GABA receptor modulator, acyl-CoA binding protein)	-0.444175	0.00335532
DBR1	debranching RNA lariats 1	-1.30364	0.0367802
DBX1	developing brain homeobox 1	1.27069	0.000244761
DCAF10	DDB1 and CUL4 associated factor 10	-0.939902	0.0239506
DCANP1	dendritic cell-associated nuclear protein	0.615084	0.0400485
DCBLD2	discoidin, CUB and LCCL domain containing 2	-0.672615	0.0103994
DCDC1	doublecortin domain containing 1	1.03229	0.0267695
DCDC2C	doublecortin domain containing 2C	0.574212	0.0232828
DCP2	decapping mRNA 2	0.603474	0.00546204
DCST1	DC-STAMP domain containing 1	1.14707	0.00120301
DCSTAMP	dendrocyte expressed seven transmembrane protein	-0.42101	0.0217168
DCT	dopachrome tautomerase	0.958031	0.00350415
DCXR	dicarbonyl/L-xylulose reductase	0.463429	0.033822
DDA1	DET1 and DDB1 associated 1	0.682226	0.0261172
DDIT4L	DNA-damage-inducible transcript 4-like	-0.453318	0.00166618
DDTL	D-dopachrome tautomerase-like	0.890558	0.00154351
DDX1	DEAD (Asp-Glu-Ala-Asp) box helicase 1	-0.771467	0.0195572
DDX26B	DEAD/H (Asp-Glu-Ala-Asp/His) box polypeptide 26B	-0.506468	0.032349
DDX50	DEAD (Asp-Glu-Ala-Asp) box polypeptide 50	-0.693639	0.0374018
DDX52	DEAD (Asp-Glu-Ala-Asp) box polypeptide 52	-0.565723	0.0248294
DECR1	2,4-dienoyl CoA reductase 1, mitochondrial	-0.308282	0.0413079
DEF8	differentially expressed in FDCP 8 homolog (mouse)	0.562529	0.0122359
DEFA1	defensin, alpha 1	1.24699	0.00666636
DEFA1B	defensin, alpha 1B	1.24699	0.00666636
DEFA3	defensin, alpha 3, neutrophil-specific	1.24699	0.00666636
DEFB108B	defensin, beta 108B	1.38109	0.00335542
DEFB108P1	defensin, beta 108, pseudogene 1	1.13886	0.000895596
DEFB124	defensin, beta 124	1.09304	0.0328888
DEGS2	delta(4)-desaturase, sphingolipid 2	-0.507619	0.0441549
DEK	DEK proto-oncogene	0.273698	0.0317324
DENND1A	DENN/MADD domain containing 1A	-0.472723	0.0196043
DENND4C	DENN/MADD domain containing 4C	-0.717264	0.0181076
DERL2	derlin 2	-1.08433	0.00085107
DFNA5	deafness, autosomal dominant 5	-1.27204	0.00221416
DGAT2L6	diacylglycerol O-acyltransferase 2-like 6	1.02179	0.0127429
DGKH	diacylglycerol kinase, eta	-0.970343	0.037167
DHPS	deoxyhypusine synthase	0.556359	0.00895812
DHRS13	dehydrogenase/reductase (SDR family) member 13	0.889464	0.0157911
DHRS7	dehydrogenase/reductase (SDR family) member 7	-0.613057	0.00162434
DIP2A	disco-interacting protein 2 homolog A	-0.868846	0.0200695
DIRC2	disrupted in renal carcinoma 2	-0.432842	0.0193581
DISP1	dispatched homolog 1 (Drosophila)	-0.9738	0.00466848
DIXDC1	DIX domain containing 1	-1.46443	0.00278358
DKK1	dickkopf WNT signaling pathway inhibitor 1	1.08324	0.0355283
DKKL1	dickkopf-like 1	0.812777	0.0365196
DLEU7	deleted in lymphocytic leukemia, 7	0.971343	0.0116216
DLGAP2	discs, large (Drosophila) homolog-associated protein 2	0.647965	0.0136306
DMAP1	DNA methyltransferase 1 associated protein 1	-1.37219	0.00113564
DMRT2	doublesex and mab-3 related transcription factor 2	-1.31646	0.0148416
DMRTC1	DMRT-like family C1	1.0543	0.0115956
DNA2	DNA replication helicase/nuclease 2	1.32316	0.00734467
DNAAF2	dynein, axonemal, assembly factor 2	-0.822442	0.0265679
DNAH1	dynein, axonemal, heavy chain 1	-0.986258	0.00391326
DNAH11	dynein, axonemal, heavy chain 11	0.806721	0.0308503
DNAJC13	DnaJ (Hsp40) homolog, subfamily C, member 13	-0.76429	0.0441549
DNAJC25-GNG10	DNAJC25-GNG10 readthrough	-0.394326	0.0160639
DNAJC27	DnaJ (Hsp40) homolog, subfamily C, member 27	0.910837	0.0242002
DNAJC28	DnaJ (Hsp40) homolog, subfamily C, member 28	-1.33249	0.0148768
DNASE1L1	deoxyribonuclease I-like 1	0.873657	0.0264792
DNM1	dynamin 1	-1.00755	0.0124774
DNMT1	DNA (cytosine-5-)-methyltransferase 1	1.17469	4.79139e-07
DNMT3B	DNA (cytosine-5-)-methyltransferase 3 beta	1.07468	0.00336616
DNMT3L	DNA (cytosine-5-)-methyltransferase 3-like	-0.8042	0.0374908
DOCK11	dedicator of cytokinesis 11	-0.37976	0.0304828
DOCK4	dedicator of cytokinesis 4	-0.733365	0.0117953
DOCK5	dedicator of cytokinesis 5	0.389744	0.0234473
DOCK7	dedicator of cytokinesis 7	-0.42763	0.0149616
DOLPP1	dolichyldiphosphatase 1	0.703748	0.0496581
DONSON	downstream neighbor of SON	-0.692111	0.038934
DPCD	deleted in primary ciliary dyskinesia homolog (mouse)	0.386366	0.0380391
DPCR1	diffuse panbronchiolitis critical region 1	1.22225	0.0102883
DPEP2	dipeptidase 2	-1.06616	0.00937456
DPF2	D4, zinc and double PHD fingers family 2	-0.441172	0.043877
DPH1	diphthamide biosynthesis 1	0.552985	0.0426257
DPM1	dolichyl-phosphate mannosyltransferase polypeptide 1, catalytic subunit	-0.401182	0.035509
DPP4	dipeptidyl-peptidase 4	-0.581371	0.0457588
DPY19L1	dpy-19-like 1 (C. elegans)	-1.28148	0.00350415
DPYSL2	dihydropyrimidinase-like 2	0.364048	0.00407682
DRAM2	DNA-damage regulated autophagy modulator 2	-0.572611	0.000618885
DRGX	dorsal root ganglia homeobox	0.785829	0.0440338
DSCR10	Down syndrome critical region 10 (non-protein coding)	0.99953	0.0301864
DSN1	DSN1 homolog, MIS12 kinetochore complex component	0.488463	0.0176859
DSPP	dentin sialophosphoprotein	-0.81533	0.0482541
DTD2	D-tyrosyl-tRNA deacylase 2 (putative)	-0.82908	0.0424068
DTNA	dystrobrevin, alpha	-0.580887	0.00697032
DTNB	dystrobrevin, beta	-0.808089	0.0221926
DTX2	deltex 2, E3 ubiquitin ligase	-1.91545	0.000202429
DTX2P1-UPK3BP1-PMS2P11	DTX2P1-UPK3BP1-PMS2P11 readthrough transcribed pseudogene	0.599711	0.0112345
DTX3L	deltex 3 like, E3 ubiquitin ligase	-0.613458	0.00998961
DUSP13	dual specificity phosphatase 13	0.974097	0.0212505
DUSP16	dual specificity phosphatase 16	-0.660668	0.0346961
DUX4	double homeobox 4	1.22992	0.0118987
DUX4L14	double homeobox 4 like 14	0.780027	0.0146114
DUX4L24	double homeobox 4 like 24	1.10538	0.0276387
DUX4L9	double homeobox 4 like 9	1.33347	0.00405494
DYNLL1	dynein, light chain, LC8-type 1	0.380769	0.00409452
DYRK4	dual-specificity tyrosine-(Y)-phosphorylation regulated kinase 4	-1.14355	0.000446769
DYTN	dystrotelin	1.1278	0.0457613
DZIP3	DAZ interacting zinc finger protein 3	-1.31279	0.00546812
E2F1	E2F transcription factor 1	1.19923	0.00120301
E2F4	E2F transcription factor 4, p107/p130-binding	0.636917	0.0158029
E2F7	E2F transcription factor 7	1.32419	0.00396105
EBF1	early B-cell factor 1	1.2546	0.00119918
EBF2	early B-cell factor 2	1.18499	0.0125574
ECM1	extracellular matrix protein 1	-1.02542	0.022878
EDARADD	EDAR-associated death domain	1.20926	0.00335532
EEA1	early endosome antigen 1	-0.783933	0.0112686
EEF1B2	eukaryotic translation elongation factor 1 beta 2	-0.4526	0.0364104
EEF1DP3	eukaryotic translation elongation factor 1 delta pseudogene 3	0.917379	0.0372383
EEF2KMT	eukaryotic elongation factor 2 lysine methyltransferase	-1.07749	0.0215424
EFCAB14	EF-hand calcium binding domain 14	-0.386167	0.0174228
EFCAB2	EF-hand calcium binding domain 2	-1.19924	0.00404636
EFCAB7	EF-hand calcium binding domain 7	-1.07279	0.0443373
EGLN3	egl-9 family hypoxia-inducible factor 3	0.937946	0.0447178
EGR1	early growth response 1	1.00069	0.00101196
EGR2	early growth response 2	-0.449084	0.0129741
EGR4	early growth response 4	0.762392	0.0338882
EHBP1L1	EH domain binding protein 1-like 1	-0.936481	0.0238108
EHD3	EH-domain containing 3	-1.01712	0.00195273
EID1	EP300 interacting inhibitor of differentiation 1	0.444717	0.0199751
EIF1	eukaryotic translation initiation factor 1	-0.21825	0.0484858
EIF2AK1	eukaryotic translation initiation factor 2-alpha kinase 1	-0.817544	0.00092972
EIF2B2	eukaryotic translation initiation factor 2B, subunit 2 beta, 39kDa	-0.520555	0.0340859
EIF2B3	eukaryotic translation initiation factor 2B, subunit 3 gamma, 58kDa	0.346207	0.0484858
EIF2B4	eukaryotic translation initiation factor 2B, subunit 4 delta, 67kDa	-0.57299	0.0152035
EIF2D	eukaryotic translation initiation factor 2D	-0.887551	1.30451e-05
EIF3L	eukaryotic translation initiation factor 3, subunit L	0.493933	0.0291391
EIF4A2	eukaryotic translation initiation factor 4A2	-0.471702	0.0118054
ELAVL4	ELAV like neuron-specific RNA binding protein 4	-1.22265	0.019678
ELF3	E74-like factor 3 (ets domain transcription factor, epithelial-specific )	1.65822	0.000450775
ELFN2	extracellular leucine-rich repeat and fibronectin type III domain containing 2	0.79872	0.00497453
ELMOD2	ELMO/CED-12 domain containing 2	-0.926956	0.022878
ELOVL1	ELOVL fatty acid elongase 1	0.409022	0.0160676
ELP4	elongator acetyltransferase complex subunit 4	-0.925382	0.000221691
EMC1	ER membrane protein complex subunit 1	1.10372	0.0424906
EMC2	ER membrane protein complex subunit 2	-0.55881	0.00237558
EME2	essential meiotic structure-specific endonuclease subunit 2	0.858401	0.015157
EMILIN3	elastin microfibril interfacer 3	0.682626	0.0445035
EML2	echinoderm microtubule associated protein like 2	1.01483	0.0229347
EML3	echinoderm microtubule associated protein like 3	0.674104	0.00192441
EML5	echinoderm microtubule associated protein like 5	1.11332	0.0216934
ENAM	enamelin	1.38669	0.00479722
ENG	endoglin	0.355752	0.0344562
ENPP2	ectonucleotide pyrophosphatase/phosphodiesterase 2	-1.256	0.00092972
ENSA	endosulfine alpha	0.838936	0.000124173
ENTPD1	ectonucleoside triphosphate diphosphohydrolase 1	-0.601069	0.00200201
EPHA6	EPH receptor A6	1.12233	0.0248804
EPHA8	EPH receptor A8	0.812557	0.0151831
EPHB3	EPH receptor B3	-1.00849	0.0460154
EPHB4	EPH receptor B4	0.997178	0.00866801
EPS8L2	EPS8-like 2	0.762443	0.00387733
ERCC4	excision repair cross-complementation group 4	-0.769214	0.0337355
ERCC5	excision repair cross-complementation group 5	-0.828641	0.0458727
ERCC6L2	excision repair cross-complementation group 6-like 2	-1.02332	0.0126304
ERI1	exoribonuclease 1	-0.953473	0.0376068
ERLEC1	endoplasmic reticulum lectin 1	-1.00991	0.00799274
ERN2	endoplasmic reticulum to nucleus signaling 2	0.605964	0.0410236
ERO1A	endoplasmic reticulum oxidoreductase alpha	-0.357915	0.0264061
ERP29	endoplasmic reticulum protein 29	-0.640091	0.00156907
ERV3-1	endogenous retrovirus group 3, member 1	-1.1253	0.00103757
ESCO1	establishment of sister chromatid cohesion N-acetyltransferase 1	-1.02203	0.02582
ESPNL	espin-like	0.945678	0.0336285
ETV1	ets variant 1	1.03253	0.000385345
ETV3L	ets variant 3-like	1.09188	0.011606
EVI5	ecotropic viral integration site 5	-0.494805	0.0406824
EXOC3-AS1	EXOC3 antisense RNA 1	1.02677	0.00949496
EXOC3L4	exocyst complex component 3-like 4	0.877209	0.0188297
EXOC4	exocyst complex component 4	-0.479527	0.00918192
EXOSC3	exosome component 3	0.572827	0.00831754
EXT2	exostosin glycosyltransferase 2	-1.2079	0.0483536
EZH2	enhancer of zeste 2 polycomb repressive complex 2 subunit	0.535029	0.00444826
F11R	F11 receptor	-0.875625	0.000454522
F13A1	coagulation factor XIII, A1 polypeptide	-1.27086	0.00925661
FABP3	fatty acid binding protein 3, muscle and heart	-0.420063	0.0118752
FABP4	fatty acid binding protein 4, adipocyte	-0.697285	0.00138907
FABP5P3	fatty acid binding protein 5 pseudogene 3	-0.739422	0.0232631
FADS1	fatty acid desaturase 1	0.495085	0.0264061
FADS2P1	fatty acid desaturase 2 pseudogene 1	0.998853	0.0037508
FAHD1	fumarylacetoacetate hydrolase domain containing 1	-0.678356	0.015207
FAIM	Fas apoptotic inhibitory molecule	-1.46354	0.00307901
FAM105A	family with sequence similarity 105, member A	-0.818296	0.0305285
FAM110B	family with sequence similarity 110, member B	1.09874	0.00159645
FAM110D	family with sequence similarity 110, member D	1.13908	0.0118003
FAM118B	family with sequence similarity 118, member B	-0.316907	0.0312914
FAM120AOS	family with sequence similarity 120A opposite strand	0.3952	0.0068575
FAM127C	family with sequence similarity 127, member C	-0.972271	0.00697032
FAM129B	family with sequence similarity 129, member B	0.441085	0.00407206
FAM160B1	family with sequence similarity 160, member B1	-0.651418	0.013356
FAM162A	family with sequence similarity 162, member A	-0.734624	0.0239506
FAM167B	family with sequence similarity 167, member B	-1.63837	0.00579832
FAM173A	family with sequence similarity 173, member A	-1.32609	0.00697032
FAM177A1	family with sequence similarity 177, member A1	-0.569536	0.0497243
FAM177B	family with sequence similarity 177, member B	-1.12032	0.043477
FAM186A	family with sequence similarity 186, member A	0.703501	0.00103757
FAM192A	family with sequence similarity 192, member A	-0.543114	0.010856
FAM193A	family with sequence similarity 193, member A	-0.865522	3.68947e-05
FAM198B	family with sequence similarity 198, member B	-0.364303	0.038434
FAM207A	family with sequence similarity 207, member A	0.653051	0.00591848
FAM20A	family with sequence similarity 20, member A	-0.815145	0.0402702
FAM20B	family with sequence similarity 20, member B	-0.540036	0.0304024
FAM20C	family with sequence similarity 20, member C	-0.816919	0.00045595
FAM210A	family with sequence similarity 210, member A	-1.06507	0.0490369
FAM216B	family with sequence similarity 216, member B	1.33943	0.0319038
FAM219A	family with sequence similarity 219, member A	1.17133	0.00849208
FAM221A	family with sequence similarity 221, member A	-1.08147	0.0340189
FAM27E3	family with sequence similarity 27, member E3	-1.09658	0.0122415
FAM43A	family with sequence similarity 43, member A	1.04847	0.0248993
FAM45A	family with sequence similarity 45, member A	-0.544191	0.00666273
FAM46A	family with sequence similarity 46, member A	-1.20214	0.0105112
FAM63B	family with sequence similarity 63, member B	-1.08601	0.0106637
FAM71F2	family with sequence similarity 71, member F2	0.955365	0.0212505
FAM84B	family with sequence similarity 84, member B	-0.729693	0.031926
FAM86B1	family with sequence similarity 86, member B1	-0.531533	0.00219659
FAM86C2P	family with sequence similarity 86, member A pseudogene	-1.24659	0.00767928
FAM8A1	family with sequence similarity 8, member A1	-0.797044	0.0186875
FAM90A1	family with sequence similarity 90, member A1	0.895881	0.00854723
FAM96A	family with sequence similarity 96, member A	-0.398205	0.00220361
FAM9A	family with sequence similarity 9, member A	0.514876	0.0289929
FANCG	Fanconi anemia, complementation group G	0.950362	0.0324026
FASTKD1	FAST kinase domains 1	-1.20836	0.00484322
FAXDC2	fatty acid hydroxylase domain containing 2	-1.18497	0.00851381
FBLN2	fibulin 2	0.694128	0.0345207
FBP1	fructose-1,6-bisphosphatase 1	-1.13741	0.000971013
FBP2	fructose-1,6-bisphosphatase 2	1.16266	0.0100407
FBXO17	F-box protein 17	-1.03108	0.0158792
FBXO25	F-box protein 25	-0.919616	0.00806297
FBXO27	F-box protein 27	-1.28363	0.0199751
FBXO32	F-box protein 32	-1.20221	0.000985246
FBXO4	F-box protein 4	-0.901058	0.00404636
FBXO46	F-box protein 46	0.813889	0.0399584
FCGR1C	Fc fragment of IgG, high affinity Ic, receptor (CD64), pseudogene	0.38787	0.0487039
FCHO1	FCH domain only 1	-0.87462	0.0353896
FCHO2	FCH domain only 2	-0.535879	0.000987893
FCHSD2	FCH and double SH3 domains 2	-0.368931	0.0469481
FCMR	Fc fragment of IgM receptor	-0.334442	0.0449993
FCRL2	Fc receptor-like 2	0.569321	0.0497446
FCRLA	Fc receptor-like A	-0.902149	0.020912
FEM1B	fem-1 homolog b (C. elegans)	-0.578142	0.00572445
FEM1C	fem-1 homolog c (C. elegans)	-0.678141	0.0145529
FERMT2	fermitin family member 2	-0.670613	0.0273154
FEZ1	fasciculation and elongation protein zeta 1 (zygin I)	-0.508856	0.0392107
FGF13	fibroblast growth factor 13	-0.733844	0.0488608
FGF19	fibroblast growth factor 19	0.775911	0.0214211
FGF20	fibroblast growth factor 20	0.735549	0.00979954
FGF22	fibroblast growth factor 22	0.893535	0.0399717
FGFRL1	fibroblast growth factor receptor-like 1	0.915043	0.00460446
FGGY	FGGY carbohydrate kinase domain containing	-1.40774	0.00358151
FGL1	fibrinogen-like 1	-1.01257	0.0296404
FGL2	fibrinogen-like 2	-0.37421	0.0297795
FGR	FGR proto-oncogene, Src family tyrosine kinase	-0.631591	7.19895e-05
FIG4	FIG4 phosphoinositide 5-phosphatase	-1.15268	0.0322129
FIP1L1	factor interacting with PAPOLA and CPSF1	0.384441	0.0322129
FIS1	fission, mitochondrial 1	-0.577374	0.00045595
FIZ1	FLT3-interacting zinc finger 1	0.922836	0.016149
FKBP1A-SDCBP2	FKBP1A-SDCBP2 readthrough (NMD candidate)	0.56242	0.0256296
FKBP9	FK506 binding protein 9, 63 kDa	-0.754443	0.0312276
FLI1	Fli-1 proto-oncogene, ETS transcription factor	-0.338835	0.0426544
FMNL1	formin-like 1	0.362673	0.0157178
FMNL2	formin-like 2	-0.749861	0.000169812
FMR1	fragile X mental retardation 1	-0.435349	0.0436544
FNDC8	fibronectin type III domain containing 8	1.23904	0.0114992
FNIP1	folliculin interacting protein 1	-0.835796	0.0108142
FNIP2	folliculin interacting protein 2	-0.613895	0.00390079
FOS	FBJ murine osteosarcoma viral oncogene homolog	0.890834	0.0181076
FOXA3	forkhead box A3	1.59166	0.00120301
FOXD2	forkhead box D2	0.438919	0.0439671
FOXD4L1	forkhead box D4-like 1	1.07494	0.00546812
FOXD4L5	forkhead box D4-like 5	1.01584	0.0230776
FOXL1	forkhead box L1	0.727397	0.045592
FOXM1	forkhead box M1	0.79924	0.00144207
FOXO6	forkhead box O6	1.13676	0.00710817
FOXP4	forkhead box P4	1.40858	0.000168996
FRG2B	FSHD region gene 2 family, member B	0.971145	0.0296815
FSHR	follicle stimulating hormone receptor	0.744097	0.017871
FTH1P18	ferritin, heavy polypeptide 1 pseudogene 18	1.15601	0.00519324
FTH1P19	ferritin, heavy polypeptide 1 pseudogene 19	1.23209	0.000920586
FTSJ3	FtsJ homolog 3 (E. coli)	0.748779	0.0185961
FUT1	fucosyltransferase 1 (galactoside 2-alpha-L-fucosyltransferase, H blood group)	1.8434	4.65243e-05
FUT8	fucosyltransferase 8 (alpha (1,6) fucosyltransferase)	-0.755787	0.00112866
FYCO1	FYVE and coiled-coil domain containing 1	-1.15318	0.0196846
G0S2	G0/G1 switch 2	0.786035	0.0406572
GAB2	GRB2-associated binding protein 2	-0.975573	0.0167002
GABARAPL2	GABA(A) receptor-associated protein like 2	-0.773751	0.00210888
GABRR3	gamma-aminobutyric acid (GABA) A receptor, rho 3 (gene/pseudogene)	0.692848	0.0283833
GAGE2B	G antigen 2B	0.766833	0.0328229
GAGE2D	G antigen 2D	0.774275	0.0274698
GALNT2	polypeptide N-acetylgalactosaminyltransferase 2	-0.716891	0.0195702
GAREML	GRB2 associated, regulator of MAPK1-like	0.613958	0.0330178
GAS2L1	growth arrest-specific 2 like 1	0.588493	0.032349
GAST	gastrin	1.53098	0.00301134
GATAD1	GATA zinc finger domain containing 1	-1.1329	4.94219e-05
GATAD2A	GATA zinc finger domain containing 2A	-0.681643	0.00366812
GATC	glutamyl-tRNA(Gln) amidotransferase, subunit C	-0.553378	0.0229126
GATS	GATS, stromal antigen 3 opposite strand	0.819356	0.038934
GBA	glucosidase, beta, acid	-0.591687	0.00347879
GBGT1	globoside alpha-1,3-N-acetylgalactosaminyltransferase 1	0.898925	0.00907256
GBP1	guanylate binding protein 1, interferon-inducible	-1.06464	0.0379993
GBP2	guanylate binding protein 2, interferon-inducible	-0.610163	0.0193937
GBP7	guanylate binding protein 7	0.900847	0.0203951
GBX2	gastrulation brain homeobox 2	1.02895	0.0179481
GCAT	glycine C-acetyltransferase	0.842867	0.0367802
GCC2	GRIP and coiled-coil domain containing 2	-0.867296	0.0163179
GCFC2	GC-rich sequence DNA-binding factor 2	-0.883505	0.0079167
GCLC	glutamate-cysteine ligase, catalytic subunit	-1.32597	8.78602e-06
GDAP2	ganglioside induced differentiation associated protein 2	-0.537577	0.0190928
GDF5OS	growth differentiation factor 5 opposite strand	0.502408	0.0102859
GDF7	growth differentiation factor 7	1.02553	0.00352617
GDPD4	glycerophosphodiester phosphodiesterase domain containing 4	0.752612	0.027136
GEMIN7	gem (nuclear organelle) associated protein 7	-0.789386	0.027094
GFER	growth factor, augmenter of liver regeneration	1.04972	0.00618341
GFM1	G elongation factor, mitochondrial 1	-1.35593	0.0154517
GFRA4	GDNF family receptor alpha 4	0.952303	0.00432527
GGA3	golgi-associated, gamma adaptin ear containing, ARF binding protein 3	0.40364	0.0410775
GGT8P	gamma-glutamyltransferase 8 pseudogene	0.895937	0.0412079
GGTA1P	glycoprotein, alpha-galactosyltransferase 1 pseudogene	-0.780138	0.0016239
GID4	GID complex subunit 4 homolog	-0.869466	0.0329435
GIN1	gypsy retrotransposon integrase 1	-0.650376	0.0293258
GINM1	glycoprotein integral membrane 1	-0.575045	0.00611835
GINS1	GINS complex subunit 1 (Psf1 homolog)	0.769434	0.00126561
GINS2	GINS complex subunit 2 (Psf2 homolog)	1.42262	4.65243e-05
GIPC1	GIPC PDZ domain containing family, member 1	-1.26121	0.0146231
GIPC3	GIPC PDZ domain containing family, member 3	-0.774721	0.00713686
GJB4	gap junction protein, beta 4, 30.3kDa	1.08913	0.0164965
GK	glycerol kinase	-0.737311	0.00208764
GK3P	glycerol kinase 3 pseudogene	-0.913706	0.0264061
GLI2	GLI family zinc finger 2	1.18257	0.0111357
GLIPR2	GLI pathogenesis-related 2	-1.55876	0.000453731
GLIS2	GLIS family zinc finger 2	1.35692	0.00566132
GLMN	glomulin, FKBP associated protein	-1.00302	0.0217418
GLO1	glyoxalase I	-0.69413	0.00450175
GLOD4	glyoxalase domain containing 4	-1.60184	0.00811554
GLOD5	glyoxalase domain containing 5	1.29193	0.00723833
GLRX	glutaredoxin (thioltransferase)	-0.420474	0.00650135
GLS	glutaminase	-0.327563	0.0440338
GLUD2	glutamate dehydrogenase 2	-2.1984	0.000195679
GLUL	glutamate-ammonia ligase	-0.375104	0.0284333
GLYATL3	glycine-N-acyltransferase-like 3	-1.92091	5.92307e-05
GM2A	GM2 ganglioside activator	1.14713	0.00729854
GMCL1	germ cell-less, spermatogenesis associated 1	-0.642208	0.0189413
GMEB1	glucocorticoid modulatory element binding protein 1	-1.28672	0.0170855
GMEB2	glucocorticoid modulatory element binding protein 2	0.560928	0.0458727
GMFG	glia maturation factor, gamma	-0.297629	0.0244606
GMPR	guanosine monophosphate reductase	-0.92565	0.0220466
GNA12	guanine nucleotide binding protein (G protein) alpha 12	0.567926	4.5592e-05
GNAI3	guanine nucleotide binding protein (G protein), alpha inhibiting activity polypeptide 3	-0.345162	0.0414327
GNAL	guanine nucleotide binding protein (G protein), alpha activating activity polypeptide, olfactory type	-1.17534	0.0318843
GNAQ	guanine nucleotide binding protein (G protein), q polypeptide	-1.12426	0.0488222
GNAS	GNAS complex locus	-1.15052	0.0186756
GNAT1	guanine nucleotide binding protein (G protein), alpha transducing activity polypeptide 1	-2.04041	0.00338909
GNAT2	guanine nucleotide binding protein (G protein), alpha transducing activity polypeptide 2	-0.836324	0.0171997
GNE	glucosamine (UDP-N-acetyl)-2-epimerase/N-acetylmannosamine kinase	-0.910991	0.0466297
GNG10	guanine nucleotide binding protein (G protein), gamma 10	-0.394326	0.0160639
GNG5	guanine nucleotide binding protein (G protein), gamma 5	-0.385074	0.0449843
GNG7	guanine nucleotide binding protein (G protein), gamma 7	-0.654198	0.0277592
GNG8	guanine nucleotide binding protein (G protein), gamma 8	0.895303	0.0267964
GNGT2	guanine nucleotide binding protein (G protein), gamma transducing activity polypeptide 2	-0.854113	0.0429202
GNLY	granulysin	1.18177	0.00261679
GNPAT	glyceronephosphate O-acyltransferase	-0.742719	0.0189107
GNPDA2	glucosamine-6-phosphate deaminase 2	-1.19613	0.0367894
GNRH2	gonadotropin-releasing hormone 2	1.19423	0.00197871
GOLGA6L22	golgin A6 family-like 22	-0.803374	0.0329435
GOLGA7	golgin A7	-0.386057	0.017963
GOLGA8J	golgin A8 family, member J	-1.07604	0.0187414
GOLGA8T	golgin A8 family, member T	-1.07604	0.0187414
GOLPH3	golgi phosphoprotein 3 (coat-protein)	-0.67599	0.000819063
GPAA1	glycosylphosphatidylinositol anchor attachment 1	-0.709329	0.0250202
GPBAR1	G protein-coupled bile acid receptor 1	0.64211	0.0346961
GPC4	glypican 4	-0.628091	1.13388e-05
GPD1	glycerol-3-phosphate dehydrogenase 1 (soluble)	-0.833918	0.0484858
GPKOW	G patch domain and KOW motifs	0.486366	0.025041
GPR137B	G protein-coupled receptor 137B	-0.641817	0.000668955
GPR139	G protein-coupled receptor 139	0.942249	0.0488621
GPR146	G protein-coupled receptor 146	-1.19185	0.00692445
GPR152	G protein-coupled receptor 152	1.02049	0.0204882
GPR155	G protein-coupled receptor 155	-0.997974	0.0253142
GPR161	G protein-coupled receptor 161	-0.926943	0.0204686
GPR182	G protein-coupled receptor 182	0.939956	0.0379697
GPR26	G protein-coupled receptor 26	1.16775	0.00759576
GPR35	G protein-coupled receptor 35	-1.32034	0.00938481
GPR45	G protein-coupled receptor 45	1.27786	0.00173608
GPR65	G protein-coupled receptor 65	-0.408824	0.0104577
GPR84	G protein-coupled receptor 84	0.840372	0.00720862
GPR89B	G protein-coupled receptor 89B	-0.813013	0.00137154
GPRIN3	GPRIN family member 3	0.40105	0.0290381
GPSM1	G-protein signaling modulator 1	1.15769	0.00126561
GRAMD1A	GRAM domain containing 1A	0.672463	0.0220177
GRAMD2	GRAM domain containing 2	0.683381	0.0404272
GREM1	gremlin 1, DAN family BMP antagonist	-1.23544	0.0113359
GRHPR	glyoxylate reductase/hydroxypyruvate reductase	0.478728	0.00085107
GRIA3	glutamate receptor, ionotropic, AMPA 3	0.76531	0.00895812
GRID2IP	glutamate receptor, ionotropic, delta 2 (Grid2) interacting protein	0.818626	0.0174228
GRIN2C	glutamate receptor, ionotropic, N-methyl D-aspartate 2C	0.876417	0.00569929
GRM2	glutamate receptor, metabotropic 2	0.763337	0.00979954
GRM7	glutamate receptor, metabotropic 7	-1.02931	0.0057394
GRSF1	G-rich RNA sequence binding factor 1	-0.527433	0.039684
GSE1	Gse1 coiled-coil protein	-0.930207	0.023335
GSG1L	GSG1-like	0.923636	0.0262182
GSK3B	glycogen synthase kinase 3 beta	-0.582071	0.000102553
GSN	gelsolin	-1.46898	0.00201474
GSPT2	G1 to S phase transition 2	-1.02522	0.00140804
GSTA1	glutathione S-transferase alpha 1	0.979757	0.0360864
GSTA4	glutathione S-transferase alpha 4	-0.665245	0.0421581
GSTM4	glutathione S-transferase mu 4	-0.941323	0.0012477
GSTO2	glutathione S-transferase omega 2	-0.754429	0.0248804
GTF2H4	general transcription factor IIH, polypeptide 4, 52kDa	0.439315	0.027094
GTF3A	general transcription factor IIIA	0.370946	0.0496581
GTF3C1	general transcription factor IIIC, polypeptide 1, alpha 220kDa	-0.766332	0.00519324
GTPBP10	GTP-binding protein 10 (putative)	-1.05145	0.0304492
GTPBP6	GTP binding protein 6 (putative)	0.506077	0.0240477
GTSE1	G-2 and S-phase expressed 1	0.780491	0.0342804
GUCD1	guanylyl cyclase domain containing 1	0.392527	0.0216639
GUCY1A2	guanylate cyclase 1, soluble, alpha 2	-0.706834	0.012501
GUCY1A3	guanylate cyclase 1, soluble, alpha 3	-0.538889	0.0458715
GULP1	GULP, engulfment adaptor PTB domain containing 1	1.17303	0.0246287
GYPE	glycophorin E (MNS blood group)	-0.849	0.0265787
GYS2	glycogen synthase 2 (liver)	0.830914	0.00619955
GZMM	granzyme M (lymphocyte met-ase 1)	1.19461	0.0212341
H2AFX	H2A histone family, member X	0.754319	0.0110032
H2BFS	H2B histone family, member S (pseudogene)	1.15869	0.0077083
H3F3C	H3 histone, family 3C	-1.76604	0.00404309
HAND2	heart and neural crest derivatives expressed 2	0.775131	0.0116261
HAVCR2	hepatitis A virus cellular receptor 2	-0.342666	0.0183342
HAX1	HCLS1 associated protein X-1	-0.53555	0.0109474
HBA1	hemoglobin, alpha 1	1.01534	0.00802566
HBA2	hemoglobin, alpha 2	1.01534	0.00802566
HBP1	HMG-box transcription factor 1	-0.529266	0.0181076
HCAR1	hydroxycarboxylic acid receptor 1	1.06919	0.00650449
HCFC2	host cell factor C2	-1.12018	0.00616769
HCG22	HLA complex group 22	0.847814	0.026546
HDAC6	histone deacetylase 6	-0.880005	0.0134753
HDAC7	histone deacetylase 7	0.7107	0.0493795
HDAC8	histone deacetylase 8	0.799893	0.0493692
HECTD3	HECT domain containing E3 ubiquitin protein ligase 3	-0.443421	0.0102511
HELLS	helicase, lymphoid-specific	1.05142	0.0400765
HERC4	HECT and RLD domain containing E3 ubiquitin protein ligase 4	-1.00862	0.0168217
HES4	hes family bHLH transcription factor 4	0.672714	0.0496581
HEXA	hexosaminidase A (alpha polypeptide)	-0.502205	0.0450396
HEXB	hexosaminidase B (beta polypeptide)	-0.367096	0.000661363
HGSNAT	heparan-alpha-glucosaminide N-acetyltransferase	-0.358706	0.0297795
HHATL	hedgehog acyltransferase-like	1.20587	0.0164742
HHIPL2	HHIP-like 2	1.64166	0.000862417
HHLA1	HERV-H LTR-associating 1	1.44771	3.79747e-06
HIBADH	3-hydroxyisobutyrate dehydrogenase	-0.629399	0.010722
HIBCH	3-hydroxyisobutyryl-CoA hydrolase	-0.605355	0.00368759
HID1	HID1 domain containing	0.840843	0.0341707
HIGD1A	HIG1 hypoxia inducible domain family, member 1A	-0.519572	0.00462462
HILPDA	hypoxia inducible lipid droplet-associated	-0.874141	0.0191293
HIP1R	huntingtin interacting protein 1 related	0.6293	0.027107
HIPK2	homeodomain interacting protein kinase 2	0.291458	0.0212126
HIRIP3	HIRA interacting protein 3	1.03806	0.00811554
HIST1H1B	histone cluster 1, H1b	1.60984	0.000920586
HIST1H1D	histone cluster 1, H1d	0.919655	0.0360304
HIST1H1E	histone cluster 1, H1e	1.02436	7.96623e-05
HIST1H2AG	histone cluster 1, H2ag	0.356945	0.00679881
HIST1H2BC	histone cluster 1, H2bc	0.454739	0.0110032
HIST1H2BH	histone cluster 1, H2bh	0.458759	0.00499581
HIST1H2BK	histone cluster 1, H2bk	0.696714	0.00242953
HIST1H2BM	histone cluster 1, H2bm	0.563269	0.0127589
HK3	hexokinase 3 (white cell)	-0.994076	4.65243e-05
HLA-B	major histocompatibility complex, class I, B	-1.50995	0.00351744
HLA-DMA	major histocompatibility complex, class II, DM alpha	-0.360039	0.0380812
HLA-DMB	major histocompatibility complex, class II, DM beta	-0.540343	0.0426515
HLA-DQA2	major histocompatibility complex, class II, DQ alpha 2	-0.943833	0.0210963
HLA-DQB2	major histocompatibility complex, class II, DQ beta 2	-0.920294	0.0189107
HLA-DRB5	major histocompatibility complex, class II, DR beta 5	-3.08442	1.50273e-05
HLA-F	major histocompatibility complex, class I, F	-0.612041	0.000324995
HLA-G	major histocompatibility complex, class I, G	-2.04792	0.000941126
HLA-H	major histocompatibility complex, class I, H (pseudogene)	-1.67439	0.00444826
HLCS	holocarboxylase synthetase (biotin-(proprionyl-CoA-carboxylase (ATP-hydrolysing)) ligase)	-0.92557	0.0263739
HMGCL	3-hydroxymethyl-3-methylglutaryl-CoA lyase	-0.747547	0.0154774
HMGCR	3-hydroxy-3-methylglutaryl-CoA reductase	-0.836391	0.0473521
HMGN1	high mobility group nucleosome binding domain 1	0.76861	0.00744495
HMHB1	histocompatibility (minor) HB-1	-1.73081	0.000118611
HMOX2	heme oxygenase 2	-0.921539	0.0428571
HN1	hematological and neurological expressed 1	0.459528	0.00591554
HN1L	hematological and neurological expressed 1-like	0.664533	0.000920586
HNF1A	HNF1 homeobox A	0.744861	0.0463158
HNRNPA3P1	heterogeneous nuclear ribonucleoprotein A3 pseudogene 1	-1.26822	0.0091144
HNRNPCL1	heterogeneous nuclear ribonucleoprotein C-like 1	-0.659755	0.0170855
HNRNPH3	heterogeneous nuclear ribonucleoprotein H3 (2H9)	-0.47569	0.0195572
HNRNPUL2-BSCL2	HNRNPUL2-BSCL2 readthrough (NMD candidate)	-1.33083	0.0152362
HOMER1	homer scaffolding protein 1	-1.02952	0.00120301
HORMAD1	HORMA domain containing 1	-0.999939	0.0226841
HOXA1	homeobox A1	0.631625	0.0195618
HOXA2	homeobox A2	0.771304	0.0177456
HOXC9	homeobox C9	1.71493	0.00113564
HOXD11	homeobox D11	-1.37299	0.0072274
HPD	4-hydroxyphenylpyruvate dioxygenase	0.631136	0.0499785
HPGD	hydroxyprostaglandin dehydrogenase 15-(NAD)	-1.02612	0.00263309
HPR	haptoglobin-related protein	-1.43615	0.0265559
HPRT1	hypoxanthine phosphoribosyltransferase 1	-0.751352	0.0129741
HPS1	Hermansky-Pudlak syndrome 1	0.642399	0.0314781
HPS6	Hermansky-Pudlak syndrome 6	0.778828	0.00469908
HPSE	heparanase	-1.07003	0.00524037
HR	hair growth associated	0.795087	0.0195572
HRAS	Harvey rat sarcoma viral oncogene homolog	-1.30573	0.00253589
HRH1	histamine receptor H1	-1.06803	0.0186704
HS3ST2	heparan sulfate (glucosamine) 3-O-sulfotransferase 2	-1.01193	0.0158792
HSD11B1	hydroxysteroid (11-beta) dehydrogenase 1	0.889225	0.031142
HSD17B10	hydroxysteroid (17-beta) dehydrogenase 10	-0.343346	0.0427903
HSD17B11	hydroxysteroid (17-beta) dehydrogenase 11	-0.83477	0.00106788
HSD17B4	hydroxysteroid (17-beta) dehydrogenase 4	-0.397876	0.0181076
HSF4	heat shock transcription factor 4	-1.81645	4.95969e-05
HSF5	heat shock transcription factor family member 5	0.965284	0.00179874
HSP90AB4P	heat shock protein 90kDa alpha (cytosolic), class B member 4, pseudogene	-1.42301	0.000409293
HSP90B2P	heat shock protein 90kDa beta (Grp94), member 2, pseudogene	-1.44624	0.0233977
HSPA12B	heat shock 70kD protein 12B	0.87089	0.0254443
HSPA14	heat shock 70kDa protein 14	0.582606	0.0077083
HSPA1A	heat shock 70kDa protein 1A	-0.671321	0.0204686
HSPB1	heat shock 27kDa protein 1	0.447767	0.0164801
HSPG2	heparan sulfate proteoglycan 2	-0.678137	0.0471549
HTR3C	5-hydroxytryptamine (serotonin) receptor 3C, ionotropic	1.19835	0.00063624
HTR3D	5-hydroxytryptamine (serotonin) receptor 3D, ionotropic	1.16757	0.0272779
HTR3E	5-hydroxytryptamine (serotonin) receptor 3E, ionotropic	0.830202	0.0185961
HYAL2	hyaluronoglucosaminidase 2	1.1197	0.00447789
IARS	isoleucyl-tRNA synthetase	-0.373015	0.0445156
ID2	inhibitor of DNA binding 2, dominant negative helix-loop-helix protein	0.412881	0.0181786
IDNK	idnK, gluconokinase homolog (E. coli)	-0.476931	0.0405848
IER3IP1	immediate early response 3 interacting protein 1	-0.389538	0.0390956
IFI27L1	interferon, alpha-inducible protein 27-like 1	-0.642858	0.0210058
IFI27L2	interferon, alpha-inducible protein 27-like 2	0.350529	0.0498308
IFIT1	interferon-induced protein with tetratricopeptide repeats 1	-2.17161	0.0338345
IFIT3	interferon-induced protein with tetratricopeptide repeats 3	-1.43186	0.0311725
IFIT5	interferon-induced protein with tetratricopeptide repeats 5	-1.18922	0.0424705
IFITM1	interferon induced transmembrane protein 1	-1.20311	0.0111357
IFITM3	interferon induced transmembrane protein 3	-1.03679	0.0101038
IFITM5	interferon induced transmembrane protein 5	1.05942	0.0460202
IFNL3	interferon, lambda 3	0.966009	0.0221094
IFRD1	interferon-related developmental regulator 1	-0.982499	0.0478069
IFT27	intraflagellar transport 27	-0.627328	0.0303802
IFT46	intraflagellar transport 46	-0.783549	0.0271001
IGBP1	immunoglobulin (CD79A) binding protein 1	-0.843215	3.75759e-05
IGF1	insulin-like growth factor 1 (somatomedin C)	-0.967802	0.0018095
IGF2-AS	IGF2 antisense RNA	0.874852	0.0372389
IGF2BP2	insulin-like growth factor 2 mRNA binding protein 2	-1.34852	0.0016239
IGFBP4	insulin-like growth factor binding protein 4	0.752633	0.0229403
IGFBPL1	insulin-like growth factor binding protein-like 1	0.725723	0.0024568
IGFL3	IGF-like family member 3	1.12276	0.0101592
IGHE	immunoglobulin heavy constant epsilon	1.37494	0.00799274
IGKV1D-37	immunoglobulin kappa variable 1D-37 (non-functional)	0.905415	0.0173178
IGKV1D-42	immunoglobulin kappa variable 1D-42 (non-functional)	1.27486	0.0101461
IGKV3-7	immunoglobulin kappa variable 3-7 (non-functional)	1.47746	0.00350486
IGKV3D-11	immunoglobulin kappa variable 3D-11	1.47447	0.000552105
IGKV3D-7	immunoglobulin kappa variable 3D-7	1.11334	0.0090519
IGKV3OR2-268	immunoglobulin kappa variable 3/OR2-268 (non-functional)	1.39179	0.0013481
IGLL1	immunoglobulin lambda-like polypeptide 1	1.16414	0.0276568
IGLL5	immunoglobulin lambda-like polypeptide 5	1.37864	0.00441222
IGLON5	IgLON family member 5	1.2815	0.00519324
IGLV1-36	immunoglobulin lambda variable 1-36	0.613888	0.0341048
IGLV1-47	immunoglobulin lambda variable 1-47	1.02204	0.0104577
IGLV1-50	immunoglobulin lambda variable 1-50 (non-functional)	1.59486	0.000450775
IGLV2-33	immunoglobulin lambda variable 2-33 (non-functional)	1.1264	0.00967697
IGLV3-12	immunoglobulin lambda variable 3-12	1.78254	8.82538e-05
IGLV3-16	immunoglobulin lambda variable 3-16	0.948021	0.0275072
IGLV3-32	immunoglobulin lambda variable 3-32 (non-functional)	1.20835	0.0171027
IGLV4-3	immunoglobulin lambda variable 4-3	0.805545	0.0442761
IGLV4-69	immunoglobulin lambda variable 4-69	1.11507	0.00573795
IGLV5-37	immunoglobulin lambda variable 5-37	0.809927	0.0181934
IGLV6-57	immunoglobulin lambda variable 6-57	1.10246	0.0217963
IGSF11	immunoglobulin superfamily, member 11	1.12324	0.000298121
IGSF22	immunoglobulin superfamily, member 22	0.831955	0.0188297
IGSF9	immunoglobulin superfamily, member 9	1.19478	0.000796744
IGSF9B	immunoglobulin superfamily, member 9B	1.62341	0.00415356
IKBIP	IKBKB interacting protein	-0.609236	0.025578
IKBKE	inhibitor of kappa light polypeptide gene enhancer in B-cells, kinase epsilon	0.336153	0.0337937
IKZF5	IKAROS family zinc finger 5 (Pegasus)	-0.533216	0.0178818
IL10RB	interleukin 10 receptor, beta	-0.434844	0.0221592
IL13RA1	interleukin 13 receptor, alpha 1	-1.30862	0.00164153
IL17F	interleukin 17F	1.01133	0.0237741
IL17RC	interleukin 17 receptor C	0.758317	0.0117953
IL17RE	interleukin 17 receptor E	1.20832	0.0116307
IL17REL	interleukin 17 receptor E-like	0.801807	0.00359975
IL19	interleukin 19	0.839906	0.023121
IL1A	interleukin 1, alpha	1.41641	0.00481888
IL1B	interleukin 1, beta	0.87696	0.0231962
IL1RN	interleukin 1 receptor antagonist	-0.635786	0.00988962
IL3	interleukin 3	1.28672	0.00512345
IL31	interleukin 31	1.11767	0.00540486
IL3RA	interleukin 3 receptor, alpha (low affinity)	0.77596	0.0186209
IL6	interleukin 6	0.998247	0.0272433
IL9R	interleukin 9 receptor	1.31637	0.00330682
IMMT	inner membrane protein, mitochondrial	-0.862265	0.00991531
IMPAD1	inositol monophosphatase domain containing 1	-0.3826	0.0347999
IMPDH1	IMP (inosine 5'-monophosphate) dehydrogenase 1	0.724342	0.0287836
IMPDH2	IMP (inosine 5'-monophosphate) dehydrogenase 2	-0.327226	0.00415356
INADL	InaD-like (Drosophila)	0.906608	0.0369189
INAFM1	InaF-motif containing 1	1.09633	0.000796744
INAFM2	InaF-motif containing 2	0.64953	0.00862948
INHA	inhibin, alpha	0.738889	0.0251738
INMT	indolethylamine N-methyltransferase	0.89096	0.00899155
INO80B	INO80 complex subunit B	-1.28501	0.00809633
INPP4A	inositol polyphosphate-4-phosphatase type I A	-0.845738	0.0349706
INPP5J	inositol polyphosphate-5-phosphatase J	0.684241	0.027136
INPPL1	inositol polyphosphate phosphatase-like 1	-0.594455	0.00325821
INSIG1	insulin induced gene 1	-0.653573	0.0251462
INSR	insulin receptor	-1.1424	0.0388616
INTS5	integrator complex subunit 5	-0.760131	0.00406976
IPO9	importin 9	-0.50033	0.0132531
IQCB1	IQ motif containing B1	-1.35315	0.00358151
IRAK4	interleukin-1 receptor-associated kinase 4	-1.11292	0.00301134
IRF2BP2	interferon regulatory factor 2 binding protein 2	0.333784	0.0173016
IRF2BPL	interferon regulatory factor 2 binding protein-like	-0.364862	0.0498214
IRF3	interferon regulatory factor 3	0.970176	0.0453722
IRF7	interferon regulatory factor 7	-1.06143	0.0277821
IRF9	interferon regulatory factor 9	-0.870187	0.00630761
ISG15	ISG15 ubiquitin-like modifier	-1.31832	0.0338952
ISOC2	isochorismatase domain containing 2	0.492719	0.0348877
ISY1	ISY1 splicing factor homolog	-0.578345	0.00720862
ISY1-RAB43	ISY1-RAB43 readthrough	-0.546639	0.0297795
ITGA3	integrin, alpha 3 (antigen CD49C, alpha 3 subunit of VLA-3 receptor)	-0.333473	0.0105721
ITGA7	integrin, alpha 7	1.40313	0.0132339
ITGA9	integrin, alpha 9	-0.797825	0.00771391
ITGB1BP1	integrin beta 1 binding protein 1	-1.48013	0.000224134
ITGB2	integrin, beta 2 (complement component 3 receptor 3 and 4 subunit)	0.512283	0.0114295
ITGBL1	integrin, beta-like 1 (with EGF-like repeat domains)	0.640158	0.022878
ITK	IL2-inducible T-cell kinase	0.842285	0.0124511
IYD	iodotyrosine deiodinase	-0.672744	0.0484858
JAK2	Janus kinase 2	-0.43853	0.0287836
JAKMIP2	janus kinase and microtubule interacting protein 2	-0.968283	0.0390104
JAM3	junctional adhesion molecule 3	0.782658	0.0225974
KANK2	KN motif and ankyrin repeat domains 2	0.92185	0.0139673
KANSL1	KAT8 regulatory NSL complex subunit 1	0.857016	0.00717615
KANSL1L	KAT8 regulatory NSL complex subunit 1-like	-1.23076	6.71306e-05
KAT7	K(lysine) acetyltransferase 7	-1.80267	7.84117e-05
KAT8	K(lysine) acetyltransferase 8	-0.827482	0.045592
KAZALD1	Kazal-type serine peptidase inhibitor domain 1	1.05222	0.0071207
KBTBD8	kelch repeat and BTB (POZ) domain containing 8	-0.784576	0.0232965
KCMF1	potassium channel modulatory factor 1	-0.286384	0.0274839
KCNA10	potassium channel, voltage gated shaker related subfamily A, member 10	1.03041	0.0205846
KCNC4	potassium channel, voltage gated Shaw related subfamily C, member 4	-1.0076	0.0251738
KCNJ1	potassium channel, inwardly rectifying subfamily J, member 1	-1.04882	0.043853
KCNJ2	potassium channel, inwardly rectifying subfamily J, member 2	-0.629843	0.0096371
KCNJ4	potassium channel, inwardly rectifying subfamily J, member 4	0.827598	0.01348
KCNJ5	potassium channel, inwardly rectifying subfamily J, member 5	-1.37405	0.00341802
KCNJ9	potassium channel, inwardly rectifying subfamily J, member 9	0.720242	0.0171897
KCNK12	potassium channel, two pore domain subfamily K, member 12	0.879197	0.00292532
KCNK5	potassium channel, two pore domain subfamily K, member 5	0.856437	0.0485608
KCNMA1	potassium channel, calcium activated large conductance subfamily M alpha, member 1	-1.12417	0.0161784
KCNMB4	potassium channel subfamily M regulatory beta subunit 4	-0.833463	0.0340859
KCNT1	potassium channel, sodium activated subfamily T, member 1	0.736325	0.042229
KCTD10	potassium channel tetramerization domain containing 10	-0.676393	0.00548036
KCTD2	potassium channel tetramerization domain containing 2	-1.0222	0.020529
KCTD5	potassium channel tetramerization domain containing 5	-0.482171	0.0297795
KCTD8	potassium channel tetramerization domain containing 8	-1.52368	0.000361119
KCTD9	potassium channel tetramerization domain containing 9	-0.466915	0.0406824
KDELC1	KDEL (Lys-Asp-Glu-Leu) containing 1	-1.23622	0.00237367
KDM3A	lysine (K)-specific demethylase 3A	-1.69626	1.98646e-05
KDM4B	lysine (K)-specific demethylase 4B	1.0153	0.00655388
KDM5A	lysine (K)-specific demethylase 5A	-1.02052	0.00565985
KDM6A	lysine (K)-specific demethylase 6A	-0.694232	0.00358151
KIAA0040	KIAA0040	-1.38806	0.00406976
KIAA0100	KIAA0100	-0.491295	0.0018095
KIAA0141	KIAA0141	-1.47478	0.000440222
KIAA0319L	KIAA0319-like	-1.19513	6.69974e-07
KIAA0355	KIAA0355	0.492614	0.0402013
KIAA0430	KIAA0430	-0.457945	0.0336404
KIAA0895	KIAA0895	0.626399	0.0248164
KIAA1161	KIAA1161	0.929677	0.018899
KIAA1522	KIAA1522	0.72005	0.0344782
KIAA1551	KIAA1551	-1.10546	0.00335532
KIF12	kinesin family member 12	0.756834	0.047759
KIF16B	kinesin family member 16B	-0.744934	0.00998961
KIF1A	kinesin family member 1A	-0.938434	0.026169
KIF1B	kinesin family member 1B	-0.453852	0.0102027
KIF21A	kinesin family member 21A	-1.00418	0.0319108
KIF2A	kinesin heavy chain member 2A	-0.424783	0.0475137
KIF3A	kinesin family member 3A	-1.2217	0.0320151
KIF5C	kinesin family member 5C	0.764597	0.0474241
KIFC1	kinesin family member C1	0.765802	0.0466897
KIN	Kin17 DNA and RNA binding protein	-1.198	0.00130638
KLC1	kinesin light chain 1	-0.395203	0.0483258
KLF1	Kruppel-like factor 1 (erythroid)	1.34504	0.000344335
KLF2	Kruppel-like factor 2	1.33635	0.00390724
KLF3	Kruppel-like factor 3 (basic)	-0.664109	0.0146892
KLF9	Kruppel-like factor 9	1.07765	0.010588
KLHDC2	kelch domain containing 2	-0.657186	0.00298723
KLHDC7A	kelch domain containing 7A	0.831957	0.0259304
KLHDC8B	kelch domain containing 8B	-0.867099	0.0170267
KLHL1	kelch-like family member 1	-0.735326	0.0388726
KLHL23	kelch-like family member 23	1.61765	6.49209e-06
KLHL24	kelch-like family member 24	-0.928644	0.000206352
KLHL26	kelch-like family member 26	-1.17129	0.0135919
KLHL28	kelch-like family member 28	0.730898	0.0361861
KLHL30	kelch-like family member 30	1.48392	0.00411786
KLHL7	kelch-like family member 7	-0.592008	0.0428493
KLK11	kallikrein-related peptidase 11	0.752344	0.00384414
KLK9	kallikrein-related peptidase 9	0.707511	0.0140801
KLKP1	kallikrein pseudogene 1	0.642737	0.045592
KPNA2	karyopherin alpha 2 (RAG cohort 1, importin alpha 1)	0.312177	0.0465075
KRBOX1	KRAB box domain containing 1	0.761729	0.0272779
KRT18	keratin 18, type I	0.942629	0.0108004
KRT6A	keratin 6A, type II	0.847764	0.0254443
KRTAP1-1	keratin associated protein 1-1	1.26817	0.00368759
KRTAP1-3	keratin associated protein 1-3	0.942598	0.00698074
KRTAP10-1	keratin associated protein 10-1	1.36132	0.0031818
KRTAP10-10	keratin associated protein 10-10	1.0213	0.0210004
KRTAP10-9	keratin associated protein 10-9	1.27296	0.000338511
KRTAP12-4	keratin associated protein 12-4	1.31053	0.00998418
KRTAP13-4	keratin associated protein 13-4	0.803691	0.00510242
KRTAP2-2	keratin associated protein 2-2	0.992615	0.025352
KRTAP4-11	keratin associated protein 4-11	1.09157	0.00677233
KRTAP4-2	keratin associated protein 4-2	1.14931	0.0104945
KRTAP4-4	keratin associated protein 4-4	0.88649	0.00288696
KRTAP4-7	keratin associated protein 4-7	1.14756	0.0196214
KRTAP4-8	keratin associated protein 4-8	0.959546	0.032048
KRTAP5-9	keratin associated protein 5-9	0.676121	0.0197562
KRTAP6-3	keratin associated protein 6-3	-1.27445	0.00683451
KRTAP9-2	keratin associated protein 9-2	1.14744	0.0174228
KRTAP9-3	keratin associated protein 9-3	1.12878	0.0108012
KRTAP9-7	keratin associated protein 9-7	1.10412	0.010722
KSR2	kinase suppressor of ras 2	0.687233	0.0212293
KTN1	kinectin 1 (kinesin receptor)	-0.576724	0.00103674
KXD1	KxDL motif containing 1	0.53177	0.00130417
LACTB	lactamase, beta	-0.600592	0.00655124
LACTB2	lactamase, beta 2	-1.32127	0.00470545
LAD1	ladinin 1	1.01865	0.0212126
LAIR2	leukocyte-associated immunoglobulin-like receptor 2	-0.783341	0.0193788
LAMC1	laminin, gamma 1 (formerly LAMB2)	-0.381714	0.0404277
LAMC3	laminin, gamma 3	0.777296	0.00777722
LAMTOR5	late endosomal/lysosomal adaptor, MAPK and MTOR activator 5	-0.503154	0.00875914
LAPTM4A	lysosomal protein transmembrane 4 alpha	-0.321607	0.0274711
LARS	leucyl-tRNA synthetase	0.468573	0.0487006
LBX2	ladybird homeobox 2	0.815254	0.00517571
LCE1D	late cornified envelope 1D	0.914335	0.0211745
LCE2B	late cornified envelope 2B	0.596774	0.037258
LCE2D	late cornified envelope 2D	1.26745	0.00904886
LCN12	lipocalin 12	0.847835	0.0406761
LCORL	ligand dependent nuclear receptor corepressor-like	-0.365057	0.0325266
LCP2	lymphocyte cytosolic protein 2 (SH2 domain containing leukocyte protein of 76kDa)	0.6238	0.000959683
LDB3	LIM domain binding 3	0.744755	0.0405458
LDLRAD2	low density lipoprotein receptor class A domain containing 2	1.18952	0.0371569
LDLRAP1	low density lipoprotein receptor adaptor protein 1	-1.66127	0.000862417
LEKR1	leucine, glutamate and lysine rich 1	0.408932	0.0440529
LEPR	leptin receptor	-0.750836	0.0272757
LETMD1	LETM1 domain containing 1	-1.37829	0.00387733
LGALS12	lectin, galactoside-binding, soluble, 12	1.23811	0.00462957
LGALS4	lectin, galactoside-binding, soluble, 4	1.11113	0.0131235
LGALS8-AS1	LGALS8 antisense RNA 1	1.13977	0.00490831
LGALS9C	lectin, galactoside-binding, soluble, 9C	-0.398835	0.0115956
LGMN	legumain	-0.572626	4.36814e-05
LHX6	LIM homeobox 6	1.32335	0.000195679
LHX9	LIM homeobox 9	1.377	0.000987893
LIG1	ligase I, DNA, ATP-dependent	0.765738	0.0449851
LILRA4	leukocyte immunoglobulin-like receptor, subfamily A (with TM domain), member 4	1.41473	0.00016859
LILRA6	leukocyte immunoglobulin-like receptor, subfamily A (with TM domain), member 6	0.936578	0.0264956
LILRB5	leukocyte immunoglobulin-like receptor, subfamily B (with TM and ITIM domains), member 5	0.709787	0.0217418
LIM2	lens intrinsic membrane protein 2, 19kDa	0.921217	0.0105112
LIMD2	LIM domain containing 2	0.95723	0.00196427
LIN52	lin-52 DREAM MuvB core complex component	0.74152	0.0241702
LINC00092	long intergenic non-protein coding RNA 92	0.991249	0.0466897
LINC00242	long intergenic non-protein coding RNA 242	0.789951	0.00512345
LINC00452	long intergenic non-protein coding RNA 452	0.961295	0.0212332
LINC00482	long intergenic non-protein coding RNA 482	1.03105	0.00955775
LINC00493	long intergenic non-protein coding RNA 493	-0.696435	0.00208764
LINC00504	long intergenic non-protein coding RNA 504	-1.26293	0.000688819
LINC00550	long intergenic non-protein coding RNA 550	0.757285	0.0480851
LINC00982	long intergenic non-protein coding RNA 982	1.25959	0.00332993
LINC01089	long intergenic non-protein coding RNA 1089	-0.690637	0.00968684
LINC01140	long intergenic non-protein coding RNA 1140	0.517649	0.0438264
LINC01270	long intergenic non-protein coding RNA 1270	1.13638	0.0232162
LINC01521	long intergenic non-protein coding RNA 1521	-0.765011	0.0337355
LINC01565	long intergenic non-protein coding RNA 1565	0.606591	0.0106637
LINC01600	long intergenic non-protein coding RNA 1600	1.01622	0.0280158
LINS1	lines homolog 1	-1.18493	0.00296864
LIPJ	lipase, family member J	0.835925	0.034409
LLPH	LLP homolog, long-term synaptic facilitation (Aplysia)	-0.721942	0.00358254
LMBRD1	LMBR1 domain containing 1	-0.367698	0.00674222
LMLN	leishmanolysin-like (metallopeptidase M8 family)	-1.03965	0.0144784
LMO7	LIM domain 7	-0.896683	0.0465178
LMTK2	lemur tyrosine kinase 2	-1.3385	0.00836317
LOC100130370	uncharacterized LOC100130370	1.40266	0.00296864
LOC100130451	uncharacterized LOC100130451	0.972787	0.00816667
LOC100131107	putative UPF0607 protein ENSP00000383783	0.706159	0.0247604
LOC100134391	uncharacterized LOC100134391	0.969103	0.0136306
LOC100505549	uncharacterized LOC100505549	-1.12674	0.0232162
LOC102724200	trafficking protein particle complex subunit 10-like	0.552301	0.00726908
LOC102724279	uncharacterized LOC102724279	1.10631	0.0171997
LOC105371242	peptidyl-prolyl cis-trans isomerase A-like 4G	-1.09337	0.0399097
LOC339059	uncharacterized LOC339059	1.34523	0.00121903
LOC339862	uncharacterized LOC339862	1.07445	0.00692487
LOC407835	mitogen-activated protein kinase kinase 2 pseudogene	0.682356	0.042973
LOC642131	putative V-set and immunoglobulin domain-containing-like protein IGHV4OR15-8	1.04995	0.0297795
LOC653653	adaptor-related protein complex 1, sigma 2 subunit pseudogene	-0.894971	0.00547663
LOC728485	uncharacterized LOC728485	1.0526	0.0290946
LOC730668	dynein heavy chain -like pseudogene	0.721085	0.035509
LOC79160	uncharacterized LOC79160	1.44179	0.00117801
LONP2	lon peptidase 2, peroxisomal	-0.476781	0.0176014
LPAR6	lysophosphatidic acid receptor 6	-0.581447	0.00350415
LPCAT1	lysophosphatidylcholine acyltransferase 1	0.736079	0.017218
LPL	lipoprotein lipase	-1.15043	0.00790568
LPXN	leupaxin	0.618091	0.000426997
LRBA	LPS-responsive vesicle trafficking, beach and anchor containing	-1.35607	0.0272433
LRIT2	leucine-rich repeat, immunoglobulin-like and transmembrane domains 2	0.505932	0.0448783
LRMP	lymphoid-restricted membrane protein	-1.30415	0.00324815
LRRC26	leucine rich repeat containing 26	0.983167	0.00774597
LRRC28	leucine rich repeat containing 28	-0.852184	0.0181664
LRRC37A	leucine rich repeat containing 37A	-0.628826	0.0229347
LRRC37A2	leucine rich repeat containing 37, member A2	-1.13472	0.0219587
LRRC48	leucine rich repeat containing 48	0.707551	0.0487747
LRRC6	leucine rich repeat containing 6	-1.25129	0.010722
LRRC8B	leucine rich repeat containing 8 family, member B	-0.894234	0.00681436
LRRC8C	leucine rich repeat containing 8 family, member C	0.556015	0.0116364
LRRC8E	leucine rich repeat containing 8 family, member E	0.944265	0.0160724
LRRD1	leucine-rich repeats and death domain containing 1	0.614999	0.0158171
LRRFIP1	leucine rich repeat (in FLII) interacting protein 1	-0.559158	0.00122609
LRRN4	leucine rich repeat neuronal 4	0.605721	0.0412886
LSG1	large 60S subunit nuclear export GTPase 1	0.47648	0.0244706
LSM1	LSM1 homolog, mRNA degradation associated	-0.750201	0.00371414
LSM12	LSM12 homolog	0.32763	0.00931602
LSM4	LSM4 homolog, U6 small nuclear RNA and mRNA degradation associated	0.898119	3.74309e-05
LSP1P3	lymphocyte-specific protein 1 pseudogene 3	-1.64217	0.00547663
LST1	leukocyte specific transcript 1	0.818769	5.00113e-07
LTA	lymphotoxin alpha	0.904511	0.0278734
LTA4H	leukotriene A4 hydrolase	-0.429314	0.0122054
LUZP4	leucine zipper protein 4	1.44297	0.00490831
LVRN	laeverin	-0.789892	0.0203951
LXN	latexin	-0.489346	0.0077083
LY6G6C	lymphocyte antigen 6 complex, locus G6C	0.83158	0.0390219
LY6K	lymphocyte antigen 6 complex, locus K	0.871217	0.0219478
LY86	lymphocyte antigen 86	-0.392225	0.0375713
LYG2	lysozyme G-like 2	1.08993	0.0149832
LYPD6B	LY6/PLAUR domain containing 6B	1.02171	0.00133178
LYPLAL1	lysophospholipase-like 1	-0.47518	0.007633
LYRM1	LYR motif containing 1	-1.00801	0.0260528
LYST	lysosomal trafficking regulator	-0.686985	0.0253142
LYZ	lysozyme	-1.01561	0.00301134
M6PR	mannose-6-phosphate receptor (cation dependent)	0.349145	0.0110184
MAB21L2	mab-21-like 2 (C. elegans)	0.941133	0.0459249
MACROD1	MACRO domain containing 1	-1.07392	0.00881848
MAG	myelin associated glycoprotein	0.860052	0.0359162
MAGEA3	melanoma antigen family A3	1.41655	0.000688819
MAGEB17	melanoma antigen family B17	1.14907	0.018027
MAGED4B	melanoma antigen family D4B	1.01577	0.0127321
MAGEF1	melanoma antigen family F1	0.426034	0.0408875
MAGEH1	melanoma antigen family H1	-0.734752	0.00195113
MAML1	mastermind-like transcriptional coactivator 1	0.693247	0.0249312
MAN1A1	mannosidase, alpha, class 1A, member 1	-0.774919	0.00335213
MAN2C1	mannosidase, alpha, class 2C, member 1	0.718713	0.0176797
MANEAL	mannosidase, endo-alpha-like	1.15962	0.0132411
MAOA	monoamine oxidase A	-1.19146	0.0124726
MAP1S	microtubule-associated protein 1S	0.70993	0.048691
MAP2	microtubule-associated protein 2	-1.23807	0.00140804
MAP3K1	mitogen-activated protein kinase kinase kinase 1, E3 ubiquitin protein ligase	-0.954658	0.0452881
MAP3K11	mitogen-activated protein kinase kinase kinase 11	-0.302066	0.0191949
MAP3K12	mitogen-activated protein kinase kinase kinase 12	0.556727	0.0411603
MAP3K5	mitogen-activated protein kinase kinase kinase 5	-1.16074	0.00350486
MAP3K8	mitogen-activated protein kinase kinase kinase 8	-0.928397	0.012533
MAP4K4	mitogen-activated protein kinase kinase kinase kinase 4	-0.597771	0.0202388
MAP7D1	MAP7 domain containing 1	0.966325	0.00314147
MAP9	microtubule-associated protein 9	0.550547	0.00938481
MAPKAP1	mitogen-activated protein kinase associated protein 1	0.290409	0.0384881
MAPKBP1	mitogen-activated protein kinase binding protein 1	0.932696	0.0456764
MAPRE2	microtubule-associated protein, RP/EB family, member 2	-0.419187	0.0108004
MARC2	mitochondrial amidoxime reducing component 2	0.822921	0.0419684
MARCH4	membrane-associated ring finger (C3HC4) 4, E3 ubiquitin protein ligase	0.674623	0.0109267
MARCH5	membrane-associated ring finger (C3HC4) 5	-0.70692	0.0175945
MARCH6	membrane-associated ring finger (C3HC4) 6, E3 ubiquitin protein ligase	-0.946369	0.00103757
MARCH8	membrane-associated ring finger (C3HC4) 8, E3 ubiquitin protein ligase	-0.795352	0.0264138
MARVELD1	MARVEL domain containing 1	-0.40582	0.0181786
MAST2	microtubule associated serine/threonine kinase 2	-0.831311	0.0130769
MATK	megakaryocyte-associated tyrosine kinase	1.07475	0.0212293
MAZ	MYC-associated zinc finger protein (purine-binding transcription factor)	0.382795	0.0375713
MBD3L4	methyl-CpG binding domain protein 3-like 4	1.20001	0.0214131
MBOAT7	membrane bound O-acyltransferase domain containing 7	-1.01851	0.01963
MBTPS2	membrane-bound transcription factor peptidase, site 2	-0.648475	0.00441222
MC5R	melanocortin 5 receptor	0.996079	0.000373421
MCCD1	mitochondrial coiled-coil domain 1	1.55154	0.00242953
MCF2L2	MCF.2 cell line derived transforming sequence-like 2	1.03357	0.00741383
MCM2	minichromosome maintenance complex component 2	0.98304	4.65243e-05
MCM4	minichromosome maintenance complex component 4	0.776518	0.000339457
MCM7	minichromosome maintenance complex component 7	0.819359	0.00308816
MCOLN3	mucolipin 3	-0.713659	0.0359019
MCTS1	malignant T cell amplified sequence 1	-0.612141	0.0279537
MDGA2	MAM domain containing glycosylphosphatidylinositol anchor 2	0.85964	0.00158626
MDP1	magnesium-dependent phosphatase 1	-0.404856	0.0272225
ME1	malic enzyme 1, NADP(+)-dependent, cytosolic	-0.491511	0.0149677
ME3	malic enzyme 3, NADP(+)-dependent, mitochondrial	1.05259	0.0314151
MED12	mediator complex subunit 12	-0.42692	0.0412079
MED12L	mediator complex subunit 12-like	0.883577	0.032349
MED16	mediator complex subunit 16	0.396659	0.034381
MED17	mediator complex subunit 17	-0.778776	0.0208203
MED27	mediator complex subunit 27	-0.508198	0.0357633
MED8	mediator complex subunit 8	0.461923	0.0249312
MEF2A	myocyte enhancer factor 2A	-0.631602	0.0176797
MEGF11	multiple EGF-like-domains 11	-1.18533	0.0160639
MEMO1	mediator of cell motility 1	-1.33994	0.0143293
METTL15	methyltransferase like 15	-1.12058	0.00697032
METTL22	methyltransferase like 22	-0.459351	0.0392273
METTL25	methyltransferase like 25	-1.26848	0.0194696
METTL5	methyltransferase like 5	-0.570536	0.0250729
METTL6	methyltransferase like 6	-0.847498	0.0272225
METTL7A	methyltransferase like 7A	-0.349844	0.00331759
METTL8	methyltransferase like 8	-1.22224	0.0032943
MEX3C	mex-3 RNA binding family member C	-1.19347	0.00215963
MFAP2	microfibrillar-associated protein 2	1.48524	0.0196795
MFNG	MFNG O-fucosylpeptide 3-beta-N-acetylglucosaminyltransferase	0.854159	0.00299933
MFSD11	major facilitator superfamily domain containing 11	-1.14907	0.0248804
MFSD8	major facilitator superfamily domain containing 8	-0.613309	0.0263739
MGAM2	maltase-glucoamylase 2 (putative)	1.25817	0.0041352
MGAT3	mannosyl (beta-1,4-)-glycoprotein beta-1,4-N-acetylglucosaminyltransferase	1.27945	0.00683197
MGAT4A	mannosyl (alpha-1,3-)-glycoprotein beta-1,4-N-acetylglucosaminyltransferase, isozyme A	-0.64299	0.00332993
MGST3	microsomal glutathione S-transferase 3	-0.723589	8.79979e-05
MIB2	mindbomb E3 ubiquitin protein ligase 2	1.08722	0.0319732
MICAL2	microtubule associated monooxygenase, calponin and LIM domain containing 2	-0.823196	0.00542567
MIEF2	mitochondrial elongation factor 2	1.0171	0.00411762
MIOX	myo-inositol oxygenase	0.766942	0.0362401
MIR143	microRNA 143	1.18425	0.0313031
MIR4728	microRNA 4728	0.923202	0.0330018
MKL1	megakaryoblastic leukemia (translocation) 1	0.526507	0.0212293
MLLT1	myeloid/lymphoid or mixed-lineage leukemia; translocated to, 1	1.27255	7.19895e-05
MLLT4	myeloid/lymphoid or mixed-lineage leukemia; translocated to, 4	-0.85097	0.0408473
MLYCD	malonyl-CoA decarboxylase	-0.837838	0.00697032
MMADHC	methylmalonic aciduria (cobalamin deficiency) cblD type, with homocystinuria	-0.397468	0.0195618
MME	membrane metallo-endopeptidase	-1.02904	0.0173882
MMP14	matrix metallopeptidase 14 (membrane-inserted)	0.646274	0.00347259
MMP15	matrix metallopeptidase 15 (membrane-inserted)	-1.17318	0.00926118
MN1	meningioma (disrupted in balanced translocation) 1	1.66155	0.00112315
MNAT1	MNAT CDK-activating kinase assembly factor 1	-1.051	0.0497002
MNX1	motor neuron and pancreas homeobox 1	-0.760275	0.00502953
MOCS2	molybdenum cofactor synthesis 2	-0.672513	0.043786
MOG	myelin oligodendrocyte glycoprotein	0.881387	0.000920586
MOK	MOK protein kinase	1.03984	0.0177808
MON2	MON2 homolog, regulator of endosome-to-Golgi trafficking	-0.870002	0.0444202
MORC2	MORC family CW-type zinc finger 2	-0.729104	0.0459154
MORN2	MORN repeat containing 2	-1.35438	0.000402105
MOV10L1	Mov10 RISC complex RNA helicase like 1	1.03472	0.0068821
MPG	N-methylpurine DNA glycosylase	1.07849	0.0203805
MPP3	membrane protein, palmitoylated 3 (MAGUK p55 subfamily member 3)	0.962902	0.0142418
MPP5	membrane protein, palmitoylated 5 (MAGUK p55 subfamily member 5)	-1.08301	0.00547663
MPRIP	myosin phosphatase Rho interacting protein	-0.35675	0.0252872
MPV17	MpV17 mitochondrial inner membrane protein	-0.777613	0.00298723
MR1	major histocompatibility complex, class I-related	-0.769795	0.00512345
MRAP	melanocortin 2 receptor accessory protein	0.989226	0.0132339
MRC1	mannose receptor, C type 1	-0.355413	0.0102935
MREG	melanoregulin	-0.762661	0.0127321
MRFAP1L1	Morf4 family associated protein 1-like 1	-0.596602	0.00624872
MRPL10	mitochondrial ribosomal protein L10	0.907301	0.0492672
MRPL19	mitochondrial ribosomal protein L19	-0.591998	0.0127321
MRPL41	mitochondrial ribosomal protein L41	-0.765625	0.00848175
MRPL45	mitochondrial ribosomal protein L45	-0.559823	0.0144018
MRPS14	mitochondrial ribosomal protein S14	0.524165	0.00379294
MRPS16	mitochondrial ribosomal protein S16	0.337448	0.00238147
MRPS17	mitochondrial ribosomal protein S17	-0.488179	0.00771391
MRPS18C	mitochondrial ribosomal protein S18C	-0.367824	0.0415105
MRPS33	mitochondrial ribosomal protein S33	-0.625325	0.0113259
MS4A4A	membrane-spanning 4-domains, subfamily A, member 4A	-0.892169	0.00411762
MSGN1	mesogenin 1	-1.16191	0.0188297
MSH6	mutS homolog 6	1.1849	0.0329615
MSL2	male-specific lethal 2 homolog (Drosophila)	-0.505	0.0139136
MSMO1	methylsterol monooxygenase 1	-0.629029	0.0167143
MSRA	methionine sulfoxide reductase A	-0.366523	0.0433661
MSRB1	methionine sulfoxide reductase B1	0.566575	0.00419204
MTA2	metastasis associated 1 family, member 2	0.548457	0.000796744
MTAP	methylthioadenosine phosphorylase	-0.882777	0.0497563
MTMR11	myotubularin related protein 11	0.678493	0.00458258
MTMR12	myotubularin related protein 12	-0.66123	0.0481827
MTNR1B	melatonin receptor 1B	0.926897	0.0344782
MTRF1	mitochondrial translational release factor 1	-1.17491	0.00771391
MTRNR2L10	MT-RNR2-like 10	0.667268	0.0460154
MTRNR2L13	MT-RNR2-like 13	-0.989596	0.00644714
MTRNR2L5	MT-RNR2-like 5	-1.02423	0.00490584
MTSS1	metastasis suppressor 1	-0.798677	0.00273997
MTSS1L	metastasis suppressor 1-like	-0.979309	0.0333961
MTUS1	microtubule associated tumor suppressor 1	-0.861208	0.0127718
MUC5B	mucin 5B, oligomeric mucus/gel-forming	1.11857	0.00682125
MUC6	mucin 6, oligomeric mucus/gel-forming	1.25232	0.00347259
MUCL1	mucin-like 1	1.30228	0.00444826
MVB12A	multivesicular body subunit 12A	-0.627928	0.0122359
MVB12B	multivesicular body subunit 12B	-0.523556	0.0079167
MVK	mevalonate kinase	-0.952256	0.0403493
MX2	MX dynamin-like GTPase 2	-1.92629	0.0380193
MXRA7	matrix-remodelling associated 7	-0.805119	0.00145372
MYADML2	myeloid-associated differentiation marker-like 2	0.807009	0.0101592
MYBL2	v-myb avian myeloblastosis viral oncogene homolog-like 2	0.807406	0.000920586
MYBPC3	myosin binding protein C, cardiac	0.788564	0.0135467
MYCN	v-myc avian myelocytomatosis viral oncogene neuroblastoma derived homolog	0.728266	0.0463778
MYH10	myosin, heavy chain 10, non-muscle	-0.659368	0.0115376
MYL6B	myosin, light chain 6B, alkali, smooth muscle and non-muscle	-0.823911	0.00449259
MYLIP	myosin regulatory light chain interacting protein	-0.652164	0.0116736
MYLK	myosin light chain kinase	-0.885174	0.000661363
MYLK2	myosin light chain kinase 2	0.874515	0.0432993
MYO15B	myosin XVB	0.909052	0.0211792
MYO1E	myosin IE	-0.848499	0.00120301
MYO5C	myosin VC	0.900359	0.0406572
MYOZ1	myozenin 1	-0.811341	0.00401855
MYRF	myelin regulatory factor	-1.22034	0.00698074
MZT2A	mitotic spindle organizing protein 2A	0.526432	0.00840276
N6AMT2	N-6 adenine-specific DNA methyltransferase 2 (putative)	-0.969914	0.0301518
NAA11	N(alpha)-acetyltransferase 11, NatA catalytic subunit	0.792675	0.0164742
NAA20	N(alpha)-acetyltransferase 20, NatB catalytic subunit	-0.459112	0.00332993
NAA25	N(alpha)-acetyltransferase 25, NatB auxiliary subunit	-0.664136	0.0443373
NAA60	N(alpha)-acetyltransferase 60, NatF catalytic subunit	-0.487232	0.0498214
NABP1	nucleic acid binding protein 1	-0.265936	0.0246056
NACAP1	nascent-polypeptide-associated complex alpha polypeptide pseudogene 1	-1.23578	0.0347875
NADK2	NAD kinase 2, mitochondrial	-1.43397	0.0160639
NAGK	N-acetylglucosamine kinase	-0.691383	0.0303802
NAGS	N-acetylglutamate synthase	0.765416	0.037499
NAPA	N-ethylmaleimide-sensitive factor attachment protein, alpha	0.637339	0.00219659
NAPSA	napsin A aspartic peptidase	1.25798	0.00456424
NAT1	N-acetyltransferase 1 (arylamine N-acetyltransferase)	-0.690369	0.00336616
NAV1	neuron navigator 1	0.598616	0.00391326
NBPF20	neuroblastoma breakpoint family, member 20	-0.516207	0.00115058
NBPF26	neuroblastoma breakpoint family, member 26	-0.763749	0.0187248
NBPF3	neuroblastoma breakpoint family, member 3	-0.818743	0.00594034
NBPF9	neuroblastoma breakpoint family, member 9	-0.581296	0.0255786
NBR1	neighbor of BRCA1 gene 1	-0.69805	0.00816667
NCAPH	non-SMC condensin I complex, subunit H	0.99306	0.0089455
NCAPH2	non-SMC condensin II complex, subunit H2	0.973483	0.0287897
NCBP2	nuclear cap binding protein subunit 2, 20kDa	-0.572377	0.011708
NCBP3	nuclear cap binding subunit 3	-0.903889	0.00998961
NCF1	neutrophil cytosolic factor 1	1.99532	1.38492e-05
NCF1B	neutrophil cytosolic factor 1B pseudogene	1.83121	1.52603e-05
NCF1C	neutrophil cytosolic factor 1C pseudogene	1.27061	2.73485e-05
NCKAP1	NCK-associated protein 1	-1.32855	0.0186454
NCL	nucleolin	0.672342	0.00205056
NCOR1	nuclear receptor corepressor 1	0.239758	0.0380357
NCOR1P1	nuclear receptor corepressor 1 pseudogene 1	-0.433886	0.0304701
NDUFA9	NADH dehydrogenase (ubiquinone) 1 alpha subcomplex, 9, 39kDa	-0.809512	4.95969e-05
NDUFAB1	NADH dehydrogenase (ubiquinone) 1, alpha/beta subcomplex, 1, 8kDa	-0.577	0.0110703
NDUFB1	NADH dehydrogenase (ubiquinone) 1 beta subcomplex, 1, 7kDa	-0.454345	0.0171997
NDUFC2-KCTD14	NDUFC2-KCTD14 readthrough	-0.354729	0.0206524
NEK1	NIMA-related kinase 1	-0.877534	0.0114801
NELFA	negative elongation factor complex member A	0.558638	0.0203065
NEMF	nuclear export mediator factor	-0.441129	0.0371584
NES	nestin	-1.29096	0.00478042
NEU1	sialidase 1 (lysosomal sialidase)	0.499609	0.0211454
NEU3	sialidase 3 (membrane sialidase)	-0.883229	0.0317324
NEURL1	neuralized E3 ubiquitin protein ligase 1	1.25693	0.000668396
NEURL1B	neuralized E3 ubiquitin protein ligase 1B	0.968988	0.0104945
NFATC3	nuclear factor of activated T-cells, cytoplasmic, calcineurin-dependent 3	-0.550999	0.00419751
NFE2L1	nuclear factor, erythroid 2-like 1	-0.588317	0.00155608
NFKBIA	nuclear factor of kappa light polypeptide gene enhancer in B-cells inhibitor, alpha	1.07208	0.00206588
NFRKB	nuclear factor related to kappaB binding protein	-1.07912	0.0108296
NFX1	nuclear transcription factor, X-box binding 1	-0.489524	0.0212382
NFXL1	nuclear transcription factor, X-box binding-like 1	-1.50826	0.00623433
NFYB	nuclear transcription factor Y, beta	-0.896736	0.0334112
NFYC	nuclear transcription factor Y, gamma	-1.28029	0.0103336
NGFRAP1	nerve growth factor receptor (TNFRSF16) associated protein 1	-0.703888	0.0016239
NGRN	neugrin, neurite outgrowth associated	-0.984869	0.0129769
NINJ1	ninjurin 1	-0.674969	5.76934e-05
NIPA2	non imprinted in Prader-Willi/Angelman syndrome 2	-0.99293	0.0157621
NIPBL	Nipped-B homolog (Drosophila)	-0.549575	0.0205732
NKD1	naked cuticle homolog 1 (Drosophila)	0.873774	0.0438264
NKPD1	NTPase, KAP family P-loop domain containing 1	0.579823	0.0448532
NKX2-1	NK2 homeobox 1	1.13627	0.0102935
NKX2-2	NK2 homeobox 2	1.08946	0.00863741
NKX2-3	NK2 homeobox 3	0.609336	0.0440304
NKX6-1	NK6 homeobox 1	0.888059	0.0383889
NLGN4X	neuroligin 4, X-linked	1.22606	0.00994397
NLRC3	NLR family, CARD domain containing 3	1.4421	7.54159e-05
NMD3	NMD3 ribosome export adaptor	0.335298	0.0380357
NME3	NME/NM23 nucleoside diphosphate kinase 3	0.453875	0.0442761
NMRK1	nicotinamide riboside kinase 1	-0.852638	0.000202429
NOD1	nucleotide-binding oligomerization domain containing 1	-1.22623	0.0043163
NOL4	nucleolar protein 4	0.514677	0.0471321
NOLC1	nucleolar and coiled-body phosphoprotein 1	0.414052	0.00998961
NOMO3	NODAL modulator 3	-0.315098	0.025402
NOP10	NOP10 ribonucleoprotein	-0.346056	0.0139905
NOP9	NOP9 nucleolar protein	1.22804	0.00081591
NOTCH2	notch 2	-0.523315	0.00669001
NOTCH2NL	notch 2 N-terminal like	-0.544031	0.00170704
NOTO	notochord homeobox	0.972956	0.0193937
NOX4	NADPH oxidase 4	0.770404	0.00229308
NOXO1	NADPH oxidase organizer 1	-0.683443	0.0340126
NPC1	Niemann-Pick disease, type C1	-0.640099	0.00146735
NPIPA1	nuclear pore complex interacting protein family, member A1	-0.893925	0.00179942
NPIPA2	nuclear pore complex interacting protein family, member A2	-0.726379	0.00366161
NPIPA7	nuclear pore complex interacting protein family, member A7	-1.21492	0.00334123
NPIPB11	nuclear pore complex interacting protein family, member B11	-0.324893	0.0404969
NPIPB3	nuclear pore complex interacting protein family, member B3	-0.521197	0.00179874
NPIPB4	nuclear pore complex interacting protein family, member B4	-0.480805	0.00904886
NPIPB6	nuclear pore complex interacting protein family, member B6	-0.398872	0.0114277
NPIPB8	nuclear pore complex interacting protein family, member B8	-0.457947	0.00490831
NPIPB9	nuclear pore complex interacting protein family, member B9	-0.403469	0.0107222
NPL	N-acetylneuraminate pyruvate lyase (dihydrodipicolinate synthase)	-0.4081	0.0129741
NPPA	natriuretic peptide A	0.944068	0.0079167
NPTX1	neuronal pentraxin I	1.12975	0.0178624
NQO1	NAD(P)H dehydrogenase, quinone 1	-1.23815	0.000426997
NR1D1	nuclear receptor subfamily 1, group D, member 1	0.788596	0.0294562
NR1D2	nuclear receptor subfamily 1, group D, member 2	-0.620844	0.0196228
NR2F6	nuclear receptor subfamily 2, group F, member 6	-1.27978	0.00568585
NRBP1	nuclear receptor binding protein 1	-0.371065	0.0212293
NRIP3	nuclear receptor interacting protein 3	-1.18697	0.000430718
NRSN2-AS1	NRSN2 antisense RNA 1	-0.918733	0.0104315
NSMF	NMDA receptor synaptonuclear signaling and neuronal migration factor	1.05669	0.000688799
NSUN5	NOP2/Sun domain family, member 5	-0.80214	0.0186454
NT5C1A	5'-nucleotidase, cytosolic IA	1.06759	0.00640747
NT5C2	5'-nucleotidase, cytosolic II	-0.945347	0.00144491
NT5DC1	5'-nucleotidase domain containing 1	-1.22922	0.0121259
NUDT17	nudix (nucleoside diphosphate linked moiety X)-type motif 17	-1.55487	0.00158217
NUDT19	nudix (nucleoside diphosphate linked moiety X)-type motif 19	-0.737056	0.00444826
NUDT4	nudix (nucleoside diphosphate linked moiety X)-type motif 4	-0.691531	4.65243e-05
NUDT5	nudix (nucleoside diphosphate linked moiety X)-type motif 5	-0.315797	0.0356046
NUDT6	nudix (nucleoside diphosphate linked moiety X)-type motif 6	-1.15151	0.0312914
NUP214	nucleoporin 214kDa	0.435994	0.0264061
NUP62CL	nucleoporin 62kDa C-terminal like	0.809425	0.0459445
NUP85	nucleoporin 85kDa	0.546942	0.00601525
NUS1	NUS1 dehydrodolichyl diphosphate synthase subunit	-0.571618	0.00664826
NUSAP1	nucleolar and spindle associated protein 1	0.582401	0.037079
NUTM2B	NUT family member 2B	0.849868	0.0144641
NWD2	NACHT and WD repeat domain containing 2	0.844578	0.0195427
OAS1	2'-5'-oligoadenylate synthetase 1, 40/46kDa	-0.458978	0.0401508
OAS2	2'-5'-oligoadenylate synthetase 2, 69/71kDa	-2.31482	0.0236349
OAT	ornithine aminotransferase	-0.746216	0.00871497
OBSL1	obscurin-like 1	-0.911261	0.00611187
OC90	otoconin 90	1.04173	0.0296999
OCIAD2	OCIA domain containing 2	-0.974241	0.0196594
ODC1	ornithine decarboxylase 1	-1.25597	0.0137448
ODF3	outer dense fiber of sperm tails 3	1.17172	0.000711473
OFD1	oral-facial-digital syndrome 1	-1.78457	0.00113564
OGDH	oxoglutarate (alpha-ketoglutarate) dehydrogenase (lipoamide)	-0.316634	0.0498488
OLFM1	olfactomedin 1	0.648251	0.0491085
OLR1	oxidized low density lipoprotein (lectin-like) receptor 1	0.615621	0.000446769
OMA1	OMA1 zinc metallopeptidase	-0.632937	0.0432993
OOSP2	oocyte secreted protein 2	0.715633	0.00333039
OPRD1	opioid receptor, delta 1	0.91821	0.000446769
OPRL1	opiate receptor-like 1	-0.891351	0.0268244
OPTN	optineurin	-1.13237	0.00459777
OR10A7	olfactory receptor, family 10, subfamily A, member 7	0.953306	0.0405522
OR10AD1	olfactory receptor, family 10, subfamily AD, member 1	0.905263	0.00358151
OR10D4P	olfactory receptor, family 10, subfamily D, member 4 pseudogene	0.856914	0.0155298
OR10J3	olfactory receptor, family 10, subfamily J, member 3	1.06296	0.0449851
OR10Z1	olfactory receptor, family 10, subfamily Z, member 1	0.949758	0.0243285
OR13F1	olfactory receptor, family 13, subfamily F, member 1	0.630562	0.0412886
OR14A16	olfactory receptor, family 14, subfamily A, member 16	1.39681	0.00771391
OR14C36	olfactory receptor, family 14, subfamily C, member 36	0.661963	0.0442715
OR14I1	olfactory receptor, family 14, subfamily I, member 1	0.896085	0.0211792
OR1D2	olfactory receptor, family 1, subfamily D, member 2	1.14778	0.00497453
OR1E1	olfactory receptor, family 1, subfamily E, member 1	1.1228	0.010284
OR1G1	olfactory receptor, family 1, subfamily G, member 1	0.712906	0.00993998
OR2A9P	olfactory receptor, family 2, subfamily A, member 9 pseudogene	1.33338	0.00575628
OR2AE1	olfactory receptor, family 2, subfamily AE, member 1	0.65227	0.00470545
OR2AJ1	olfactory receptor, family 2, subfamily AJ, member 1	1.12627	0.0212884
OR2G3	olfactory receptor, family 2, subfamily G, member 3	1.00028	0.027094
OR2T10	olfactory receptor, family 2, subfamily T, member 10	1.22608	0.000389428
OR2T12	olfactory receptor, family 2, subfamily T, member 12	1.0302	0.0209226
OR2T3	olfactory receptor, family 2, subfamily T, member 3	1.43928	0.0031818
OR4C13	olfactory receptor, family 4, subfamily C, member 13	0.98029	0.0296341
OR4C6	olfactory receptor, family 4, subfamily C, member 6	0.541906	0.037167
OR4K13	olfactory receptor, family 4, subfamily K, member 13	1.17696	0.00285148
OR4P4	olfactory receptor, family 4, subfamily P, member 4	0.576246	0.0291012
OR51H1	olfactory receptor, family 51, subfamily H, member 1	1.34734	0.0104577
OR51I1	olfactory receptor, family 51, subfamily I, member 1	0.866972	0.0276076
OR51V1	olfactory receptor, family 51, subfamily V, member 1	1.24092	0.0057394
OR52E4	olfactory receptor, family 52, subfamily E, member 4	0.652128	0.0118752
OR52K1	olfactory receptor, family 52, subfamily K, member 1	0.783763	0.0267964
OR52N2	olfactory receptor, family 52, subfamily N, member 2	0.910911	0.0086751
OR5J2	olfactory receptor, family 5, subfamily J, member 2	0.388732	0.0236386
OR5K2	olfactory receptor, family 5, subfamily K, member 2	0.956341	0.0196795
OR6K3	olfactory receptor, family 6, subfamily K, member 3	1.3418	0.00546204
OR6Y1	olfactory receptor, family 6, subfamily Y, member 1	1.04801	0.00215963
OR7C1	olfactory receptor, family 7, subfamily C, member 1	0.978629	0.0145285
OR7D4	olfactory receptor, family 7, subfamily D, member 4	1.2332	0.00404144
OR7E18P	olfactory receptor, family 7, subfamily E, member 18 pseudogene	1.35617	0.0011312
OR8D2	olfactory receptor, family 8, subfamily D, member 2 (gene/pseudogene)	1.19094	0.0327452
OSBPL1A	oxysterol binding protein-like 1A	-0.389086	0.0486916
OSBPL2	oxysterol binding protein-like 2	-0.434896	0.00472049
OSBPL6	oxysterol binding protein-like 6	-0.767111	0.0278957
OSR2	odd-skipped related transciption factor 2	1.51359	0.00303545
OSTF1	osteoclast stimulating factor 1	-0.45002	0.0103744
OSTM1	osteopetrosis associated transmembrane protein 1	-0.745233	0.000450775
OTOL1	otolin 1	1.06097	0.000762848
OTOP3	otopetrin 3	0.691453	0.0145073
OTUD6A	OTU deubiquitinase 6A	1.14711	0.0188297
OTX1	orthodenticle homeobox 1	1.21087	0.0109049
OVOL1	ovo-like zinc finger 1	0.696849	0.0207058
OXR1	oxidation resistance 1	-1.47572	0.00517571
P2RX7	purinergic receptor P2X, ligand gated ion channel, 7	-0.669287	0.00099269
P2RY6	pyrimidinergic receptor P2Y, G-protein coupled, 6	1.12129	8.78602e-06
P3H2	prolyl 3-hydroxylase 2	-0.768863	0.0480083
PA2G4	proliferation-associated 2G4, 38kDa	-0.425215	0.0178624
PAAF1	proteasomal ATPase-associated factor 1	-1.09685	0.00507993
PABPC1	poly(A) binding protein, cytoplasmic 1	0.864167	0.007633
PABPC3	poly(A) binding protein, cytoplasmic 3	-1.97614	0.00355314
PABPN1	poly(A) binding protein, nuclear 1	-0.386529	0.00302409
PACS2	phosphofurin acidic cluster sorting protein 2	0.420382	0.0281356
PAF1	PAF1 homolog, Paf1/RNA polymerase II complex component	0.733	0.00252701
PAGE2B	P antigen family, member 2B	1.45565	0.00664826
PAIP2	poly(A) binding protein interacting protein 2	-0.371532	0.0044012
PALM3	paralemmin 3	0.665801	0.0400485
PALMD	palmdelphin	0.984857	0.0270214
PANK2	pantothenate kinase 2	-0.513973	0.0337355
PANO1	proapoptotic nucleolar protein 1	-0.887379	0.0235668
PAPD4	PAP associated domain containing 4	-0.884206	0.00839167
PAQR4	progestin and adipoQ receptor family member IV	1.09951	0.00255363
PARD3B	par-3 family cell polarity regulator beta	0.983135	0.00933978
PARL	presenilin associated, rhomboid-like	-0.556322	0.0144641
PARP4	poly (ADP-ribose) polymerase family, member 4	-0.641961	0.011902
PARVB	parvin, beta	0.629377	0.0257725
PATE3	prostate and testis expressed 3	0.542412	0.0427327
PBK	PDZ binding kinase	1.65012	0.000291117
PCA3	prostate cancer associated 3 (non-protein coding)	0.818467	0.0371569
PCBD2	pterin-4 alpha-carbinolamine dehydratase/dimerization cofactor of hepatocyte nuclear factor 1 alpha (TCF1) 2	-0.686341	0.026169
PCCA	propionyl CoA carboxylase, alpha polypeptide	-1.8984	0.0001199
PCDH7	protocadherin 7	0.94311	0.0326612
PCDHB9	protocadherin beta 9	0.888411	0.00811554
PCM1	pericentriolar material 1	-0.363284	0.0190084
PCMT1	protein-L-isoaspartate (D-aspartate) O-methyltransferase	-0.895534	0.00258838
PCMTD1	protein-L-isoaspartate (D-aspartate) O-methyltransferase domain containing 1	-0.812858	0.00106977
PCMTD2	protein-L-isoaspartate (D-aspartate) O-methyltransferase domain containing 2	-0.74052	0.0140801
PCNA	proliferating cell nuclear antigen	0.345877	0.0215465
PCNXL4	pecanex-like 4 (Drosophila)	-0.686364	0.0181934
PCSK7	proprotein convertase subtilisin/kexin type 7	0.558614	0.00697032
PCYOX1	prenylcysteine oxidase 1	-0.718018	0.00461623
PCYT1B	phosphate cytidylyltransferase 1, choline, beta	0.523207	0.0246571
PCYT2	phosphate cytidylyltransferase 2, ethanolamine	-0.993105	0.0202753
PDCD4	programmed cell death 4 (neoplastic transformation inhibitor)	-0.980286	0.000539929
PDE8A	phosphodiesterase 8A	-0.772223	0.0481651
PDGFC	platelet derived growth factor C	-1.57954	0.00416218
PDGFRL	platelet-derived growth factor receptor-like	-0.956512	0.0335379
PDHA1	pyruvate dehydrogenase (lipoamide) alpha 1	0.632382	0.000195679
PDHX	pyruvate dehydrogenase complex, component X	-0.923115	0.000629841
PDK1	pyruvate dehydrogenase kinase, isozyme 1	-0.901817	0.0297795
PDK4	pyruvate dehydrogenase kinase, isozyme 4	-1.28665	0.00130417
PDXDC1	pyridoxal-dependent decarboxylase domain containing 1	0.589899	0.0462359
PDXDC2P	pyridoxal-dependent decarboxylase domain containing 2, pseudogene	-0.828454	0.0281356
PDXK	pyridoxal (pyridoxine, vitamin B6) kinase	-0.459049	0.00226579
PDZD8	PDZ domain containing 8	-0.605227	0.00215658
PDZK1IP1	PDZK1 interacting protein 1	1.06318	0.00352617
PECAM1	platelet/endothelial cell adhesion molecule 1	-0.545561	0.00254968
PELO	pelota homolog (Drosophila)	1.11456	0.025464
PEPD	peptidase D	-0.414544	0.00666636
PEX11G	peroxisomal biogenesis factor 11 gamma	-1.05983	0.00912727
PEX12	peroxisomal biogenesis factor 12	-1.14123	0.0218525
PEX7	peroxisomal biogenesis factor 7	-0.874123	0.00644238
PF4V1	platelet factor 4 variant 1	0.796954	0.0263739
PFAS	phosphoribosylformylglycinamidine synthase	0.857389	6.79019e-05
PFN3	profilin 3	1.13045	0.00640747
PGGT1B	protein geranylgeranyltransferase type I, beta subunit	-0.662469	0.0390509
PGLS	6-phosphogluconolactonase	0.670136	0.032349
PGM1	phosphoglucomutase 1	-0.881928	0.00193892
PGM2L1	phosphoglucomutase 2-like 1	-0.931765	0.0169964
PHAX	phosphorylated adaptor for RNA export	-0.628758	0.0140184
PHC2	polyhomeotic homolog 2 (Drosophila)	0.541737	0.0157621
PHF11	PHD finger protein 11	-0.614828	0.0239506
PHF19	PHD finger protein 19	0.593347	0.0115325
PHF23	PHD finger protein 23	0.500017	0.00912727
PHF5A	PHD finger protein 5A	-0.940074	0.0499414
PHGR1	proline/histidine/glycine-rich 1	1.25089	0.0139097
PHIP	pleckstrin homology domain interacting protein	-0.385181	0.0478069
PHKA2	phosphorylase kinase, alpha 2 (liver)	-1.24662	0.0107659
PHLDA3	pleckstrin homology-like domain, family A, member 3	-0.926046	0.00379673
PHLDB3	pleckstrin homology-like domain, family B, member 3	1.11181	0.00966048
PHLPP2	PH domain and leucine rich repeat protein phosphatase 2	-1.01934	0.0120866
PHRF1	PHD and ring finger domains 1	0.598157	0.00460446
PHTF2	putative homeodomain transcription factor 2	-1.1041	0.000377774
PHYKPL	5-phosphohydroxy-L-lysine phospho-lyase	0.596829	0.0152445
PI4KA	phosphatidylinositol 4-kinase, catalytic, alpha	-1.03503	0.00193892
PIAS2	protein inhibitor of activated STAT, 2	-0.697863	0.00273658
PID1	phosphotyrosine interaction domain containing 1	1.14367	0.00497453
PIGK	phosphatidylinositol glycan anchor biosynthesis, class K	-1.25581	0.00181063
PIGO	phosphatidylinositol glycan anchor biosynthesis, class O	0.492844	0.0196945
PIGV	phosphatidylinositol glycan anchor biosynthesis, class V	-0.977033	0.0158275
PIGY	phosphatidylinositol glycan anchor biosynthesis, class Y	-0.706304	0.0463868
PIK3C2A	phosphatidylinositol-4-phosphate 3-kinase, catalytic subunit type 2 alpha	-0.377098	0.0173523
PIK3C3	phosphatidylinositol 3-kinase, catalytic subunit type 3	-0.994946	0.029203
PIK3CB	phosphatidylinositol-4,5-bisphosphate 3-kinase, catalytic subunit beta	-1.10341	0.00314147
PIK3R1	phosphoinositide-3-kinase, regulatory subunit 1 (alpha)	-0.604537	0.0089455
PIM2	Pim-2 proto-oncogene, serine/threonine kinase	-0.675785	0.0263695
PIN1	peptidylprolyl cis/trans isomerase, NIMA-interacting 1	0.598009	0.0483536
PIP4K2B	phosphatidylinositol-5-phosphate 4-kinase, type II, beta	-0.704203	0.000796744
PIP4K2C	phosphatidylinositol-5-phosphate 4-kinase, type II, gamma	-0.619255	0.0408609
PIP5KL1	phosphatidylinositol-4-phosphate 5-kinase-like 1	1.522	0.00475571
PIPOX	pipecolic acid oxidase	-0.986317	0.038434
PIR	pirin (iron-binding nuclear protein)	-0.89243	0.0498214
PKDCC	protein kinase domain containing, cytoplasmic	1.60146	0.000661363
PKIB	protein kinase (cAMP-dependent, catalytic) inhibitor beta	0.381994	0.0255986
PLA2G12A	phospholipase A2, group XIIA	-0.851291	0.0314781
PLA2G7	phospholipase A2, group VII (platelet-activating factor acetylhydrolase, plasma)	-0.184787	0.0478069
PLAA	phospholipase A2-activating protein	-0.989699	0.0149371
PLAC1	placenta-specific 1	0.83061	0.0187248
PLCB2	phospholipase C, beta 2	-0.484936	0.0155058
PLCE1	phospholipase C, epsilon 1	0.779553	0.0152347
PLCXD1	phosphatidylinositol-specific phospholipase C, X domain containing 1	-1.01505	0.00939356
PLD4	phospholipase D family, member 4	0.963113	0.00916029
PLEKHA1	pleckstrin homology domain containing, family A (phosphoinositide binding specific) member 1	-0.590952	0.000443
PLEKHA2	pleckstrin homology domain containing, family A (phosphoinositide binding specific) member 2	-0.301484	0.0477934
PLEKHG2	pleckstrin homology domain containing, family G (with RhoGef domain) member 2	-0.841902	0.0496696
PLEKHM3	pleckstrin homology domain containing, family M, member 3	-0.918607	0.00391326
PLIN1	perilipin 1	0.601159	0.0346961
PLK5	polo-like kinase 5	0.850739	0.00976038
PLXDC1	plexin domain containing 1	0.776831	0.0244249
PLXDC2	plexin domain containing 2	-0.43748	0.00358254
PLXNB3	plexin B3	1.49975	0.00180709
PLXNC1	plexin C1	-0.555288	0.000987893
PM20D2	peptidase M20 domain containing 2	-0.758442	0.0296815
PMPCA	peptidase (mitochondrial processing) alpha	-0.523776	0.0114963
PMS2	PMS1 homolog 2, mismatch repair system component	-0.848233	0.0428345
PMS2CL	PMS2 C-terminal like pseudogene	-1.11303	0.0219587
PMS2P2	PMS1 homolog 2, mismatch repair system component pseudogene 2	-1.78577	1.48401e-05
PMS2P3	PMS1 homolog 2, mismatch repair system component pseudogene 3	-0.465613	0.00179874
PNCK	pregnancy up-regulated nonubiquitous CaM kinase	0.823544	0.0317324
PNLIPRP2	pancreatic lipase-related protein 2	1.02512	0.0477332
PNMA3	paraneoplastic Ma antigen 3	0.984947	0.0344562
PODNL1	podocan-like 1	1.18119	0.00526743
PODXL	podocalyxin-like	-0.652364	0.0282822
PODXL2	podocalyxin-like 2	1.01849	0.0291012
POF1B	premature ovarian failure, 1B	0.729331	0.017731
POLD2	polymerase (DNA directed), delta 2, accessory subunit	0.781752	0.00333039
POLD4	polymerase (DNA-directed), delta 4, accessory subunit	-0.64516	0.0386676
POLDIP3	polymerase (DNA-directed), delta interacting protein 3	0.643781	0.00103757
POLH	polymerase (DNA directed), eta	0.422027	0.0436034
POLR1B	polymerase (RNA) I polypeptide B, 128kDa	-1.11	0.0377046
POLR2B	polymerase (RNA) II (DNA directed) polypeptide B, 140kDa	-0.555985	0.000304207
POLR2D	polymerase (RNA) II (DNA directed) polypeptide D	0.907348	0.000446769
POLR2E	polymerase (RNA) II (DNA directed) polypeptide E, 25kDa	0.397466	0.0252911
POLR3A	polymerase (RNA) III (DNA directed) polypeptide A, 155kDa	-0.822127	0.0314781
POMGNT1	protein O-linked mannose N-acetylglucosaminyltransferase 1 (beta 1,2-)	-0.476368	0.0141701
POMT1	protein-O-mannosyltransferase 1	-1.20328	0.0125974
PON2	paraoxonase 2	-1.30422	0.000578117
POPDC3	popeye domain containing 3	-0.910465	0.0102883
POU2F2	POU class 2 homeobox 2	1.27285	0.00146131
POU5F1B	POU class 5 homeobox 1B	0.738442	0.0232784
PP14571	uncharacterized LOC100130449	1.13941	0.0187248
PPBP	pro-platelet basic protein (chemokine (C-X-C motif) ligand 7)	0.889253	0.0188943
PPCDC	phosphopantothenoylcysteine decarboxylase	0.84252	0.0277821
PPFIBP1	PTPRF interacting protein, binding protein 1 (liprin beta 1)	-0.710201	0.0300615
PPIA	peptidylprolyl isomerase A (cyclophilin A)	-0.249556	0.0248804
PPIAL4C	peptidylprolyl isomerase A (cyclophilin A)-like 4C	-1.10971	0.00149814
PPIAL4E	peptidylprolyl isomerase A (cyclophilin A)-like 4E	-1.37593	0.0339806
PPID	peptidylprolyl isomerase D	-0.899732	0.0371569
PPIE	peptidylprolyl isomerase E (cyclophilin E)	-0.70763	0.0466185
PPM1H	protein phosphatase, Mg2+/Mn2+ dependent, 1H	-1.62643	0.00090302
PPM1M	protein phosphatase, Mg2+/Mn2+ dependent, 1M	-0.247944	0.0455648
PPP1R14B	protein phosphatase 1, regulatory (inhibitor) subunit 14B	0.268805	0.0232257
PPP1R1A	protein phosphatase 1, regulatory (inhibitor) subunit 1A	1.01882	0.0193069
PPP1R1B	protein phosphatase 1, regulatory (inhibitor) subunit 1B	0.747882	0.040857
PPP1R21	protein phosphatase 1, regulatory subunit 21	-0.749781	0.0361034
PPP1R3C	protein phosphatase 1, regulatory subunit 3C	0.998534	0.0202297
PPP2CB	protein phosphatase 2, catalytic subunit, beta isozyme	-0.373465	0.0272779
PPP2R3A	protein phosphatase 2, regulatory subunit B'', alpha	-1.02667	0.0224855
PPP2R3C	protein phosphatase 2, regulatory subunit B'', gamma	-0.815417	0.00660675
PPP2R5B	protein phosphatase 2, regulatory subunit B', beta	-0.648138	0.0433989
PPP4R3A	protein phosphatase 4, regulatory subunit 3A	0.476515	0.0256296
PPP5D1	PPP5 tetratricopeptide repeat domain containing 1	1.24149	2.64962e-05
PRB3	proline-rich protein BstNI subfamily 3	0.759144	0.0448783
PRCC	papillary renal cell carcinoma (translocation-associated)	0.372056	0.0248804
PRCP	prolylcarboxypeptidase (angiotensinase C)	-0.391482	0.0388309
PRDM10	PR domain containing 10	-1.37749	0.00365669
PRDM8	PR domain containing 8	0.956802	0.0267569
PRELP	proline/arginine-rich end leucine-rich repeat protein	0.548556	0.0478315
PREP	prolyl endopeptidase	-1.86566	3.48045e-05
PREPL	prolyl endopeptidase-like	-1.73307	4.36814e-05
PREX1	phosphatidylinositol-3,4,5-trisphosphate-dependent Rac exchange factor 1	0.505179	0.00018184
PRIMPOL	primase and polymerase (DNA-directed)	-0.87376	0.0472259
PRKACB	protein kinase, cAMP-dependent, catalytic, beta	-1.32776	0.0211745
PRKAG2	protein kinase, AMP-activated, gamma 2 non-catalytic subunit	-0.419648	0.0348299
PRKAR1A	protein kinase, cAMP-dependent, regulatory, type I, alpha	-0.544958	0.0296684
PRKAR1B	protein kinase, cAMP-dependent, regulatory, type I, beta	-0.883938	0.0180815
PRKCD	protein kinase C, delta	0.313934	0.0284159
PRKCE	protein kinase C, epsilon	-1.2043	0.00119427
PRKCI	protein kinase C, iota	-1.77678	1.80168e-05
PRKD2	protein kinase D2	-0.692918	0.0294859
PRM3	protamine 3	0.818674	0.0270044
PRMT9	protein arginine methyltransferase 9	-0.965767	0.0373739
PROB1	proline-rich basic protein 1	0.695485	0.0366915
PROC	protein C (inactivator of coagulation factors Va and VIIIa)	0.769618	0.0219587
PROCA1	protein interacting with cyclin A1	1.10659	0.0139083
PRORY	proline rich, Y-linked	0.917024	0.023622
PROSER2	proline and serine rich 2	1.21888	0.00998961
PRPF39	pre-mRNA processing factor 39	1.16056	0.0102883
PRPF40A	PRP40 pre-mRNA processing factor 40 homolog A	0.5873	0.00113564
PRPF8	pre-mRNA processing factor 8	-0.687922	0.0242002
PRR13	proline rich 13	0.413484	0.011868
PRR21	proline rich 21	1.52502	0.00361407
PRR22	proline rich 22	1.32498	0.00462743
PRR23B	proline rich 23B	0.825224	0.00490831
PRR26	proline rich 26	1.34484	0.00681436
PRR29	proline rich 29	-1.58148	0.00239356
PRR35	proline rich 35	1.09998	0.0152347
PRR4	proline rich 4 (lacrimal)	0.845912	0.0437424
PRRG3	proline rich Gla (G-carboxyglutamic acid) 3 (transmembrane)	0.699498	0.020044
PRSS2	protease, serine, 2 (trypsin 2)	0.918334	0.00441222
PRSS21	protease, serine, 21 (testisin)	1.94779	0.000125334
PRSS29P	protease, serine, 29, pseudogene	1.26773	0.00948614
PRSS38	protease, serine, 38	1.08102	0.00697032
PRSS50	protease, serine, 50	-1.032	0.0157633
PRSS57	protease, serine, 57	1.05754	0.010722
PRX	periaxin	-1.81038	0.00390079
PSEN2	presenilin 2	-0.525198	0.0090519
PSG3	pregnancy specific beta-1-glycoprotein 3	1.12095	0.0014591
PSG8	pregnancy specific beta-1-glycoprotein 8	0.752141	0.0457588
PSMA1	proteasome subunit alpha 1	0.324367	0.0299261
PSMA2	proteasome subunit alpha 2	-0.401987	0.00404636
PSMB1	proteasome subunit beta 1	-0.524313	0.00155608
PSMB11	proteasome (prosome, macropain) subunit, beta type, 11	0.92486	0.0463158
PSMC1	proteasome 26S subunit, ATPase 1	0.600863	0.000195213
PSMC2	proteasome 26S subunit, ATPase 2	-0.615565	0.00568585
PSMC3IP	PSMC3 interacting protein	1.14944	0.00103757
PSMC5	proteasome 26S subunit, ATPase 5	-0.359177	0.0354197
PSMD12	proteasome 26S subunit, non-ATPase 12	-0.510968	0.00406976
PSMD14	proteasome 26S subunit, non-ATPase 14	-0.69362	0.00243965
PSMD5	proteasome 26S subunit, non-ATPase 5	-0.505439	0.0410817
PSMD6	proteasome 26S subunit, non-ATPase 6	-0.56485	0.00120301
PSMF1	proteasome inhibitor subunit 1	0.483556	0.002261
PSMG3-AS1	PSMG3 antisense RNA 1 (head to head)	-0.7684	0.0209226
PSMG4	proteasome (prosome, macropain) assembly chaperone 4	-0.579322	0.0185949
PSPN	persephin	0.985338	0.0458727
PSTPIP2	proline-serine-threonine phosphatase interacting protein 2	0.955792	0.0139097
PTBP3	polypyrimidine tract binding protein 3	-0.911845	0.0286356
PTK2B	protein tyrosine kinase 2 beta	-0.669718	0.00683197
PTPRE	protein tyrosine phosphatase, receptor type, E	0.598083	0.00193892
PTPRK	protein tyrosine phosphatase, receptor type, K	-0.968088	0.0469465
PTPRN	protein tyrosine phosphatase, receptor type, N	0.890611	0.00289633
PTPRO	protein tyrosine phosphatase, receptor type, O	-1.48225	0.000796744
PTRHD1	peptidyl-tRNA hydrolase domain containing 1	0.451626	0.0483781
PTS	6-pyruvoyltetrahydropterin synthase	-0.763354	0.00767928
PUDP	pseudouridine 5'-phosphatase	0.599875	0.0396077
PUF60	poly-U binding splicing factor 60KDa	0.688558	0.0249312
PUS10	pseudouridylate synthase 10	-1.12489	0.0337355
PYCARD	PYD and CARD domain containing	0.670777	0.00193892
PYCR1	pyrroline-5-carboxylate reductase 1	0.866288	0.0423632
PYCRL	pyrroline-5-carboxylate reductase-like	1.36367	0.000823229
PYGO2	pygopus family PHD finger 2	0.850901	0.00456424
PYHIN1	pyrin and HIN domain family, member 1	-0.748441	0.0361861
PZP	pregnancy-zone protein	-0.519097	0.00240358
QARS	glutaminyl-tRNA synthetase	-0.535444	0.00522307
QPRT	quinolinate phosphoribosyltransferase	-0.546728	0.00243965
RAB11FIP5	RAB11 family interacting protein 5 (class I)	1.04484	0.0162378
RAB17	RAB17, member RAS oncogene family	0.648071	0.0173882
RAB1C	RAB1C, member RAS oncogene family pseudogene	-1.09255	0.0314781
RAB24	RAB24, member RAS oncogene family	-0.840081	0.0411603
RAB2A	RAB2A, member RAS oncogene family	-0.280686	0.015513
RAB38	RAB38, member RAS oncogene family	-0.942512	6.45712e-05
RAB3GAP2	RAB3 GTPase activating protein subunit 2 (non-catalytic)	-0.670132	0.000552105
RAB42	RAB42, member RAS oncogene family	-0.594082	0.00456424
RAB7B	RAB7B, member RAS oncogene family	-0.842953	0.0384462
RABAC1	Rab acceptor 1 (prenylated)	-0.369904	0.0444807
RABEP2	rabaptin, RAB GTPase binding effector protein 2	-1.50717	0.00208764
RABGGTA	Rab geranylgeranyltransferase, alpha subunit	0.467593	0.0192143
RACGAP1	Rac GTPase activating protein 1	0.670568	0.00497901
RAD17	RAD17 checkpoint clamp loader component	-1.22613	0.0105724
RAD21-AS1	RAD21 antisense RNA 1	0.963868	0.0255986
RAD23A	RAD23 homolog A, nucleotide excision repair protein	0.418959	0.000862417
RAD51	RAD51 recombinase	0.959305	0.0488222
RAE1	ribonucleic acid export 1	-0.875287	0.0316711
RALGAPA1	Ral GTPase activating protein, alpha subunit 1 (catalytic)	-0.749607	0.0102701
RALGAPB	Ral GTPase activating protein, beta subunit (non-catalytic)	-0.471606	0.007633
RAMP3	receptor (G protein-coupled) activity modifying protein 3	0.987119	0.0338667
RAN	RAN, member RAS oncogene family	-0.380157	0.00841363
RANBP1	RAN binding protein 1	0.637996	0.00421454
RANBP10	RAN binding protein 10	-0.975371	0.0231475
RANBP3	RAN binding protein 3	0.453367	0.0173209
RANBP9	RAN binding protein 9	-0.50676	0.00251002
RAP1GAP2	RAP1 GTPase activating protein 2	-0.864798	0.00546692
RARRES1	retinoic acid receptor responder (tazarotene induced) 1	-0.894781	0.000880465
RASEF	RAS and EF-hand domain containing	-0.745412	0.0239877
RASGRP3	RAS guanyl releasing protein 3 (calcium and DAG-regulated)	-0.488972	0.000987893
RASL10B	RAS-like, family 10, member B	1.17483	0.00785694
RAX2	retina and anterior neural fold homeobox 2	1.22525	0.000985246
RBAK	RB-associated KRAB zinc finger	-0.365381	0.0412886
RBFOX3	RNA binding protein, fox-1 homolog (C. elegans) 3	1.20974	0.0114277
RBM14	RNA binding motif protein 14	0.991153	0.00408663
RBM14-RBM4	RBM14-RBM4 readthrough	0.893212	0.0359162
RBM17	RNA binding motif protein 17	0.543922	0.0304492
RBM19	RNA binding motif protein 19	0.706085	5.59758e-05
RBM41	RNA binding motif protein 41	0.524672	0.0251242
RBM43	RNA binding motif protein 43	-1.14444	0.0187248
RBMX2	RNA binding motif protein, X-linked 2	-0.888532	0.00103757
RCBTB1	regulator of chromosome condensation (RCC1) and BTB (POZ) domain containing protein 1	-1.33272	0.0077083
RCBTB2	regulator of chromosome condensation (RCC1) and BTB (POZ) domain containing protein 2	-0.787795	0.0301518
RCHY1	ring finger and CHY zinc finger domain containing 1, E3 ubiquitin protein ligase	-0.741792	0.003919
RCN3	reticulocalbin 3, EF-hand calcium binding domain	-0.476804	0.0115325
RCOR1	REST corepressor 1	-0.677147	0.0212293
RD3L	retinal degeneration 3-like	0.978967	0.0188297
RDH10	retinol dehydrogenase 10 (all-trans)	-0.90777	0.00282639
RDH13	retinol dehydrogenase 13 (all-trans/9-cis)	0.964636	0.0109049
RDH8	retinol dehydrogenase 8 (all-trans)	0.630102	0.0181076
RECQL5	RecQ helicase-like 5	-1.52395	0.00137905
RETSAT	retinol saturase (all-trans-retinol 13,14-reductase)	-1.30719	0.0124317
REXO1L10P	REX1, RNA exonuclease 1 homolog-like 10, pseudogene	0.889197	0.022676
REXO1L11P	REX1, RNA exonuclease 1 homolog-like 11, pseudogene	1.19895	0.00256966
REXO2	RNA exonuclease 2	-0.776584	0.00846158
RFK	riboflavin kinase	-0.852701	0.022878
RFWD2	ring finger and WD repeat domain 2, E3 ubiquitin protein ligase	-0.888283	0.0199751
RFX1	regulatory factor X, 1 (influences HLA class II expression)	0.937507	0.022194
RFX2	regulatory factor X, 2 (influences HLA class II expression)	0.870197	0.0250729
RGL3	ral guanine nucleotide dissociation stimulator-like 3	-0.939227	0.020697
RGPD3	RANBP2-like and GRIP domain containing 3	-0.963744	0.0160763
RGS14	regulator of G-protein signaling 14	0.772187	0.0406761
RGS20	regulator of G-protein signaling 20	-1.07197	0.0181076
RGS6	regulator of G-protein signaling 6	0.778629	0.0090519
RHBDD3	rhomboid domain containing 3	0.829477	0.0400592
RHOBTB2	Rho-related BTB domain containing 2	-0.354587	0.043861
RHOBTB3	Rho-related BTB domain containing 3	-0.819371	0.0215299
RHOT2	ras homolog family member T2	0.670788	0.0122415
RIC8B	RIC8 guanine nucleotide exchange factor B	-1.74053	0.00144491
RILPL1	Rab interacting lysosomal protein-like 1	-1.29145	0.00018184
[truncated: 783 more rows]

## Sheet: APOE13 20uM 48h
Supplemental table 10, tab 5_iMGL were treated with 20µM APOE13 ASO for 48h of treatment. Symbol and gene name are indicated as well as the log fold change (LogFC) and adjusted P-value (adj.P.Val) of the DEGs compared to the untreated condition at 48h.
Annotated in red the DEGs that are conserved between the APOE-13 and APOE-1 ASO (table 8)
SYMBOL	GENENAME	APOE13 ASO_20uM_48h vs. Untreated_48h_logFC	APOE13 ASO_20uM_48h vs. Untreated_48h_adj.P.Val
ABCG1	ATP-binding cassette, sub-family G (WHITE), member 1	-1.50211	0.00156654
ACTA2	actin, alpha 2, smooth muscle, aorta	-0.738342	0.0366443
ADGRG5	adhesion G protein-coupled receptor G5	1.59338	0.00392349
AIF1	allograft inflammatory factor 1	0.378422	0.0379306
AIFM2	apoptosis-inducing factor, mitochondrion-associated, 2	-0.800074	0.0356747
AK8	adenylate kinase 8	-1.16505	0.0321749
ALOX5	arachidonate 5-lipoxygenase	0.681	0.000322995
ALOX5AP	arachidonate 5-lipoxygenase-activating protein	0.450211	0.0212974
AMICA1	adhesion molecule, interacts with CXADR antigen 1	1.49618	2.11946e-05
ANLN	anillin actin binding protein	1.06348	0.00372607
ANPEP	alanyl (membrane) aminopeptidase	-0.421622	0.0348206
APOE	apolipoprotein E	-1.9555	1.51896e-09
ASPM	abnormal spindle microtubule assembly	0.852366	0.0348206
BRCA2	breast cancer 2, early onset	1.21883	0.0192982
C20orf24	chromosome 20 open reading frame 24	-0.301283	0.0291946
C3AR1	complement component 3a receptor 1	0.481815	0.0372096
C7orf49	chromosome 7 open reading frame 49	-0.674388	0.0366443
CA8	carbonic anhydrase VIII	1.58045	0.00201569
CCDC170	coiled-coil domain containing 170	1.15806	0.00201569
CCND2	cyclin D2	-0.468998	0.0366443
CD101	CD101 molecule	1.24553	0.0271152
CD14	CD14 molecule	0.532065	0.00712899
CD1C	CD1c molecule	0.83108	0.0149931
CDH23	cadherin-related 23	-0.61167	0.00106393
CDK1	cyclin-dependent kinase 1	0.887035	0.00414752
CELF2	CUGBP, Elav-like family member 2	0.410008	0.0379306
CENPE	centromere protein E, 312kDa	0.966284	0.0261108
CENPF	centromere protein F, 350/400kDa	1.04241	0.00112078
CENPN	centromere protein N	0.778388	0.0410988
CHST11	carbohydrate (chondroitin 4) sulfotransferase 11	-0.748812	0.00145127
CIB2	calcium and integrin binding family member 2	-1.11845	0.0432648
CKAP2	cytoskeleton associated protein 2	0.736724	0.000925672
CORO1A	coronin, actin binding protein, 1A	0.720156	0.0117451
CRABP2	cellular retinoic acid binding protein 2	-0.345443	0.0462453
CXCR4	chemokine (C-X-C motif) receptor 4	-0.641256	0.00884136
CYB5A	cytochrome b5 type A (microsomal)	-0.483397	0.00461315
DEFA6	defensin, alpha 6, Paneth cell-specific	0.675016	0.0448359
DEPDC1B	DEP domain containing 1B	1.3602	0.00414752
DLGAP5	discs, large (Drosophila) homolog-associated protein 5	1.42363	0.000360558
EHD2	EH-domain containing 2	-1.8334	0.0235514
ELL2	elongation factor, RNA polymerase II, 2	-0.470116	0.0366443
EPB41L3	erythrocyte membrane protein band 4.1-like 3	0.606951	0.0496668
EPHA5	EPH receptor A5	0.655161	0.0366443
ERGIC1	endoplasmic reticulum-golgi intermediate compartment 1	-0.535531	0.0192982
ETS2	v-ets avian erythroblastosis virus E26 oncogene homolog 2	0.422677	0.0432648
ETV1	ets variant 1	1.04151	0.00147743
ETV5	ets variant 5	0.666226	0.0117451
FADS2	fatty acid desaturase 2	0.816867	0.0179316
FAM105A	family with sequence similarity 105, member A	1.27396	0.00414752
FAM19A5	family with sequence similarity 19 (chemokine (C-C motif)-like), member A5	0.758492	0.024672
FAM83D	family with sequence similarity 83, member D	1.22431	0.0149607
FBXO34	F-box protein 34	1.04161	0.0327879
FCGBP	Fc fragment of IgG binding protein	0.843681	0.0347524
FCGR1B	Fc fragment of IgG, high affinity Ib, receptor (CD64)	0.854635	0.00982881
FCGR1C	Fc fragment of IgG, high affinity Ic, receptor (CD64), pseudogene	0.597694	0.0136954
FOXM1	forkhead box M1	0.713085	0.0261108
GAPT	GRB2-binding adaptor protein, transmembrane	2.34455	3.04752e-07
GGNBP2	gametogenetin binding protein 2	-0.393137	0.0432648
GNG2	guanine nucleotide binding protein (G protein), gamma 2	0.595061	0.0464255
GPR160	G protein-coupled receptor 160	1.09478	0.00431988
GPR34	G protein-coupled receptor 34	0.593367	0.00414752
GPR62	G protein-coupled receptor 62	1.27698	0.0250675
GTSE1	G-2 and S-phase expressed 1	1.49673	0.000322995
HIST1H2BH	histone cluster 1, H2bh	0.724038	5.22067e-05
HIST1H2BL	histone cluster 1, H2bl	0.90231	0.0145965
HIST1H2BM	histone cluster 1, H2bm	0.615225	0.038507
HIST2H2AB	histone cluster 2, H2ab	0.853377	0.0117451
HIST2H2BB	histone cluster 2, H2bb (pseudogene)	0.696605	0.000566605
HIST2H2BE	histone cluster 2, H2be	0.525224	0.0366443
HIST2H2BF	histone cluster 2, H2bf	0.500859	0.0168222
HJURP	Holliday junction recognition protein	0.766076	0.0356747
HMGB2	high mobility group box 2	1.18291	0.0020386
HMOX1	heme oxygenase 1	-0.655337	0.00414752
IL10	interleukin 10	1.00024	0.0102072
IL1B	interleukin 1, beta	1.08029	0.0318868
IRAK3	interleukin-1 receptor-associated kinase 3	0.56628	0.0117451
ITGA3	integrin, alpha 3 (antigen CD49C, alpha 3 subunit of VLA-3 receptor)	-0.488506	0.00112078
KALRN	kalirin, RhoGEF kinase	-0.628264	0.0248707
KCNQ3	potassium channel, voltage gated KQT-like subfamily Q, member 3	1.38127	0.0144824
KIAA0101	KIAA0101	0.678337	0.0348206
KIF18A	kinesin family member 18A	1.26791	0.0448359
KIF18B	kinesin family member 18B	1.16328	0.0261108
KIF20A	kinesin family member 20A	1.19423	0.010472
KIF23	kinesin family member 23	1.18916	0.0410988
LAIR1	leukocyte-associated immunoglobulin-like receptor 1	0.321877	0.0464255
LGALS3	lectin, galactoside-binding, soluble, 3	-0.373577	0.0366443
LILRB2	leukocyte immunoglobulin-like receptor, subfamily B (with TM and ITIM domains), member 2	0.711875	0.0267017
LMF1	lipase maturation factor 1	-0.972471	0.0250675
LST1	leukocyte specific transcript 1	0.422371	0.0347524
LY75-CD302	LY75-CD302 readthrough	0.584657	0.000322995
LYVE1	lymphatic vessel endothelial hyaluronan receptor 1	1.15929	0.0269672
MGLL	monoglyceride lipase	-0.550743	0.000925672
MIR223	microRNA 223	1.09853	0.00112078
MKI67	marker of proliferation Ki-67	1.13565	2.11946e-05
MRC1	mannose receptor, C type 1	0.40496	0.0234118
MS4A6A	membrane-spanning 4-domains, subfamily A, member 6A	0.518494	0.0348206
MS4A7	membrane-spanning 4-domains, subfamily A, member 7	0.789717	0.00166188
MYLK	myosin light chain kinase	-0.829552	0.00723088
NAIP	NLR family, apoptosis inhibitory protein	0.656241	0.0120215
NCAPG	non-SMC condensin I complex, subunit G	1.28615	0.010472
NCF1B	neutrophil cytosolic factor 1B pseudogene	1.14648	0.0271152
NCF1C	neutrophil cytosolic factor 1C pseudogene	1.02702	0.0020386
NDC80	NDC80 kinetochore complex component	1.75105	0.0235514
NEDD9	neural precursor cell expressed, developmentally down-regulated 9	0.489395	0.0417699
NR1H3	nuclear receptor subfamily 1, group H, member 3	-0.812601	0.000772619
NT5DC2	5'-nucleotidase domain containing 2	0.390172	0.0366443
NUF2	NUF2, NDC80 kinetochore complex component	1.39768	0.0192982
NUPR1	nuclear protein, transcriptional regulator, 1	-1.27134	0.0455211
NUSAP1	nucleolar and spindle associated protein 1	1.08275	0.000632049
P2RY12	purinergic receptor P2Y, G-protein coupled, 12	1.40668	0.0348206
P2RY6	pyrimidinergic receptor P2Y, G-protein coupled, 6	0.838465	0.00204231
PACS2	phosphofurin acidic cluster sorting protein 2	-0.525436	0.0356747
PAPLN	papilin, proteoglycan-like sulfated glycoprotein	-0.800677	0.00147743
PARP12	poly (ADP-ribose) polymerase family, member 12	-0.389062	0.0366443
PDE1B	phosphodiesterase 1B, calmodulin-dependent	0.553602	0.00723088
PHLDA1	pleckstrin homology-like domain, family A, member 1	-0.362067	0.0140929
PHLDA3	pleckstrin homology-like domain, family A, member 3	-0.840991	0.0474306
PIM1	Pim-1 proto-oncogene, serine/threonine kinase	0.667376	0.0496484
PLA2G2D	phospholipase A2, group IID	-1.47602	0.0356747
PLIN2	perilipin 2	-0.555538	0.0410988
PODXL	podocalyxin-like	-0.869279	0.0220967
PPIC	peptidylprolyl isomerase C (cyclophilin C)	-0.610311	0.0458299
PRAM1	PML-RARA regulated adaptor molecule 1	-0.744279	0.0366443
PRC1	protein regulator of cytokinesis 1	1.06491	0.0105718
PSEN2	presenilin 2	-0.567402	0.0301891
PSMC4	proteasome 26S subunit, ATPase 4	0.605348	0.0261108
PSTPIP2	proline-serine-threonine phosphatase interacting protein 2	1.10051	0.0294607
RACGAP1	Rac GTPase activating protein 1	0.635895	0.0448359
RB1	retinoblastoma 1	0.952183	4.36972e-07
RBPJ	recombination signal binding protein for immunoglobulin kappa J region	0.499228	0.0261108
REC8	REC8 meiotic recombination protein	1.01959	0.0102072
RNF141	ring finger protein 141	0.553002	0.0140929
SAMD4A	sterile alpha motif domain containing 4A	-0.723796	0.0485205
SIGLEC15	sialic acid binding Ig-like lectin 15	-1.38414	0.0192208
SKA3	spindle and kinetochore associated complex subunit 3	0.962089	0.0205426
SPARC	secreted protein, acidic, cysteine-rich (osteonectin)	-0.375671	0.0268283
SPINT1	serine peptidase inhibitor, Kunitz type 1	-0.404362	0.0496668
SRXN1	sulfiredoxin 1	-1.00275	0.00368488
TCF4	transcription factor 4	0.515439	0.00156654
TDP2	tyrosyl-DNA phosphodiesterase 2	-0.377568	0.0290368
TLE4	transducin-like enhancer of split 4	0.677318	0.0399889
TMEM102	transmembrane protein 102	-1.03716	0.0372096
TMEM43	transmembrane protein 43	-0.421069	0.0297437
TNFRSF21	tumor necrosis factor receptor superfamily, member 21	-0.455636	0.0129533
TOP2A	topoisomerase (DNA) II alpha	1.09648	4.49191e-05
TOR3A	torsin family 3, member A	-0.66087	0.0478305
TOX	thymocyte selection-associated high mobility group box	1.71307	0.0120436
TPX2	TPX2, microtubule-associated	0.981831	0.00414752
TTK	TTK protein kinase	1.3318	0.0399889
UBE2C	ubiquitin-conjugating enzyme E2C	0.834362	0.0269672
USP53	ubiquitin specific peptidase 53	0.905379	0.0347524
VSIG4	V-set and immunoglobulin domain containing 4	0.637164	9.98926e-06
VWA5A	von Willebrand factor A domain containing 5A	-0.576896	0.0149607
ZNF22	zinc finger protein 22	0.709959	0.0318868

## Sheet: APOE13 20uM_over time
Supplemental table 10, tab 6_Symbol and gene name are indicated of the DEGs that are altered in both 24h and 48h of treatment with 20µM APOE13 ASO compared to the untreated condition.
Annotated in red the DEGs that are conserved between the APOE-13 and APOE-1 ASO (table 8)
SYMBOL	GENENAME
ABCG1	ATP-binding cassette, sub-family G (WHITE), member 1
ALOX5	arachidonate 5-lipoxygenase
APOE	apolipoprotein E
CCND2	cyclin D2
CDH23	cadherin-related 23
CDK1	cyclin-dependent kinase 1
CELF2	CUGBP, Elav-like family member 2
CIB2	calcium and integrin binding family member 2
CXCR4	chemokine (C-X-C motif) receptor 4
ETV1	ets variant 1
FAM105A	family with sequence similarity 105, member A
FCGR1C	Fc fragment of IgG, high affinity Ic, receptor (CD64), pseudogene
FOXM1	forkhead box M1
GTSE1	G-2 and S-phase expressed 1
HIST1H2BH	histone cluster 1, H2bh
HIST1H2BM	histone cluster 1, H2bm
IL1B	interleukin 1, beta
ITGA3	integrin, alpha 3 (antigen CD49C, alpha 3 subunit of VLA-3 receptor)
LST1	leukocyte specific transcript 1
MRC1	mannose receptor, C type 1
MYLK	myosin light chain kinase
NCF1B	neutrophil cytosolic factor 1B pseudogene
NCF1C	neutrophil cytosolic factor 1C pseudogene
NUSAP1	nucleolar and spindle associated protein 1
P2RY6	pyrimidinergic receptor P2Y, G-protein coupled, 6
PACS2	phosphofurin acidic cluster sorting protein 2
PHLDA3	pleckstrin homology-like domain, family A, member 3
PODXL	podocalyxin-like
PSEN2	presenilin 2
PSTPIP2	proline-serine-threonine phosphatase interacting protein 2
RACGAP1	Rac GTPase activating protein 1
SAMD4A	sterile alpha motif domain containing 4A
TOX	thymocyte selection-associated high mobility group box
UBE2C	ubiquitin-conjugating enzyme E2C
