# Supplementary material for: Regulation of human microglial gene expression and function via RNAase-H active antisense oligonucleotides in vivo in Alzheimer’s disease
Source: Mol Neurodegener. 2024 Apr 24;19:37. doi: 10.1186/s13024-024-00725-9 (PMC11040766; doi:10.1186/s13024-024-00725-9)
Supplement: Supplementary file 11 — Supplementary Material 11. [file 13024_2024_725_MOESM11_ESM.xlsx]

## Sheet: TREM2 192 1.25uM 24h
Supplemental table 11, tab 1_iMGL were treated with 1.25µM TREM2-192 ASO for 24h of treatment. Symbol and gene name are indicated as well as the log fold change (LogFC) and adjusted P-value (adj.P.Val) of the DEGs compared to the untreated condition at 24h.
Annotated in red the DEGs that are conserved between the TREM2-192 and TREM2-171 ASO (table 9)
SYMBOL	GENENAME	TREM2-192 ASO_1.25uM_24h vs. Untreated_24h_logFC	TREM2-192 ASO_1.25uM_24h vs. Untreated_24h_adj.P.Val
PITHD1	PITH (C-terminal proteasome-interacting domain of thioredoxin-like) domain containing 1	-0.630743	0.00067727

## Sheet: TREM2 192 1.25uM 48h
Supplemental table 11, tab 2_iMGL were treated with 1.25µM TREM2-192 ASO for 48h of treatment. Symbol and gene name are indicated as well as the log fold change (LogFC) and adjusted P-value (adj.P.Val) of the DEGs compared to the untreated condition at 48h.
Annotated in red the DEGs that are conserved between the TREM2-192 and TREM2-171 ASO (table 9)
SYMBOL	GENENAME	TREM2-192 ASO_1.25uM_48h vs. Untreated_48h_logFC	TREM2-192 ASO_1.25uM_48h vs. Untreated_48h_adj.P.Val

## Sheet: TREM2 192 1.25uM_over time
Supplemental table 11, tab 3_Symbol and gene name are indicated of the DEGs that are altered in both 24h and 48h of treatment with 1.25µM TREM2-192 ASO compared to the untreated condition.
Annotated in red the DEGs that are conserved between the TREM2-192 and TREM2-171 ASO (table 9)
SYMBOL	GENENAME

## Sheet: TREM2 192 20uM 24h
Supplemental table 11, tab 4_iMGL were treated with 20µM TREM2-192 ASO for 24h of treatment. Symbol and gene name are indicated as well as the log fold change (LogFC) and adjusted P-value (adj.P.Val) of the DEGs compared to the untreated condition at 24h.
Annotated in red the DEGs that are conserved between the TREM2-192 and TREM2-171 ASO (table 9)
SYMBOL	GENENAME	TREM2-192 ASO_20uM_24h vs. Untreated_24h_logFC	TREM2-192 ASO_20uM_24h vs. Untreated_24h_adj.P.Val
ACO1	aconitase 1, soluble	0.458203	0.228007
ALDH1L2	aldehyde dehydrogenase 1 family, member L2	0.763852	0.348584
C11orf45	chromosome 11 open reading frame 45	-0.476199	0.299707
CASP5	caspase 5, apoptosis-related cysteine peptidase	1.12	0.1729
CCDC149	coiled-coil domain containing 149	-0.695795	0.496858
CCL2	chemokine (C-C motif) ligand 2	0.592488	0.244065
CCR6	chemokine (C-C motif) receptor 6	1.60157	0.0693531
CDC6	cell division cycle 6	0.793623	0.448025
CLSTN3	calsyntenin 3	-0.600243	0.130346
CMKLR1	chemerin chemokine-like receptor 1	0.477831	0.496858
DTL	denticleless E3 ubiquitin protein ligase homolog (Drosophila)	1.18027	0.327887
ETV1	ets variant 1	0.725338	0.244065
F13A1	coagulation factor XIII, A1 polypeptide	-1.50142	0.0499365
FAM177B	family with sequence similarity 177, member B	-1.30635	0.369829
GALNT12	polypeptide N-acetylgalactosaminyltransferase 12	-0.35635	0.199575
GAPT	GRB2-binding adaptor protein, transmembrane	1.06799	0.261491
GAR1	GAR1 homolog, ribonucleoprotein	-1.3174	0.101264
GPR84	G protein-coupled receptor 84	1.41396	0.000351971
IFIT1	interferon-induced protein with tetratricopeptide repeats 1	-2.4803	0.321515
IL18R1	interleukin 18 receptor 1	0.791303	0.0994582
IL1A	interleukin 1, alpha	1.77766	0.0130123
IL1B	interleukin 1, beta	1.11776	0.0994582
IL6	interleukin 6	1.39619	0.0499365
KCNJ5	potassium channel, inwardly rectifying subfamily J, member 5	-1.05118	0.496858
KDM7A	lysine (K)-specific demethylase 7A	0.386542	0.495889
LGMN	legumain	-0.428167	0.0473661
LILRB2	leukocyte immunoglobulin-like receptor, subfamily B (with TM and ITIM domains), member 2	0.662227	0.199044
LY6E	lymphocyte antigen 6 complex, locus E	-0.864439	0.354032
MCOLN2	mucolipin 2	1.3531	0.319082
MT1M	metallothionein 1M	2.00241	0.0473661
MTSS1	metastasis suppressor 1	-0.690195	0.228007
NCF1	neutrophil cytosolic factor 1	1.46605	0.0214879
NCF1B	neutrophil cytosolic factor 1B pseudogene	1.38887	0.0160828
NCF1C	neutrophil cytosolic factor 1C pseudogene	0.909584	0.0499365
NPBWR2	neuropeptides B/W receptor 2	0.649805	0.47197
OAS1	2'-5'-oligoadenylate synthetase 1, 40/46kDa	-0.787414	0.0130123
OLIG1	oligodendrocyte transcription factor 1	1.14364	0.0499365
OLR1	oxidized low density lipoprotein (lectin-like) receptor 1	0.491649	0.101264
P2RY6	pyrimidinergic receptor P2Y, G-protein coupled, 6	0.645111	0.15291
PDK2	pyruvate dehydrogenase kinase, isozyme 2	-0.587912	0.134423
PELO	pelota homolog (Drosophila)	1.22091	0.316821
PIK3IP1	phosphoinositide-3-kinase interacting protein 1	-0.582668	0.0499365
PITHD1	PITH (C-terminal proteasome-interacting domain of thioredoxin-like) domain containing 1	-0.579044	0.0018166
PKDREJ	polycystin (PKD) family receptor for egg jelly	0.618914	0.390119
PSTPIP2	proline-serine-threonine phosphatase interacting protein 2	0.890375	0.471332
RBM17	RNA binding motif protein 17	-0.605308	0.327887
RGMB	repulsive guidance molecule family member b	0.85149	0.228007
RNF128	ring finger protein 128, E3 ubiquitin protein ligase	-0.620504	0.261491
S100A13	S100 calcium binding protein A13	-0.475059	0.0499365
S100A8	S100 calcium binding protein A8	1.41799	0.0499365
S1PR1	sphingosine-1-phosphate receptor 1	-1.2373	0.0499365
SAMD4A	sterile alpha motif domain containing 4A	-0.71115	0.244065
SCD5	stearoyl-CoA desaturase 5	0.860059	0.0499365
SCN9A	sodium channel, voltage gated, type IX alpha subunit	-0.472661	0.404284
SEPN1	selenoprotein N, 1	-0.28858	0.244065
SERPINB9	serpin peptidase inhibitor, clade B (ovalbumin), member 9	0.965856	0.0018166
SIGLEC10	sialic acid binding Ig-like lectin 10	0.677467	0.124822
SLC40A1	solute carrier family 40 (iron-regulated transporter), member 1	-1.30397	0.0100145
SOD2	superoxide dismutase 2, mitochondrial	0.552695	0.0160828
SPIN4	spindlin family, member 4	0.795216	0.321515
TBC1D9B	TBC1 domain family, member 9B (with GRAM domain)	0.506103	0.377267
THBS1	thrombospondin 1	2.11587	0.00203523
TNFRSF21	tumor necrosis factor receptor superfamily, member 21	-0.375052	0.244065
TPM2	tropomyosin 2 (beta)	-0.641712	0.348584
TRIM49B	tripartite motif containing 49B	-1.32342	0.244065
TRIM49C	tripartite motif containing 49C	-1.31682	0.101264
UBA7	ubiquitin-like modifier activating enzyme 7	-0.553561	0.101264
UHRF1	ubiquitin-like with PHD and ring finger domains 1	0.776648	0.460853
YWHAH	tyrosine 3-monooxygenase/tryptophan 5-monooxygenase activation protein, eta	0.347623	0.244065

## Sheet: TREM2 192 20uM 48h
Supplemental table 11, tab 5_iMGL were treated with 20µM TREM2-192 ASO for 48h of treatment. Symbol and gene name are indicated as well as the log fold change (LogFC) and adjusted P-value (adj.P.Val) of the DEGs compared to the untreated condition at 48h.
Annotated in red the DEGs that are conserved between the TREM2-192 and TREM2-171 ASO (table 9)
SYMBOL	GENENAME	TREM2-192 ASO_20uM_48h vs. Untreated_48h_logFC	TREM2-192 ASO_20uM_48h vs. Untreated_48h_adj.P.Val
ADAM11	ADAM metallopeptidase domain 11	0.736	0.0482648
ALDH2	aldehyde dehydrogenase 2 family (mitochondrial)	0.623389	0.0255633
ALOX5AP	arachidonate 5-lipoxygenase-activating protein	0.520494	0.00489377
AMICA1	adhesion molecule, interacts with CXADR antigen 1	1.07263	0.00645647
ASPM	abnormal spindle microtubule assembly	1.02223	0.00649164
AURKB	aurora kinase B	1.10154	0.00749757
BEND6	BEN domain containing 6	0.946066	0.0425718
C10orf11	chromosome 10 open reading frame 11	-1.03617	0.000641551
C2orf88	chromosome 2 open reading frame 88	-1.25654	0.0492887
C4orf46	chromosome 4 open reading frame 46	0.871985	0.0492887
CAMK2B	calcium/calmodulin-dependent protein kinase II beta	-0.937468	0.0414085
CCDC28A	coiled-coil domain containing 28A	0.727471	0.0425718
CD1C	CD1c molecule	0.751932	0.0482648
CDCA5	cell division cycle associated 5	0.888618	0.0255633
CDK1	cyclin-dependent kinase 1	1.13049	0.000121709
CENPF	centromere protein F, 350/400kDa	1.37316	1.72766e-05
CENPU	centromere protein U	0.818512	0.0162725
CIT	citron rho-interacting serine/threonine kinase	1.42273	0.0081198
CLEC4A	C-type lectin domain family 4, member A	0.586471	0.0460953
CLMP	CXADR-like membrane protein	-0.835177	0.0122343
CLSTN3	calsyntenin 3	-0.662393	0.0162725
DCANP1	dendritic cell-associated nuclear protein	0.816767	0.0482648
DLGAP5	discs, large (Drosophila) homolog-associated protein 5	1.18905	0.00556762
DPYSL3	dihydropyrimidinase-like 3	-1.48513	0.0365332
FAM83D	family with sequence similarity 83, member D	1.44718	0.00261987
FAM98A	family with sequence similarity 98, member A	-0.543967	0.0482648
FOXM1	forkhead box M1	0.84839	0.00489158
GALNT2	polypeptide N-acetylgalactosaminyltransferase 2	-1.07738	0.00364872
GAPT	GRB2-binding adaptor protein, transmembrane	2.06449	1.72766e-05
GAR1	GAR1 homolog, ribonucleoprotein	-1.82554	0.000551466
GPC4	glypican 4	-0.369108	0.0492887
GPD1	glycerol-3-phosphate dehydrogenase 1 (soluble)	-1.36548	0.00789632
GPR84	G protein-coupled receptor 84	0.978698	0.0125242
GTSE1	G-2 and S-phase expressed 1	1.05168	0.0336152
H2AFX	H2A histone family, member X	1.04049	0.00370498
HIST1H2AG	histone cluster 1, H2ag	0.496614	0.00114166
HIST1H2BH	histone cluster 1, H2bh	0.480228	0.0255633
HIST1H2BM	histone cluster 1, H2bm	0.887017	0.00061943
HIST2H2AB	histone cluster 2, H2ab	0.750712	0.0482648
HIST2H2BB	histone cluster 2, H2bb (pseudogene)	0.494122	0.0435197
HIST2H2BE	histone cluster 2, H2be	0.652415	0.00498767
HIST2H2BF	histone cluster 2, H2bf	0.521226	0.0125242
HJURP	Holliday junction recognition protein	1.02393	0.00177574
IL1A	interleukin 1, alpha	1.47247	0.0255633
IL1B	interleukin 1, beta	1.13382	0.0255633
IRAK3	interleukin-1 receptor-associated kinase 3	0.591378	0.0081198
ITGA3	integrin, alpha 3 (antigen CD49C, alpha 3 subunit of VLA-3 receptor)	-0.385624	0.0255633
KIAA0101	KIAA0101	0.833511	0.00489377
KIF18B	kinesin family member 18B	1.29852	0.00941281
KIFC1	kinesin family member C1	1.53201	0.000411841
LILRB2	leukocyte immunoglobulin-like receptor, subfamily B (with TM and ITIM domains), member 2	0.696779	0.0425718
LRIG1	leucine-rich repeats and immunoglobulin-like domains 1	1.09027	0.0125242
LY6E	lymphocyte antigen 6 complex, locus E	-1.07746	0.0222811
MAD2L1	MAD2 mitotic arrest deficient-like 1 (yeast)	0.748803	0.0488591
MAGEA12	melanoma antigen family A12	1.2086	0.027601
MKI67	marker of proliferation Ki-67	1.00843	0.000275357
MPP1	membrane protein, palmitoylated 1, 55kDa	-0.418106	0.0354367
MSI2	musashi RNA-binding protein 2	-0.751848	0.0115924
NAGA	N-acetylgalactosaminidase, alpha-	0.46697	0.0354367
NCAM1	neural cell adhesion molecule 1	-1.2396	0.0162725
NCF1	neutrophil cytosolic factor 1	1.43873	0.00649164
NCF1B	neutrophil cytosolic factor 1B pseudogene	1.44057	0.00261987
NCF1C	neutrophil cytosolic factor 1C pseudogene	1.31164	4.37147e-05
NFKBIZ	nuclear factor of kappa light polypeptide gene enhancer in B-cells inhibitor, zeta	0.732022	0.00611594
NPAS3	neuronal PAS domain protein 3	0.88958	0.00464195
NUSAP1	nucleolar and spindle associated protein 1	1.14497	0.0002685
P2RY6	pyrimidinergic receptor P2Y, G-protein coupled, 6	1.01203	0.000121709
PDLIM3	PDZ and LIM domain 3	0.859854	0.0198924
PITHD1	PITH (C-terminal proteasome-interacting domain of thioredoxin-like) domain containing 1	-0.664043	3.8797e-05
PLA2G4C	phospholipase A2, group IVC (cytosolic, calcium-independent)	-0.691936	0.00837288
PLK1	polo-like kinase 1	0.664026	0.0122343
PRC1	protein regulator of cytokinesis 1	0.922118	0.0497094
PRKCDBP	protein kinase C, delta binding protein	-1.48157	0.00196981
PSTPIP2	proline-serine-threonine phosphatase interacting protein 2	1.06935	0.0482648
PTPN22	protein tyrosine phosphatase, non-receptor type 22 (lymphoid)	-0.82375	0.0482648
RAB11FIP4	RAB11 family interacting protein 4 (class II)	-1.18818	0.0255633
RAB38	RAB38, member RAS oncogene family	-0.702609	0.0162725
RACGAP1	Rac GTPase activating protein 1	0.736746	0.0154917
RB1	retinoblastoma 1	0.57371	0.00837288
RBM17	RNA binding motif protein 17	-0.874566	0.00370498
S100A13	S100 calcium binding protein A13	-0.449638	0.0273719
SASH1	SAM and SH3 domain containing 1	0.588756	0.0460953
SERPINA1	serpin peptidase inhibitor, clade A (alpha-1 antiproteinase, antitrypsin), member 1	0.734598	0.0178832
SIGLEC10	sialic acid binding Ig-like lectin 10	0.954188	0.000581952
TCF4	transcription factor 4	0.458367	0.00837288
TNFAIP3	tumor necrosis factor, alpha-induced protein 3	0.672869	0.0482648
TNFRSF21	tumor necrosis factor receptor superfamily, member 21	-0.4455	0.0193887
TOP2A	topoisomerase (DNA) II alpha	1.10692	4.37147e-05
TPX2	TPX2, microtubule-associated	0.998799	0.00464195
TREM2	triggering receptor expressed on myeloid cells 2	-0.708012	0.00447122
TRIM43	tripartite motif containing 43	0.68707	0.0482648
UBE2C	ubiquitin-conjugating enzyme E2C	1.10349	0.00114166
UBE2T	ubiquitin-conjugating enzyme E2T	0.738689	0.0210777
ZBTB7C	zinc finger and BTB domain containing 7C	-2.10075	4.37147e-05

## Sheet: TREM2 192 20uM_over time
Supplemental table 11, tab 6_Symbol and gene name are indicated of the DEGs that are altered in both 24h and 48h of treatment with 20µM TREM2-192 ASO compared to the untreated condition.
Annotated in red the DEGs that are conserved between the TREM2-192 and TREM2-171 ASO (table 9)
SYMBOL	GENENAME
CLSTN3	calsyntenin 3
GAPT	GRB2-binding adaptor protein, transmembrane
GAR1	GAR1 homolog, ribonucleoprotein
GPR84	G protein-coupled receptor 84
IL1A	interleukin 1, alpha
IL1B	interleukin 1, beta
LILRB2	leukocyte immunoglobulin-like receptor, subfamily B (with TM and ITIM domains), member 2
LY6E	lymphocyte antigen 6 complex, locus E
NCF1	neutrophil cytosolic factor 1
NCF1B	neutrophil cytosolic factor 1B pseudogene
NCF1C	neutrophil cytosolic factor 1C pseudogene
P2RY6	pyrimidinergic receptor P2Y, G-protein coupled, 6
PITHD1	PITH (C-terminal proteasome-interacting domain of thioredoxin-like) domain containing 1
PSTPIP2	proline-serine-threonine phosphatase interacting protein 2
RBM17	RNA binding motif protein 17
S100A13	S100 calcium binding protein A13
SIGLEC10	sialic acid binding Ig-like lectin 10
TNFRSF21	tumor necrosis factor receptor superfamily, member 21
